# Supplementary material for: Global soil antibiotic resistance genes are associated with increasing risk and connectivity to human resistome
Source: Nat Commun. 2025 Aug 4;16:7141. doi: 10.1038/s41467-025-61606-3 (PMC12322111; doi:10.1038/s41467-025-61606-3)
Supplement: Supplementary file 3 — Supplementary Data [file 41467_2025_61606_MOESM3_ESM.xlsx]

## Sheet: Catalogue
Sheet name	File name
Supplementary Data 1	The meta info of all the soil metagenomic samples
Supplementary Data 2	The meta info of metagenomic samples for other habitats
Supplementary Data 3	List for RankI ARGs gene
Supplementary Data 4	Pairwise Adonis analysis of Total ARGs
Supplementary Data 5	Pairwise Adonis analysis of RankI ARGs
Supplementary Data 6	Representative ARGs (type subtype and gene)
Supplementary Data 7	List for prokaryotic pathogens
Supplementary Data 8	The info of the isolation E.coli genome
Supplementary Data 9	Detailed p value and T stat for the copy number for RankI ARGs and MRankI ARGs in E.coli genome
Supplementary Data 10	Detailed p value and T stat for the copy number for the richness of RankI ARGs and MRankI ARGs in E.coli genome
Supplementary Data 11	Detailed p value and T stat for the copy number for the FEAST analysis
Supplementary Data 12	Detailed p value and T stat for the copy number for the connectedness (eptA)
Supplementary Data 13	Detailed p value and T stat for the copy number for the sequence sharing events with SNPs over 1000

## Sheet: Supplementary Data 1
Sample	type	year	Country	Latitude	Longitude	Contient	Group	FAO90
SRR8742630	Bare_Land	2015	Canada	45.36	-63.56	North America	GroupC	Lithic Leptosols
SRR3989686	Farmland	2012	China	0	0	Asia	GroupB	Haplic Calcisols
SRR3989699	Farmland	2012	China	0	0	Asia	GroupB	Haplic Calcisols
SRR3989705	Farmland	2012	China	0	0	Asia	GroupB	Haplic Calcisols
SRR3989711	Farmland	2012	China	0	0	Asia	GroupB	Haplic Calcisols
SRR5223441	Forest	2005	Antarctica	-66.3695	110.586	Antarctica	GroupA	NA
SRR5223442	Forest	2005	Antarctica	-66.3695	110.586	Antarctica	GroupA	NA
SRR5223443	Forest	2005	Antarctica	-66.3695	110.586	Antarctica	GroupA	NA
ERR1877669	Forest	2014	Papua New Guinea	-7.3	147.13	Oceania	GroupC	Ferric Acrisols
ERR1877670	Forest	2014	Papua New Guinea	-7.3	147.13	Oceania	GroupC	Ferric Acrisols
ERR1877671	Forest	2014	Papua New Guinea	-7.3	147.13	Oceania	GroupC	Ferric Acrisols
ERR1877672	Forest	2014	Papua New Guinea	-7.3	147.13	Oceania	GroupC	Ferric Acrisols
SRR7467816	Forest	2009	Honduras	18	-65	North America	GroupA	Dystric Cambisols
SRR7468328	Forest	2009	Honduras	18	-65	North America	GroupA	Dystric Cambisols
SRR7471336	Forest	2011	Honduras	18	-65	North America	GroupB	Dystric Cambisols
SRR7471412	Forest	2011	Honduras	18	-65	North America	GroupB	Dystric Cambisols
SRR7471413	Forest	2011	Honduras	18	-65	North America	GroupB	Dystric Cambisols
SRR7471414	Forest	2011	Honduras	18	-65	North America	GroupB	Dystric Cambisols
SRR7471415	Forest	2011	Honduras	18	-65	North America	GroupB	Dystric Cambisols
SRR7471668	Forest	2011	Honduras	18	-65	North America	GroupB	Dystric Cambisols
SRR7471669	Forest	2011	Honduras	18	-65	North America	GroupB	Dystric Cambisols
SRR7471670	Forest	2011	Honduras	18	-65	North America	GroupB	Dystric Cambisols
SRR7471683	Forest	2011	Honduras	18	-65	North America	GroupB	Dystric Cambisols
SRR7471701	Forest	2011	Honduras	18	-65	North America	GroupB	Dystric Cambisols
SRR7471702	Forest	2011	Honduras	18	-65	North America	GroupB	Dystric Cambisols
SRR7471703	Forest	2011	Honduras	18	-65	North America	GroupB	Dystric Cambisols
SRR7471704	Forest	2011	Honduras	18	-65	North America	GroupB	Dystric Cambisols
SRR7471708	Forest	2011	Honduras	18	-65	North America	GroupB	Dystric Cambisols
SRR7471730	Forest	2011	Honduras	18	-65	North America	GroupB	Dystric Cambisols
SRR7471731	Forest	2011	Honduras	18	-65	North America	GroupB	Dystric Cambisols
SRR7471732	Forest	2011	Honduras	18	-65	North America	GroupB	Dystric Cambisols
SRR7471733	Forest	2011	Honduras	18	-65	North America	GroupB	Dystric Cambisols
SRR7471734	Forest	2011	Honduras	18	-65	North America	GroupB	Dystric Cambisols
SRR3972293	Forest	2009	Honduras	18	-65	North America	GroupA	Dystric Cambisols
SRR3973802	Forest	2009	Honduras	18	-65	North America	GroupA	Dystric Cambisols
SRR3974375	Forest	2009	Honduras	18	-65	North America	GroupA	Dystric Cambisols
SRR3974376	Forest	2009	Honduras	18	-65	North America	GroupA	Dystric Cambisols
SRR3974377	Forest	2009	Honduras	18	-65	North America	GroupA	Dystric Cambisols
SRR3974390	Forest	2009	Honduras	18	-65	North America	GroupA	Dystric Cambisols
SRR3975574	Forest	2009	Honduras	18	-65	North America	GroupA	Dystric Cambisols
SRR3975575	Forest	2009	Honduras	18	-65	North America	GroupA	Dystric Cambisols
SRR3975576	Forest	2009	Honduras	18	-65	North America	GroupA	Dystric Cambisols
SRR3975577	Forest	2011	Honduras	18	-65	North America	GroupB	Dystric Cambisols
SRR3977137	Forest	2011	Honduras	18	-65	North America	GroupB	Dystric Cambisols
SRR3977138	Forest	2011	Honduras	18	-65	North America	GroupB	Dystric Cambisols
ERR911209	Forest	2013	Australia	34.51	148.33	Oceania	GroupB	Humic Acrisols
ERR911210	Forest	2013	Australia	34.51	148.33	Oceania	GroupB	Humic Acrisols
ERR911211	Forest	2013	Australia	34.51	148.33	Oceania	GroupB	Humic Acrisols
ERR911212	Forest	2013	Australia	34.51	148.33	Oceania	GroupB	Humic Acrisols
ERR911213	Forest	2013	Australia	34.51	148.33	Oceania	GroupB	Humic Acrisols
ERR911214	Forest	2013	Australia	34.51	148.33	Oceania	GroupB	Humic Acrisols
ERR911215	Forest	2013	Australia	34.51	148.33	Oceania	GroupB	Humic Acrisols
ERR911216	Forest	2013	Australia	34.51	148.33	Oceania	GroupB	Humic Acrisols
ERR911226	Forest	2012	Australia	34.51	148.33	Oceania	GroupB	Humic Acrisols
ERR911227	Forest	2012	Australia	34.51	148.33	Oceania	GroupB	Humic Acrisols
ERR911228	Forest	2012	Australia	34.51	148.33	Oceania	GroupB	Humic Acrisols
ERR911229	Forest	2012	Australia	34.51	148.33	Oceania	GroupB	Humic Acrisols
ERR911230	Forest	2012	Australia	34.51	148.33	Oceania	GroupB	Humic Acrisols
ERR911231	Forest	2012	Australia	34.51	148.33	Oceania	GroupB	Humic Acrisols
ERR911232	Forest	2012	Australia	34.51	148.33	Oceania	GroupB	Humic Acrisols
ERR911241	Forest	2012	Australia	34.56	148.37	Oceania	GroupB	Humic Acrisols
ERR911242	Forest	2012	Australia	34.56	148.37	Oceania	GroupB	Humic Acrisols
ERR911243	Forest	2012	Australia	34.56	148.37	Oceania	GroupB	Humic Acrisols
ERR911244	Forest	2012	Australia	34.56	148.37	Oceania	GroupB	Humic Acrisols
ERR911245	Forest	2012	Australia	34.56	148.37	Oceania	GroupB	Humic Acrisols
ERR911246	Forest	2012	Australia	34.56	148.37	Oceania	GroupB	Humic Acrisols
ERR911247	Forest	2012	Australia	34.56	148.37	Oceania	GroupB	Humic Acrisols
ERR911248	Forest	2012	Australia	34.56	148.37	Oceania	GroupB	Humic Acrisols
ERR911257	Forest	2012	Australia	34.48	148.42	Oceania	GroupB	Humic Acrisols
ERR911258	Forest	2012	Australia	34.48	148.42	Oceania	GroupB	Humic Acrisols
ERR911259	Forest	2012	Australia	34.48	148.42	Oceania	GroupB	Humic Acrisols
ERR911260	Forest	2012	Australia	34.48	148.42	Oceania	GroupB	Humic Acrisols
ERR911261	Forest	2012	Australia	34.48	148.42	Oceania	GroupB	Humic Acrisols
ERR911262	Forest	2012	Australia	34.48	148.42	Oceania	GroupB	Humic Acrisols
ERR911263	Forest	2012	Australia	34.48	148.42	Oceania	GroupB	Humic Acrisols
ERR911264	Forest	2012	Australia	34.48	148.42	Oceania	GroupB	Humic Acrisols
ERR911273	Forest	2013	Australia	34.56	148.37	Oceania	GroupB	Humic Acrisols
ERR911274	Forest	2013	Australia	34.56	148.37	Oceania	GroupB	Humic Acrisols
ERR911275	Forest	2013	Australia	34.56	148.37	Oceania	GroupB	Humic Acrisols
ERR911276	Forest	2013	Australia	34.56	148.37	Oceania	GroupB	Humic Acrisols
ERR911277	Forest	2013	Australia	34.56	148.37	Oceania	GroupB	Humic Acrisols
ERR911278	Forest	2013	Australia	34.56	148.37	Oceania	GroupB	Humic Acrisols
ERR911279	Forest	2013	Australia	34.56	148.37	Oceania	GroupB	Humic Acrisols
ERR911280	Forest	2013	Australia	34.56	148.37	Oceania	GroupB	Humic Acrisols
ERR911288	Forest	2013	Australia	34.48	148.42	Oceania	GroupB	Humic Acrisols
ERR911289	Forest	2013	Australia	34.48	148.42	Oceania	GroupB	Humic Acrisols
ERR911290	Forest	2013	Australia	34.48	148.42	Oceania	GroupB	Humic Acrisols
ERR911291	Forest	2013	Australia	34.48	148.42	Oceania	GroupB	Humic Acrisols
ERR911292	Forest	2013	Australia	34.48	148.42	Oceania	GroupB	Humic Acrisols
ERR911293	Forest	2013	Australia	34.48	148.42	Oceania	GroupB	Humic Acrisols
ERR911294	Forest	2013	Australia	34.48	148.42	Oceania	GroupB	Humic Acrisols
ERR911295	Forest	2013	Australia	34.48	148.42	Oceania	GroupB	Humic Acrisols
ERR911299	Forest	2013	Australia	34.51	148.33	Oceania	GroupB	Humic Acrisols
ERR911300	Forest	2013	Australia	34.51	148.33	Oceania	GroupB	Humic Acrisols
ERR911301	Forest	2013	Australia	34.51	148.33	Oceania	GroupB	Humic Acrisols
ERR911302	Forest	2013	Australia	34.51	148.33	Oceania	GroupB	Humic Acrisols
ERR911303	Forest	2013	Australia	34.51	148.33	Oceania	GroupB	Humic Acrisols
ERR911304	Forest	2013	Australia	34.51	148.33	Oceania	GroupB	Humic Acrisols
ERR911305	Forest	2013	Australia	34.51	148.33	Oceania	GroupB	Humic Acrisols
ERR911306	Forest	2013	Australia	34.51	148.33	Oceania	GroupB	Humic Acrisols
ERR911315	Forest	2013	Australia	34.56	148.37	Oceania	GroupB	Humic Acrisols
ERR911316	Forest	2013	Australia	34.56	148.37	Oceania	GroupB	Humic Acrisols
ERR911317	Forest	2013	Australia	34.56	148.37	Oceania	GroupB	Humic Acrisols
ERR911318	Forest	2013	Australia	34.56	148.37	Oceania	GroupB	Humic Acrisols
ERR911319	Forest	2013	Australia	34.56	148.37	Oceania	GroupB	Humic Acrisols
ERR911320	Forest	2013	Australia	34.56	148.37	Oceania	GroupB	Humic Acrisols
ERR911321	Forest	2013	Australia	34.56	148.37	Oceania	GroupB	Humic Acrisols
ERR911322	Forest	2013	Australia	34.56	148.37	Oceania	GroupB	Humic Acrisols
ERR911331	Forest	2013	Australia	34.48	148.42	Oceania	GroupB	Humic Acrisols
ERR911332	Forest	2013	Australia	34.48	148.42	Oceania	GroupB	Humic Acrisols
ERR911333	Forest	2013	Australia	34.48	148.42	Oceania	GroupB	Humic Acrisols
ERR911334	Forest	2013	Australia	34.48	148.42	Oceania	GroupB	Humic Acrisols
ERR911335	Forest	2013	Australia	34.48	148.42	Oceania	GroupB	Humic Acrisols
ERR911336	Forest	2013	Australia	34.48	148.42	Oceania	GroupB	Humic Acrisols
ERR911337	Forest	2013	Australia	34.48	148.42	Oceania	GroupB	Humic Acrisols
ERR911338	Forest	2013	Australia	34.48	148.42	Oceania	GroupB	Humic Acrisols
ERR911360	Forest	2013	Australia	34.48	148.42	Oceania	GroupB	Humic Acrisols
ERR911361	Forest	2013	Australia	34.48	148.42	Oceania	GroupB	Humic Acrisols
ERR911362	Forest	2013	Australia	34.48	148.42	Oceania	GroupB	Humic Acrisols
ERR911363	Forest	2013	Australia	34.48	148.42	Oceania	GroupB	Humic Acrisols
ERR911364	Forest	2013	Australia	34.48	148.42	Oceania	GroupB	Humic Acrisols
ERR911365	Forest	2013	Australia	34.48	148.42	Oceania	GroupB	Humic Acrisols
ERR911366	Forest	2013	Australia	34.48	148.42	Oceania	GroupB	Humic Acrisols
ERR911367	Forest	2013	Australia	34.48	148.42	Oceania	GroupB	Humic Acrisols
ERR911368	Forest	2013	Australia	34.51	148.33	Oceania	GroupB	Humic Acrisols
ERR911369	Forest	2013	Australia	34.51	148.33	Oceania	GroupB	Humic Acrisols
ERR911370	Forest	2013	Australia	34.51	148.33	Oceania	GroupB	Humic Acrisols
ERR911371	Forest	2013	Australia	34.51	148.33	Oceania	GroupB	Humic Acrisols
ERR911372	Forest	2013	Australia	34.51	148.33	Oceania	GroupB	Humic Acrisols
ERR911373	Forest	2013	Australia	34.51	148.33	Oceania	GroupB	Humic Acrisols
ERR911374	Forest	2013	Australia	34.51	148.33	Oceania	GroupB	Humic Acrisols
ERR911375	Forest	2013	Australia	34.51	148.33	Oceania	GroupB	Humic Acrisols
ERR911376	Forest	2013	Australia	34.56	148.37	Oceania	GroupB	Humic Acrisols
ERR911377	Forest	2013	Australia	34.56	148.37	Oceania	GroupB	Humic Acrisols
ERR911378	Forest	2013	Australia	34.56	148.37	Oceania	GroupB	Humic Acrisols
ERR911379	Forest	2013	Australia	34.56	148.37	Oceania	GroupB	Humic Acrisols
ERR911380	Forest	2013	Australia	34.56	148.37	Oceania	GroupB	Humic Acrisols
ERR911383	Forest	2013	Australia	34.56	148.37	Oceania	GroupB	Humic Acrisols
ERR911201	Grassland	2013	Australia	34.51	148.33	Oceania	GroupB	Calcic Luvisols
ERR911202	Grassland	2013	Australia	34.51	148.33	Oceania	GroupB	Calcic Luvisols
ERR911203	Grassland	2013	Australia	34.51	148.33	Oceania	GroupB	Calcic Luvisols
ERR911204	Grassland	2013	Australia	34.51	148.33	Oceania	GroupB	Calcic Luvisols
ERR911205	Grassland	2013	Australia	34.51	148.33	Oceania	GroupB	Calcic Luvisols
ERR911206	Grassland	2013	Australia	34.51	148.33	Oceania	GroupB	Calcic Luvisols
ERR911207	Grassland	2013	Australia	34.51	148.33	Oceania	GroupB	Calcic Luvisols
ERR911208	Grassland	2013	Australia	34.51	148.33	Oceania	GroupB	Calcic Luvisols
ERR911217	Grassland	2012	Australia	34.51	148.33	Oceania	GroupB	Calcic Luvisols
ERR911218	Grassland	2012	Australia	34.51	148.33	Oceania	GroupB	Calcic Luvisols
ERR911219	Grassland	2012	Australia	34.51	148.33	Oceania	GroupB	Calcic Luvisols
ERR911220	Grassland	2012	Australia	34.51	148.33	Oceania	GroupB	Calcic Luvisols
ERR911221	Grassland	2012	Australia	34.51	148.33	Oceania	GroupB	Calcic Luvisols
ERR911222	Grassland	2012	Australia	34.51	148.33	Oceania	GroupB	Calcic Luvisols
ERR911223	Grassland	2012	Australia	34.51	148.33	Oceania	GroupB	Calcic Luvisols
ERR911224	Grassland	2012	Australia	34.51	148.33	Oceania	GroupB	Calcic Luvisols
ERR911233	Grassland	2012	Australia	34.56	148.37	Oceania	GroupB	Calcic Luvisols
ERR911234	Grassland	2012	Australia	34.56	148.37	Oceania	GroupB	Calcic Luvisols
ERR911235	Grassland	2012	Australia	34.56	148.37	Oceania	GroupB	Calcic Luvisols
ERR911236	Grassland	2012	Australia	34.56	148.37	Oceania	GroupB	Calcic Luvisols
ERR911237	Grassland	2012	Australia	34.56	148.37	Oceania	GroupB	Calcic Luvisols
ERR911238	Grassland	2012	Australia	34.56	148.37	Oceania	GroupB	Calcic Luvisols
ERR911239	Grassland	2012	Australia	34.56	148.37	Oceania	GroupB	Calcic Luvisols
ERR911240	Grassland	2012	Australia	34.56	148.37	Oceania	GroupB	Calcic Luvisols
ERR911249	Grassland	2012	Australia	34.48	148.42	Oceania	GroupB	Calcic Luvisols
ERR911250	Grassland	2012	Australia	34.48	148.42	Oceania	GroupB	Calcic Luvisols
ERR911251	Grassland	2012	Australia	34.48	148.42	Oceania	GroupB	Calcic Luvisols
ERR911252	Grassland	2012	Australia	34.48	148.42	Oceania	GroupB	Calcic Luvisols
ERR911253	Grassland	2012	Australia	34.48	148.42	Oceania	GroupB	Calcic Luvisols
ERR911254	Grassland	2012	Australia	34.48	148.42	Oceania	GroupB	Calcic Luvisols
ERR911255	Grassland	2012	Australia	34.48	148.42	Oceania	GroupB	Calcic Luvisols
ERR911256	Grassland	2012	Australia	34.48	148.42	Oceania	GroupB	Calcic Luvisols
ERR911265	Grassland	2013	Australia	34.56	148.37	Oceania	GroupB	Calcic Luvisols
ERR911266	Grassland	2013	Australia	34.56	148.37	Oceania	GroupB	Calcic Luvisols
ERR911267	Grassland	2013	Australia	34.56	148.37	Oceania	GroupB	Calcic Luvisols
ERR911268	Grassland	2013	Australia	34.56	148.37	Oceania	GroupB	Calcic Luvisols
ERR911269	Grassland	2013	Australia	34.56	148.37	Oceania	GroupB	Calcic Luvisols
ERR911270	Grassland	2013	Australia	34.56	148.37	Oceania	GroupB	Calcic Luvisols
ERR911271	Grassland	2013	Australia	34.56	148.37	Oceania	GroupB	Calcic Luvisols
ERR911272	Grassland	2013	Australia	34.56	148.37	Oceania	GroupB	Calcic Luvisols
ERR911282	Grassland	2013	Australia	34.48	148.42	Oceania	GroupB	Calcic Luvisols
ERR911285	Grassland	2013	Australia	34.48	148.42	Oceania	GroupB	Calcic Luvisols
ERR911286	Grassland	2013	Australia	34.48	148.42	Oceania	GroupB	Calcic Luvisols
ERR911296	Grassland	2013	Australia	34.51	148.33	Oceania	GroupB	Calcic Luvisols
ERR911297	Grassland	2013	Australia	34.51	148.33	Oceania	GroupB	Calcic Luvisols
ERR911308	Grassland	2013	Australia	34.56	148.37	Oceania	GroupB	Calcic Luvisols
ERR911309	Grassland	2013	Australia	34.56	148.37	Oceania	GroupB	Calcic Luvisols
ERR911310	Grassland	2013	Australia	34.56	148.37	Oceania	GroupB	Calcic Luvisols
ERR911311	Grassland	2013	Australia	34.56	148.37	Oceania	GroupB	Calcic Luvisols
ERR911312	Grassland	2013	Australia	34.56	148.37	Oceania	GroupB	Calcic Luvisols
ERR911313	Grassland	2013	Australia	34.56	148.37	Oceania	GroupB	Calcic Luvisols
ERR911314	Grassland	2013	Australia	34.56	148.37	Oceania	GroupB	Calcic Luvisols
ERR911323	Grassland	2013	Australia	34.48	148.42	Oceania	GroupB	Calcic Luvisols
ERR911324	Grassland	2013	Australia	34.48	148.42	Oceania	GroupB	Calcic Luvisols
ERR911325	Grassland	2013	Australia	34.48	148.42	Oceania	GroupB	Calcic Luvisols
ERR911326	Grassland	2013	Australia	34.48	148.42	Oceania	GroupB	Calcic Luvisols
ERR911327	Grassland	2013	Australia	34.48	148.42	Oceania	GroupB	Calcic Luvisols
ERR911328	Grassland	2013	Australia	34.48	148.42	Oceania	GroupB	Calcic Luvisols
ERR911329	Grassland	2013	Australia	34.48	148.42	Oceania	GroupB	Calcic Luvisols
ERR911330	Grassland	2013	Australia	34.48	148.42	Oceania	GroupB	Calcic Luvisols
ERR911339	Grassland	2013	Australia	34.51	148.33	Oceania	GroupB	Calcic Luvisols
ERR911340	Grassland	2013	Australia	34.51	148.33	Oceania	GroupB	Calcic Luvisols
ERR911341	Grassland	2013	Australia	34.51	148.33	Oceania	GroupB	Calcic Luvisols
ERR911343	Grassland	2013	Australia	34.51	148.33	Oceania	GroupB	Calcic Luvisols
ERR911344	Grassland	2013	Australia	34.56	148.37	Oceania	GroupB	Calcic Luvisols
ERR911345	Grassland	2013	Australia	34.56	148.37	Oceania	GroupB	Calcic Luvisols
ERR911346	Grassland	2013	Australia	34.56	148.37	Oceania	GroupB	Calcic Luvisols
ERR911347	Grassland	2013	Australia	34.56	148.37	Oceania	GroupB	Calcic Luvisols
ERR911348	Grassland	2013	Australia	34.56	148.37	Oceania	GroupB	Calcic Luvisols
ERR911349	Grassland	2013	Australia	34.56	148.37	Oceania	GroupB	Calcic Luvisols
ERR911350	Grassland	2013	Australia	34.56	148.37	Oceania	GroupB	Calcic Luvisols
ERR911351	Grassland	2013	Australia	34.56	148.37	Oceania	GroupB	Calcic Luvisols
ERR911352	Grassland	2013	Australia	34.48	148.42	Oceania	GroupB	Calcic Luvisols
ERR911353	Grassland	2013	Australia	34.48	148.42	Oceania	GroupB	Calcic Luvisols
ERR911354	Grassland	2013	Australia	34.48	148.42	Oceania	GroupB	Calcic Luvisols
ERR911355	Grassland	2013	Australia	34.48	148.42	Oceania	GroupB	Calcic Luvisols
ERR911356	Grassland	2013	Australia	34.48	148.42	Oceania	GroupB	Calcic Luvisols
ERR911357	Grassland	2013	Australia	34.48	148.42	Oceania	GroupB	Calcic Luvisols
ERR911358	Grassland	2013	Australia	34.48	148.42	Oceania	GroupB	Calcic Luvisols
ERR911359	Grassland	2013	Australia	34.48	148.42	Oceania	GroupB	Calcic Luvisols
SRR1379730	Wetland	2008	Mexico	20.02	-110.35	North America	GroupA	0
SRR7471335	Forest	2009	Puerto Rico	18	-65	North America	GroupA	0
SRR7471042	Forest	2009	Puerto Rico	18	-65	North America	GroupA	0
SRR7471157	Forest	2009	Puerto Rico	18	-65	North America	GroupA	0
SRR7471158	Forest	2009	Puerto Rico	18	-65	North America	GroupA	0
SRR5919028	Bare_Land	2013	Australia	-42.1738	148.279	Oceania	GroupB	Albic Arenosols
SRR5195116	Farmland	2015	South Africa	-25.44	30.99	Africa	GroupC	Albic Arenosols
ERR2603064	Forest	2015	Latvia	57.6288	22.2878	Europe	GroupC	Albic Arenosols
ERR2603138	Forest	2015	Latvia	57.6288	22.2878	Europe	GroupC	Albic Arenosols
National_41	Farmland	2021	China	44.6681	127.199	Asia	GroupE	Albic Luvsiols
ERR1877848	Forest	2014	China	42.3841	128.093	Asia	GroupC	Albic Luvsiols
DBF1	Forest	2018	China	45.3138	127.164	Asia	GroupD	Albic Luvsiols
DBF2	Forest	2018	China	45.3138	127.164	Asia	GroupD	Albic Luvsiols
DBF3	Forest	2018	China	45.3138	127.164	Asia	GroupD	Albic Luvsiols
ERR1877712	Forest	2014	Morocco	33.3962	-5.19417	Africa	GroupC	Andosols
ERR1877755	Forest	2014	Morocco	33.5215	-5.00242	Africa	GroupC	Andosols
National_61	Farmland	2021	China	36.3094	103.964	Asia	GroupE	Aric Anthrosols
SRR11678156	Farmland	2009	Chile	-27.73	-71.03	South America	GroupA	Calcaric Arenosols
SRR5195112	Farmland	2015	Spain	39.58	-0.36	Europe	GroupC	Calcaric Cambisols
SRR5195123	Farmland	2015	Italy	38.28	16.24	Europe	GroupC	Calcaric Cambisols
SRR5195124	Farmland	2015	Italy	38.28	16.24	Europe	GroupC	Calcaric Cambisols
ERR2603180	Farmland	2015	Estonia	58.7148	26.4366	Europe	GroupC	Calcaric Cambisols
National_123	Farmland	2021	China	33.7369	113.489	Asia	GroupE	Calcaric Cambisols
National_16	Farmland	2021	China	36.3814	116.642	Asia	GroupE	Calcaric Cambisols
National_21	Farmland	2021	China	40.4428	115.334	Asia	GroupE	Calcaric Cambisols
National_46	Farmland	2021	China	40.0481	113.891	Asia	GroupE	Calcaric Cambisols
National_48	Farmland	2021	China	38.9778	112.741	Asia	GroupE	Calcaric Cambisols
National_49	Farmland	2021	China	38.1569	112.713	Asia	GroupE	Calcaric Cambisols
National_50	Farmland	2021	China	37.4403	111.449	Asia	GroupE	Calcaric Cambisols
ERR1877721	Forest	2014	Vietnam	20.349	105.596	Asia	GroupC	Calcaric Cambisols
ERR1877738	Forest	2014	Estonia	58.4745	22.8236	Europe	GroupC	Calcaric Cambisols
ERR1877908	Forest	2014	Iran	36.2122	52.8243	Asia	GroupC	Calcaric Cambisols
ERR1877927	Forest	2014	Italy	38.0164	14.0428	Europe	GroupC	Calcaric Cambisols
SRR4289280	Forest	2015	China	36.05	108.31	Asia	GroupC	Calcaric Cambisols
SRR4289282	Forest	2015	China	36.05	108.31	Asia	GroupC	Calcaric Cambisols
SRR4289283	Forest	2015	China	36.05	108.31	Asia	GroupC	Calcaric Cambisols
SRR4289284	Forest	2015	China	36.04	108.32	Asia	GroupC	Calcaric Cambisols
SRR4289285	Forest	2015	China	36.04	108.32	Asia	GroupC	Calcaric Cambisols
SRR4289286	Forest	2015	China	36.04	108.32	Asia	GroupC	Calcaric Cambisols
SRR4289287	Forest	2015	China	36.02	108.31	Asia	GroupC	Calcaric Cambisols
SRR4289288	Forest	2015	China	36.02	108.31	Asia	GroupC	Calcaric Cambisols
SRR4289289	Forest	2015	China	36.02	108.31	Asia	GroupC	Calcaric Cambisols
SRR4289290	Forest	2015	China	36.02	108.32	Asia	GroupC	Calcaric Cambisols
SRR4289291	Forest	2015	China	36.02	108.32	Asia	GroupC	Calcaric Cambisols
SRR4289292	Forest	2015	China	36.02	108.32	Asia	GroupC	Calcaric Cambisols
ERR2603050	Forest	2015	Estonia	58.3578	22.4764	Europe	GroupC	Calcaric Cambisols
ERR2603054	Forest	2015	Estonia	58.4745	22.8236	Europe	GroupC	Calcaric Cambisols
ERR2603069	Forest	2015	Estonia	58.7324	26.5271	Europe	GroupC	Calcaric Cambisols
ERR2603077	Forest	2015	Estonia	57.8444	27.2014	Europe	GroupC	Calcaric Cambisols
ERR2603081	Forest	2015	Estonia	57.5857	26.6461	Europe	GroupC	Calcaric Cambisols
ERR2603089	Forest	2015	Estonia	57.8464	27.2011	Europe	GroupC	Calcaric Cambisols
ERR2603098	Forest	2015	Estonia	59.1797	25.2331	Europe	GroupC	Calcaric Cambisols
ERR2603099	Forest	2015	Estonia	59.1819	25.2203	Europe	GroupC	Calcaric Cambisols
ERR2603106	Forest	2015	Estonia	58.7148	26.4366	Europe	GroupC	Calcaric Cambisols
ERR2603124	Forest	2015	Estonia	58.3578	22.4764	Europe	GroupC	Calcaric Cambisols
ERR2603128	Forest	2015	Estonia	58.4745	22.8236	Europe	GroupC	Calcaric Cambisols
ERR2603143	Forest	2015	Estonia	58.7324	26.5271	Europe	GroupC	Calcaric Cambisols
ERR2603151	Forest	2015	Estonia	57.8444	27.2014	Europe	GroupC	Calcaric Cambisols
ERR2603155	Forest	2015	Estonia	57.5857	26.6461	Europe	GroupC	Calcaric Cambisols
ERR2603163	Forest	2015	Estonia	57.8464	27.2011	Europe	GroupC	Calcaric Cambisols
ERR2603172	Forest	2015	Estonia	59.1797	25.2331	Europe	GroupC	Calcaric Cambisols
ERR2603173	Forest	2015	Estonia	59.1819	25.2203	Europe	GroupC	Calcaric Cambisols
ERR2603190	Forest	2015	Estonia	58.3381	25.4553	Europe	GroupC	Calcaric Cambisols
ERR2603197	Forest	2015	Estonia	59.307	26.4579	Europe	GroupC	Calcaric Cambisols
ERR2603199	Forest	2015	Estonia	59.3054	26.1371	Europe	GroupC	Calcaric Cambisols
ERR2603200	Forest	2015	Estonia	58.5262	26.7138	Europe	GroupC	Calcaric Cambisols
ERR2603202	Forest	2015	Estonia	58.9795	25.5947	Europe	GroupC	Calcaric Cambisols
ERR2603220	Forest	2015	Estonia	58.7481	26.4978	Europe	GroupC	Calcaric Cambisols
ERR2603222	Forest	2015	Estonia	58.4438	25.5078	Europe	GroupC	Calcaric Cambisols
ERR2603261	Forest	2015	Estonia	58.3381	25.4553	Europe	GroupC	Calcaric Cambisols
ERR2603268	Forest	2015	Estonia	59.307	26.4579	Europe	GroupC	Calcaric Cambisols
ERR2603270	Forest	2015	Estonia	59.3054	26.1371	Europe	GroupC	Calcaric Cambisols
ERR2603271	Forest	2015	Estonia	58.5262	26.7138	Europe	GroupC	Calcaric Cambisols
ERR2603273	Forest	2015	Estonia	58.9795	25.5947	Europe	GroupC	Calcaric Cambisols
ERR2603291	Forest	2015	Estonia	58.7481	26.4978	Europe	GroupC	Calcaric Cambisols
ERR2603293	Forest	2015	Estonia	58.4438	25.5078	Europe	GroupC	Calcaric Cambisols
SRR14689476	Permafrost	2020	Switzerland	45.47	6.44	Europe	GroupE	Calcaric Cambisols
SRR1026843	Farmland	2011	China	29.6656	91.31	Asia	GroupB	Calcaric Fluvisols
SRR1026845	Farmland	2011	China	29.6633	91.3	Asia	GroupB	Calcaric Fluvisols
SRR1026846	Farmland	2011	China	29.6633	91.3	Asia	GroupB	Calcaric Fluvisols
SRR1026856	Farmland	2011	China	29.6656	91.31	Asia	GroupB	Calcaric Fluvisols
SRR5381886	Farmland	2016	France	43.577	4.368	Europe	GroupC	Calcaric Fluvisols
SRR5639170	Farmland	2014	China	36.52	115.01	Asia	GroupC	Calcaric Fluvisols
National_107	Farmland	2021	China	30.255	113.859	Asia	GroupE	Calcaric Fluvisols
National_115	Farmland	2021	China	33.2347	115.558	Asia	GroupE	Calcaric Fluvisols
National_121	Farmland	2021	China	34.8017	112.978	Asia	GroupE	Calcaric Fluvisols
National_122	Farmland	2021	China	34.8483	114.301	Asia	GroupE	Calcaric Fluvisols
National_13	Farmland	2021	China	35.0178	116.058	Asia	GroupE	Calcaric Fluvisols
National_14	Farmland	2021	China	34.9844	116.398	Asia	GroupE	Calcaric Fluvisols
National_19	Farmland	2021	China	37.9528	117.092	Asia	GroupE	Calcaric Fluvisols
National_20	Farmland	2021	China	38.7419	115.603	Asia	GroupE	Calcaric Fluvisols
National_22	Farmland	2021	China	41.2964	118.039	Asia	GroupE	Calcaric Fluvisols
National_23	Farmland	2021	China	39.5861	116.053	Asia	GroupE	Calcaric Fluvisols
National_31	Farmland	2021	China	41.5447	122.747	Asia	GroupE	Calcaric Fluvisols
National_51	Farmland	2021	China	37.5744	110.491	Asia	GroupE	Calcaric Fluvisols
National_63	Farmland	2021	China	34.7972	104.778	Asia	GroupE	Calcaric Fluvisols
SRR5381892	Forest	2016	France	43.577	4.368	Europe	GroupC	Calcaric Fluvisols
SRR5381903	Forest	2016	France	43.577	4.368	Europe	GroupC	Calcaric Fluvisols
SRR5381907	Forest	2016	France	43.577	4.368	Europe	GroupC	Calcaric Fluvisols
SRR5381855	Forest	2016	France	43.577	4.368	Europe	GroupC	Calcaric Fluvisols
SRR20218960	Wetland	2020	India	21.8304	88.6243	Asia	GroupE	Calcaric Fluvisols
SRR20218962	Wetland	2020	India	21.7056	88.3117	Asia	GroupE	Calcaric Fluvisols
SRR20218963	Wetland	2020	India	21.7056	88.3117	Asia	GroupE	Calcaric Fluvisols
SRR20218964	Wetland	2020	India	21.7085	88.301	Asia	GroupE	Calcaric Fluvisols
SRR20218965	Wetland	2020	India	21.7085	88.301	Asia	GroupE	Calcaric Fluvisols
SRR20218966	Wetland	2020	India	21.8304	88.6243	Asia	GroupE	Calcaric Fluvisols
SRR20218967	Wetland	2020	India	21.7085	88.301	Asia	GroupE	Calcaric Fluvisols
SRR20218968	Wetland	2020	India	21.6908	88.5683	Asia	GroupE	Calcaric Fluvisols
SRR20218969	Wetland	2020	India	21.6908	88.5683	Asia	GroupE	Calcaric Fluvisols
SRR20218970	Wetland	2020	India	21.6908	88.5683	Asia	GroupE	Calcaric Fluvisols
SRR20218972	Wetland	2020	India	21.8304	88.6243	Asia	GroupE	Calcaric Fluvisols
ERR2603084	Construction_land	2015	Estonia	58.7618	22.8033	Europe	GroupC	Calcaric Regosols
SRR908208	Farmland	2012	Israel	31.99	34.82	Asia	GroupB	Calcaric Regosols
SRR908211	Farmland	2012	Israel	31.99	34.82	Asia	GroupB	Calcaric Regosols
SRR908272	Farmland	2012	Israel	31.99	34.82	Asia	GroupB	Calcaric Regosols
SRR908273	Farmland	2012	Israel	31.99	34.82	Asia	GroupB	Calcaric Regosols
SRR908275	Farmland	2012	Israel	31.99	34.82	Asia	GroupB	Calcaric Regosols
SRR908276	Farmland	2012	Israel	31.99	34.82	Asia	GroupB	Calcaric Regosols
SRR908279	Farmland	2012	Israel	31.99	34.82	Asia	GroupB	Calcaric Regosols
SRR908281	Farmland	2012	Israel	31.99	34.82	Asia	GroupB	Calcaric Regosols
SRR908290	Farmland	2012	Israel	31.99	34.82	Asia	GroupB	Calcaric Regosols
SRR908291	Farmland	2012	Israel	31.99	34.82	Asia	GroupB	Calcaric Regosols
ZJC1	Farmland	2018	China	29.4582	119.325	Asia	GroupD	Calcaric Regosols
ZJC2	Farmland	2018	China	29.4582	119.325	Asia	GroupD	Calcaric Regosols
ZJC3	Farmland	2018	China	29.4582	119.325	Asia	GroupD	Calcaric Regosols
National_70	Farmland	2021	China	30.6217	105.374	Asia	GroupE	Calcaric Regosols
National_72	Farmland	2021	China	31.7036	106.542	Asia	GroupE	Calcaric Regosols
National_73	Farmland	2021	China	31.0064	105.868	Asia	GroupE	Calcaric Regosols
National_79	Farmland	2021	China	28.3861	106.85	Asia	GroupE	Calcaric Regosols
ERR2603055	Forest	2015	Estonia	58.3003	22.5766	Europe	GroupC	Calcaric Regosols
ERR2603065	Forest	2015	Estonia	58.434	23.3011	Europe	GroupC	Calcaric Regosols
ERR2603129	Forest	2015	Estonia	58.3003	22.5766	Europe	GroupC	Calcaric Regosols
ERR2603139	Forest	2015	Estonia	58.434	23.3011	Europe	GroupC	Calcaric Regosols
ERR2603158	Forest	2015	Estonia	58.7618	22.8033	Europe	GroupC	Calcaric Regosols
ERR2603185	Forest	2015	Estonia	58.2617	21.9127	Europe	GroupC	Calcaric Regosols
ERR2603256	Forest	2015	Estonia	58.2617	21.9127	Europe	GroupC	Calcaric Regosols
ZJF1	Forest	2018	China	28.5725	119.385	Asia	GroupD	Calcaric Regosols
ZJF2	Forest	2018	China	28.5725	119.385	Asia	GroupD	Calcaric Regosols
ZJF3	Forest	2018	China	28.5725	119.385	Asia	GroupD	Calcaric Regosols
SRR11676933	Bare_Land	2009	Chile	-21.0129	-69.3515	South America	GroupA	Calcaric Regosols
SRR5690606	Farmland	2015	USA	41.7655	-111.814	North America	GroupC	Calcic Gleysols
SRR5687767	Farmland	2014	USA	41.7655	-111.814	North America	GroupC	Calcic Gleysols
SRR5688500	Farmland	2014	USA	41.7655	-111.814	North America	GroupC	Calcic Gleysols
SRR5690554	Farmland	2011	USA	41.7655	-111.814	North America	GroupB	Calcic Gleysols
National_15	Farmland	2021	China	35.9317	116.369	Asia	GroupE	Calcic Gleysols
National_24	Farmland	2021	China	39.6769	116.265	Asia	GroupE	Calcic Gleysols
National_26	Farmland	2021	China	39.7394	117.545	Asia	GroupE	Calcic Gleysols
XJG1	Grassland	2018	China	41.4346	80.5627	Asia	GroupD	Calcic Gypsisols
XJG2	Grassland	2018	China	41.4346	80.5627	Asia	GroupD	Calcic Gypsisols
XJG3	Grassland	2018	China	41.4346	80.5627	Asia	GroupD	Calcic Gypsisols
SRR5918993	Farmland	2012	Australia	-36.6715	142.289	Oceania	GroupB	Calcic Luvisols
SRR5918994	Farmland	2012	Australia	-36.6715	142.289	Oceania	GroupB	Calcic Luvisols
SRR5918995	Farmland	2012	Australia	-36.6715	142.289	Oceania	GroupB	Calcic Luvisols
SRR5919346	Farmland	2014	Australia	-30.2007	149.597	Oceania	GroupC	Calcic Luvisols
SRR7595584	Farmland	2014	Australia	-30.2007	149.597	Oceania	GroupC	Calcic Luvisols
National_53	Farmland	2021	China	34.3261	107.099	Asia	GroupE	Calcic Luvisols
SRR5916047	Forest	2014	Australia	-42.5452	147.456	Oceania	GroupC	Calcic Luvisols
SRR5915952	Grassland	2014	Australia	-42.3846	147.311	Oceania	GroupC	Calcic Luvisols
SRR5916217	Grassland	2014	Australia	-42.279	147.615	Oceania	GroupC	Calcic Luvisols
SRR5916294	Grassland	2014	Australia	-42.3843	147.311	Oceania	GroupC	Calcic Luvisols
SRR8357473	Farmland	2012	Germany	51.36	14.15	Europe	GroupB	Cambic Arenosols
SRR9733658	Farmland	2016	Poland	53.4	16.3	Europe	GroupC	Cambic Arenosols
SRR9733662	Farmland	2016	Poland	53.4	16.3	Europe	GroupC	Cambic Arenosols
SRR9733666	Farmland	2016	Poland	53.4	16.3	Europe	GroupC	Cambic Arenosols
SRR9733668	Farmland	2016	Poland	53.4	16.3	Europe	GroupC	Cambic Arenosols
SRR9733675	Farmland	2016	Poland	53.4	16.3	Europe	GroupC	Cambic Arenosols
ERR1877710	Forest	2014	Norway	70.1473	24.7869	Europe	GroupC	Cambic Arenosols
SRR9733667	Forest	2016	Poland	53.4	16.3	Europe	GroupC	Cambic Arenosols
DBG1	Grassland	2018	China	46.5653	124.319	Asia	GroupD	Cambic Arenosols
DBG2	Grassland	2018	China	46.5653	124.319	Asia	GroupD	Cambic Arenosols
DBG3	Grassland	2018	China	46.5653	124.319	Asia	GroupD	Cambic Arenosols
SRR14689482	Permafrost	2020	Norway	69.28	20	Europe	GroupE	Cambic Arenosols
SRR4030066	Forest	2008	USA	39.55	-107.97	North America	GroupA	CHERNOZEMS
SRR4030068	Forest	2008	USA	39.55	-107.97	North America	GroupA	CHERNOZEMS
SRR9733659	Farmland	2018	Slovenia	46.03	15.04	Europe	GroupD	Chromic Cambisols
SRR9733660	Farmland	2018	Slovenia	46.03	15.04	Europe	GroupD	Chromic Cambisols
SRR9733661	Farmland	2018	Slovenia	46.03	15.04	Europe	GroupD	Chromic Cambisols
SRR9733670	Farmland	2018	Slovenia	46.03	15.04	Europe	GroupD	Chromic Cambisols
SRR9733672	Farmland	2018	Slovenia	46.03	15.04	Europe	GroupD	Chromic Cambisols
SRR9733673	Farmland	2018	Slovenia	46.03	15.04	Europe	GroupD	Chromic Cambisols
ERR1877863	Forest	2014	Zimbabwe	-18.3284	30.0195	Africa	GroupC	Chromic Cambisols
SRR1924237	Farmland	2012	Australia	-19.733	147.178	Oceania	GroupB	Chromic Luvisols
SRR1926113	Farmland	2012	Australia	-19.733	147.178	Oceania	GroupB	Chromic Luvisols
SRR1926121	Farmland	2012	Australia	-19.733	147.178	Oceania	GroupB	Chromic Luvisols
SRR1926122	Farmland	2012	Australia	-19.733	147.178	Oceania	GroupB	Chromic Luvisols
SRR1926147	Farmland	2012	Australia	-19.733	147.178	Oceania	GroupB	Chromic Luvisols
SRR1926159	Farmland	2012	Australia	-19.733	147.178	Oceania	GroupB	Chromic Luvisols
SRR1926200	Farmland	2012	Australia	-19.733	147.178	Oceania	GroupB	Chromic Luvisols
SRR1926201	Farmland	2012	Australia	-19.733	147.178	Oceania	GroupB	Chromic Luvisols
SRR5916184	Farmland	2014	Australia	-42.8074	147.439	Oceania	GroupC	Chromic Luvisols
SRR5916354	Farmland	2014	Australia	-42.8072	147.44	Oceania	GroupC	Chromic Luvisols
National_84	Farmland	2021	China	23.7247	105.06	Asia	GroupE	Chromic Luvisols
ERR1877784	Forest	2014	Australia	-33.545	117.087	Oceania	GroupC	Chromic Luvisols
ERR1877811	Forest	2014	Australia	-33.18	117.048	Oceania	GroupC	Chromic Luvisols
ERR1877812	Forest	2014	Australia	-33.18	117.05	Oceania	GroupC	Chromic Luvisols
ERR1877870	Forest	2014	Italy	36.7759	12.0118	Europe	GroupC	Chromic Luvisols
ERR1877875	Forest	2014	USA	37.849	-120.581	North America	GroupC	Chromic Luvisols
ERR1877923	Forest	2014	Italy	36.7778	12.0083	Europe	GroupC	Chromic Luvisols
SRR5916087	Forest	2014	Australia	-42.8223	147.506	Oceania	GroupC	Chromic Luvisols
SRR10346361	Bare_Land	2018	China	30.92	104.08	Asia	GroupD	Cumulic Anthrosols
SRR10346364	Bare_Land	2018	China	30.92	104.08	Asia	GroupD	Cumulic Anthrosols
SRR10341084	Construction_land	2018	China	30.94	104.11	Asia	GroupD	Cumulic Anthrosols
SRR4254071	Farmland	2014	China	31.58	119.94	Asia	GroupC	Cumulic Anthrosols
SRR4254072	Farmland	2014	China	31.58	119.95	Asia	GroupC	Cumulic Anthrosols
SRR4254074	Farmland	2014	China	31.58	119.97	Asia	GroupC	Cumulic Anthrosols
SRR4254075	Farmland	2014	China	31.58	119.98	Asia	GroupC	Cumulic Anthrosols
SRR4254076	Farmland	2014	China	31.58	119.99	Asia	GroupC	Cumulic Anthrosols
SRR10341083	Farmland	2018	China	30.93	104.12	Asia	GroupD	Cumulic Anthrosols
SRR10341085	Farmland	2018	China	30.93	104.1	Asia	GroupD	Cumulic Anthrosols
SRR10346359	Farmland	2018	China	30.93	104.13	Asia	GroupD	Cumulic Anthrosols
SRR10346360	Farmland	2018	China	30.93	104.1	Asia	GroupD	Cumulic Anthrosols
SRR10346362	Farmland	2018	China	30.93	104.13	Asia	GroupD	Cumulic Anthrosols
SRR10346363	Farmland	2018	China	30.93	104.11	Asia	GroupD	Cumulic Anthrosols
SRR1185960	Farmland	2012	China	27.6218	111.464	Asia	GroupB	Cumulic Anthrosols
SRR5195131	Farmland	2015	China	25.46	114.52	Asia	GroupC	Cumulic Anthrosols
SRR5195132	Farmland	2015	China	25.46	114.52	Asia	GroupC	Cumulic Anthrosols
SRR5195135	Farmland	2015	China	23.64	112.82	Asia	GroupC	Cumulic Anthrosols
SRR5195136	Farmland	2015	China	23.64	112.82	Asia	GroupC	Cumulic Anthrosols
SRR8185406	Farmland	2017	China	32.03	118.46	Asia	GroupD	Cumulic Anthrosols
National_1	Farmland	2021	China	30.1661	119.14	Asia	GroupE	Cumulic Anthrosols
National_10	Farmland	2021	China	32.1708	119.457	Asia	GroupE	Cumulic Anthrosols
National_109	Farmland	2021	China	29.7408	115.509	Asia	GroupE	Cumulic Anthrosols
National_11	Farmland	2021	China	32.0828	118.464	Asia	GroupE	Cumulic Anthrosols
National_110	Farmland	2021	China	28.9039	115.807	Asia	GroupE	Cumulic Anthrosols
National_113	Farmland	2021	China	28.7361	116.883	Asia	GroupE	Cumulic Anthrosols
National_117	Farmland	2021	China	32.3697	117.433	Asia	GroupE	Cumulic Anthrosols
National_2	Farmland	2021	China	30.0181	120.771	Asia	GroupE	Cumulic Anthrosols
National_29	Farmland	2021	China	41.1442	122.888	Asia	GroupE	Cumulic Anthrosols
National_3	Farmland	2021	China	28.8817	121.048	Asia	GroupE	Cumulic Anthrosols
National_4	Farmland	2021	China	27.7819	120.601	Asia	GroupE	Cumulic Anthrosols
National_55	Farmland	2021	China	32.5864	108.629	Asia	GroupE	Cumulic Anthrosols
National_59	Farmland	2021	China	37.4675	105.696	Asia	GroupE	Cumulic Anthrosols
National_68	Farmland	2021	China	29.7881	102.86	Asia	GroupE	Cumulic Anthrosols
National_69	Farmland	2021	China	30.2047	103.535	Asia	GroupE	Cumulic Anthrosols
National_75	Farmland	2021	China	30.0161	106.828	Asia	GroupE	Cumulic Anthrosols
National_76	Farmland	2021	China	29.2722	106.567	Asia	GroupE	Cumulic Anthrosols
National_77	Farmland	2021	China	26.2817	107.436	Asia	GroupE	Cumulic Anthrosols
National_83	Farmland	2021	China	24.7086	103.257	Asia	GroupE	Cumulic Anthrosols
National_86	Farmland	2021	China	23.005	106.618	Asia	GroupE	Cumulic Anthrosols
National_88	Farmland	2021	China	22.9061	110.556	Asia	GroupE	Cumulic Anthrosols
National_89	Farmland	2021	China	22.8792	109.738	Asia	GroupE	Cumulic Anthrosols
National_9	Farmland	2021	China	31.6453	120.235	Asia	GroupE	Cumulic Anthrosols
National_90	Farmland	2021	China	23.0517	112.664	Asia	GroupE	Cumulic Anthrosols
National_91	Farmland	2021	China	23.2053	113.736	Asia	GroupE	Cumulic Anthrosols
National_92	Farmland	2021	China	23.2644	115.638	Asia	GroupE	Cumulic Anthrosols
National_94	Farmland	2021	China	24.675	117.761	Asia	GroupE	Cumulic Anthrosols
National_95	Farmland	2021	China	24.6319	118.221	Asia	GroupE	Cumulic Anthrosols
National_99	Farmland	2021	China	27.3181	109.86	Asia	GroupE	Cumulic Anthrosols
SRR9888029	Bare_Land	2013	Austria	46.8367	12.6531	Europe	GroupB	Dystric Cambisols
SRR7822544	bushwood	2013	Italy	44.7123	7.05667	Europe	GroupB	Dystric Cambisols
SRR7822552	bushwood	2013	Italy	44.7113	7.05525	Europe	GroupB	Dystric Cambisols
SRR7822554	bushwood	2013	Italy	44.7134	7.05667	Europe	GroupB	Dystric Cambisols
SRR6476620	Farmland	2013	USA	42.4531	-76.3842	North America	GroupB	Dystric Cambisols
SRR6476646	Farmland	2013	USA	42.4531	-76.3842	North America	GroupB	Dystric Cambisols
SRR6476660	Farmland	2013	USA	42.4531	-76.3842	North America	GroupB	Dystric Cambisols
SRR6478672	Farmland	2013	USA	42.4531	-76.3842	North America	GroupB	Dystric Cambisols
SRR6478736	Farmland	2013	USA	42.4531	-76.3842	North America	GroupB	Dystric Cambisols
SRR6478752	Farmland	2013	USA	42.4531	-76.3842	North America	GroupB	Dystric Cambisols
SRR8357467	Farmland	2012	Germany	51.55	14.22	Europe	GroupB	Dystric Cambisols
SRR8357476	Farmland	2012	Germany	51.55	14.22	Europe	GroupB	Dystric Cambisols
SRR5626759	Farmland	2015	Switzerland	47.3	8.01	Europe	GroupC	Dystric Cambisols
SRR5626772	Farmland	2015	Switzerland	47.3	8.01	Europe	GroupC	Dystric Cambisols
SRR5626774	Farmland	2015	Switzerland	47.3	8.01	Europe	GroupC	Dystric Cambisols
SRR9733663	Farmland	2018	Switzerland	47.3	8.01	Europe	GroupD	Dystric Cambisols
SRR9733664	Farmland	2018	Switzerland	47.3	8.01	Europe	GroupD	Dystric Cambisols
SRR9733665	Farmland	2018	Switzerland	47.3	8.01	Europe	GroupD	Dystric Cambisols
SRR9733669	Farmland	2018	Switzerland	47.3	8.01	Europe	GroupD	Dystric Cambisols
SRR9733671	Farmland	2018	Switzerland	47.3	8.01	Europe	GroupD	Dystric Cambisols
SRR9733674	Farmland	2018	Switzerland	47.3	8.01	Europe	GroupD	Dystric Cambisols
SRR5214707	Farmland	2010	Germany	50.1319	11.881	Europe	GroupA	Dystric Cambisols
SRR5214708	Farmland	2010	Germany	50.1319	11.881	Europe	GroupA	Dystric Cambisols
SRR5829540	Farmland	2010	Germany	50.1319	11.881	Europe	GroupA	Dystric Cambisols
SRR5829542	Farmland	2010	Germany	50.1319	11.881	Europe	GroupA	Dystric Cambisols
SRR5829543	Farmland	2010	Germany	50.1319	11.881	Europe	GroupA	Dystric Cambisols
SRR5829544	Farmland	2010	Germany	50.1319	11.881	Europe	GroupA	Dystric Cambisols
SRR5829546	Farmland	2010	Germany	50.1319	11.881	Europe	GroupA	Dystric Cambisols
SRR5829547	Farmland	2010	Germany	50.1319	11.881	Europe	GroupA	Dystric Cambisols
SRR5829548	Farmland	2010	Germany	50.1319	11.881	Europe	GroupA	Dystric Cambisols
SRR5829550	Farmland	2010	Germany	50.1319	11.881	Europe	GroupA	Dystric Cambisols
SRR6476619	Farmland	2013	USA	42.4531	-76.3842	North America	GroupB	Dystric Cambisols
National_103	Farmland	2021	China	28.9672	113.253	Asia	GroupE	Dystric Cambisols
National_81	Farmland	2021	China	25.5608	100.294	Asia	GroupE	Dystric Cambisols
National_82	Farmland	2021	China	25.0992	101.654	Asia	GroupE	Dystric Cambisols
ERR1877653	Forest	2014	Russia	43.1003	131.558	Europe	GroupC	Dystric Cambisols
ERR1877678	Forest	2014	Papua New Guinea	-6.01732	145.416	Oceania	GroupC	Dystric Cambisols
ERR1877679	Forest	2014	Papua New Guinea	-6.02	145.42	Oceania	GroupC	Dystric Cambisols
ERR1877680	Forest	2014	Papua New Guinea	-6.01732	145.416	Oceania	GroupC	Dystric Cambisols
ERR1877681	Forest	2014	Papua New Guinea	-6.02	145.42	Oceania	GroupC	Dystric Cambisols
ERR1877682	Forest	2014	Papua New Guinea	-6.02	145.42	Oceania	GroupC	Dystric Cambisols
ERR1877683	Forest	2014	Papua New Guinea	-6.02	145.42	Oceania	GroupC	Dystric Cambisols
ERR1877684	Forest	2014	Papua New Guinea	-6.01732	145.416	Oceania	GroupC	Dystric Cambisols
ERR1877719	Forest	2014	Italy	37.9072	14.6572	Europe	GroupC	Dystric Cambisols
ERR1877720	Forest	2014	Italy	37.91	14.66	Europe	GroupC	Dystric Cambisols
ERR1877733	Forest	2014	Czech Republic	49.0174	13.4751	Europe	GroupC	Dystric Cambisols
ERR1877747	Forest	2014	Portugal	38.4697	-9.00062	Europe	GroupC	Dystric Cambisols
ERR1877748	Forest	2014	Portugal	38.47	-9	Europe	GroupC	Dystric Cambisols
ERR1877767	Forest	2014	New Zealand	-42.7642	171.687	Oceania	GroupC	Dystric Cambisols
ERR1877769	Forest	2014	Papua New Guinea	-5.9305	145.034	Oceania	GroupC	Dystric Cambisols
ERR1877770	Forest	2014	Papua New Guinea	-5.93	145.03	Oceania	GroupC	Dystric Cambisols
ERR1877771	Forest	2014	Papua New Guinea	-5.93	145.03	Oceania	GroupC	Dystric Cambisols
ERR1877772	Forest	2014	Papua New Guinea	-5.93	145.03	Oceania	GroupC	Dystric Cambisols
ERR1877773	Forest	2014	Papua New Guinea	-5.9305	145.034	Oceania	GroupC	Dystric Cambisols
ERR1877774	Forest	2014	Papua New Guinea	-5.93	145.03	Oceania	GroupC	Dystric Cambisols
ERR1877779	Forest	2014	Papua New Guinea	-6.01602	145.409	Oceania	GroupC	Dystric Cambisols
ERR1877780	Forest	2014	Papua New Guinea	-6.02	145.41	Oceania	GroupC	Dystric Cambisols
ERR1877781	Forest	2014	Papua New Guinea	-6.02	145.41	Oceania	GroupC	Dystric Cambisols
ERR1877782	Forest	2014	Papua New Guinea	-6.02	145.41	Oceania	GroupC	Dystric Cambisols
ERR1877803	Forest	2014	Papua New Guinea	-6.3755	145.256	Oceania	GroupC	Dystric Cambisols
ERR1877804	Forest	2014	Papua New Guinea	-6.3755	145.256	Oceania	GroupC	Dystric Cambisols
ERR1877805	Forest	2014	Papua New Guinea	-6.38	145.26	Oceania	GroupC	Dystric Cambisols
ERR1877806	Forest	2014	Papua New Guinea	-6.38	145.26	Oceania	GroupC	Dystric Cambisols
ERR1877807	Forest	2014	Papua New Guinea	-6.38	145.26	Oceania	GroupC	Dystric Cambisols
ERR1877815	Forest	2014	Russia	43.1281	131.411	Europe	GroupC	Dystric Cambisols
ERR1877816	Forest	2014	Papua New Guinea	-5.82124	145.141	Oceania	GroupC	Dystric Cambisols
ERR1877817	Forest	2014	Papua New Guinea	-5.82	145.14	Oceania	GroupC	Dystric Cambisols
ERR1877818	Forest	2014	Papua New Guinea	-5.82124	145.141	Oceania	GroupC	Dystric Cambisols
ERR1877819	Forest	2014	Papua New Guinea	-5.82	145.14	Oceania	GroupC	Dystric Cambisols
ERR1877820	Forest	2014	Papua New Guinea	-5.82	145.14	Oceania	GroupC	Dystric Cambisols
ERR1877869	Forest	2014	Germany	50.1413	8.2677	Europe	GroupC	Dystric Cambisols
ERR1877871	Forest	2014	Papua New Guinea	-6.19333	145.343	Oceania	GroupC	Dystric Cambisols
ERR1877872	Forest	2014	Papua New Guinea	-6.19	145.34	Oceania	GroupC	Dystric Cambisols
ERR1877873	Forest	2014	Papua New Guinea	-6.19	145.34	Oceania	GroupC	Dystric Cambisols
ERR1877874	Forest	2014	Papua New Guinea	-6.19	145.34	Oceania	GroupC	Dystric Cambisols
ERR1877893	Forest	2014	New Zealand	-42.3024	172.104	Oceania	GroupC	Dystric Cambisols
ERR1877895	Forest	2014	Papua New Guinea	-5.79035	145.058	Oceania	GroupC	Dystric Cambisols
ERR1877896	Forest	2014	Papua New Guinea	-5.79	145.06	Oceania	GroupC	Dystric Cambisols
ERR1877897	Forest	2014	Papua New Guinea	-5.79	145.06	Oceania	GroupC	Dystric Cambisols
ERR1877898	Forest	2014	Papua New Guinea	-5.79	145.06	Oceania	GroupC	Dystric Cambisols
ERR1877903	Forest	2014	New Zealand	-43.1805	172.223	Oceania	GroupC	Dystric Cambisols
ERR1877935	Forest	2014	Colombia	-0.3806	-72.236	South America	GroupC	Dystric Cambisols
ERR1877936	Forest	2014	Colombia	-0.38	-72.24	South America	GroupC	Dystric Cambisols
SRR6152564	Forest	2010	Germany	50.1319	11.881	Europe	GroupA	Dystric Cambisols
SRR7590085	Forest	2015	Czech Republic	49.043	13.6183	Europe	GroupC	Dystric Cambisols
SRR7591063	Forest	2015	Czech Republic	49.0448	13.618	Europe	GroupC	Dystric Cambisols
SRR7822542	Forest	2013	Italy	44.7134	7.05667	Europe	GroupB	Dystric Cambisols
SRR7822543	Forest	2013	Italy	44.7134	7.05667	Europe	GroupB	Dystric Cambisols
SRR7822545	Forest	2013	Italy	44.7123	7.05667	Europe	GroupB	Dystric Cambisols
SRR7822546	Forest	2013	Italy	44.7123	7.05667	Europe	GroupB	Dystric Cambisols
SRR7822547	Forest	2013	Italy	44.7123	7.05475	Europe	GroupB	Dystric Cambisols
SRR7822548	Forest	2013	Italy	44.7123	7.05475	Europe	GroupB	Dystric Cambisols
SRR7822549	Forest	2013	Italy	44.7105	7.05714	Europe	GroupB	Dystric Cambisols
SRR7822550	Forest	2013	Italy	44.7105	7.05714	Europe	GroupB	Dystric Cambisols
SRR7822551	Forest	2013	Italy	44.7113	7.05525	Europe	GroupB	Dystric Cambisols
SRR7822553	Forest	2013	Italy	44.7113	7.05525	Europe	GroupB	Dystric Cambisols
SRR7822555	Forest	2013	Italy	44.7105	7.05714	Europe	GroupB	Dystric Cambisols
SRR7822556	Forest	2013	Italy	44.7123	7.05475	Europe	GroupB	Dystric Cambisols
SRR5626757	Forest	2015	Switzerland	47.3	8.01	Europe	GroupC	Dystric Cambisols
SRR5626758	Forest	2015	Switzerland	47.3	8.01	Europe	GroupC	Dystric Cambisols
SRR5626760	Forest	2015	Switzerland	47.3	8.01	Europe	GroupC	Dystric Cambisols
SRR5626761	Forest	2015	Switzerland	47.3	8.01	Europe	GroupC	Dystric Cambisols
SRR5626762	Forest	2015	Switzerland	47.3	8.01	Europe	GroupC	Dystric Cambisols
SRR5626764	Forest	2015	Switzerland	47.3	8.01	Europe	GroupC	Dystric Cambisols
SRR5626765	Forest	2015	Switzerland	47.3	8.01	Europe	GroupC	Dystric Cambisols
SRR5626766	Forest	2015	Switzerland	47.3	8.01	Europe	GroupC	Dystric Cambisols
SRR5626767	Forest	2015	Switzerland	47.3	8.01	Europe	GroupC	Dystric Cambisols
SRR5626768	Forest	2015	Switzerland	47.3	8.01	Europe	GroupC	Dystric Cambisols
SRR5626769	Forest	2015	Switzerland	47.3	8.01	Europe	GroupC	Dystric Cambisols
SRR5626770	Forest	2015	Switzerland	47.3	8.01	Europe	GroupC	Dystric Cambisols
SRR5626771	Forest	2015	Switzerland	47.3	8.01	Europe	GroupC	Dystric Cambisols
SRR5626773	Forest	2015	Switzerland	47.3	8.01	Europe	GroupC	Dystric Cambisols
SRR5035371	Forest	2014	Germany	50.8	8.812	Europe	GroupC	Dystric Cambisols
SRR6193119	Forest	2010	Germany	50.1319	11.881	Europe	GroupA	Dystric Cambisols
SRR6195974	Construction_land	2008	Germany	50.1319	11.881	Europe	GroupA	Dystric Cambisols
SRR6195975	Construction_land	2008	Germany	50.1319	11.881	Europe	GroupA	Dystric Cambisols
SRR2901746	Construction_land	2010	Canada	48.4244	-123.388	North America	GroupA	Dystric Cambisols
SRR2902415	Construction_land	2010	Canada	48.4244	-123.388	North America	GroupA	Dystric Cambisols
SRR2903329	Construction_land	2010	Canada	48.4244	-123.388	North America	GroupA	Dystric Cambisols
SRR5823604	Farmland	2010	Italy	45.19	8.25	Europe	GroupA	Dystric Cambisols
SRR5823605	Farmland	2010	Italy	45.19	8.25	Europe	GroupA	Dystric Cambisols
SRR5823607	Farmland	2010	Italy	45.19	8.25	Europe	GroupA	Dystric Cambisols
SRR5823608	Farmland	2010	Italy	45.19	8.25	Europe	GroupA	Dystric Cambisols
SRR5823609	Farmland	2010	Italy	45.19	8.25	Europe	GroupA	Dystric Cambisols
SRR5823611	Farmland	2010	Italy	45.19	8.25	Europe	GroupA	Dystric Cambisols
SRR5823598	Farmland	2010	Italy	45.19	8.25	Europe	GroupA	Dystric Cambisols
SRR5823599	Farmland	2010	Italy	45.19	8.25	Europe	GroupA	Dystric Cambisols
SRR5823600	Farmland	2010	Italy	45.19	8.25	Europe	GroupA	Dystric Cambisols
SRR5823601	Farmland	2010	Italy	45.19	8.25	Europe	GroupA	Dystric Cambisols
SRR5823602	Farmland	2010	Italy	45.19	8.25	Europe	GroupA	Dystric Cambisols
SRR5823603	Farmland	2010	Italy	45.19	8.25	Europe	GroupA	Dystric Cambisols
SRR5823610	Farmland	2010	Italy	45.19	8.25	Europe	GroupA	Dystric Cambisols
SRR5823612	Farmland	2010	Italy	45.19	8.25	Europe	GroupA	Dystric Cambisols
SRR5823613	Farmland	2010	Italy	45.19	8.25	Europe	GroupA	Dystric Cambisols
SRR5829549	Construction_land	2010	Germany	50.1319	11.881	Europe	GroupA	Dystric Cambisols
SRR5829545	Construction_land	2010	Germany	50.1319	11.881	Europe	GroupA	Dystric Cambisols
SRR14689475	Permafrost	2020	Switzerland	45.53	6.53	Europe	GroupE	Dystric Cambisols
SRR14689484	Permafrost	2020	Switzerland	46.23	9.5	Europe	GroupE	Dystric Cambisols
SRR14689483	Permafrost	2020	Switzerland	46.54	10.56	Europe	GroupE	Dystric Cambisols
SRR14689484	Permafrost	2020	Switzerland	46.23	9.5	Europe	GroupE	Dystric Cambisols
SRR5823595	Forest	2010	Italy	45.19	8.25	Europe	GroupA	Dystric Cambisols
SRR5823596	Forest	2010	Italy	45.19	8.25	Europe	GroupA	Dystric Cambisols
SRR5823597	Forest	2010	Italy	45.19	8.25	Europe	GroupA	Dystric Cambisols
SRR4242551	Permafrost	2010	Russia	68.7166	158.9	Europe	GroupA	Dystric Fluvisols
ERR1877731	Forest	2014	Canada	48.948	-57.934	North America	GroupC	Dystric Gleysols
ERR1877732	Forest	2014	Canada	48.95	-57.93	North America	GroupC	Dystric Gleysols
ERR1877881	Forest	2014	Canada	48.9895	-57.787	North America	GroupC	Dystric Gleysols
ERR1877882	Forest	2014	Russia	43.2099	132.051	Europe	GroupC	Dystric Gleysols
SRR5428010	Forest	2013	USA	42.5502	-72.1737	North America	GroupB	Dystric Gleysols
SRR5428012	Forest	2013	USA	42.3912	-72.1737	North America	GroupB	Dystric Gleysols
SRR5428114	Forest	2013	USA	42.5502	-72.1737	North America	GroupB	Dystric Gleysols
SRR7093038	Forest	2017	USA	42.481	-72.1783	North America	GroupD	Dystric Gleysols
SRR7093792	Forest	2017	USA	42.481	-72.1783	North America	GroupD	Dystric Gleysols
SRR7093793	Forest	2017	USA	42.481	-72.1783	North America	GroupD	Dystric Gleysols
SRR7093794	Forest	2017	USA	42.481	-72.1783	North America	GroupD	Dystric Gleysols
SRR7093795	Forest	2017	USA	42.481	-72.1783	North America	GroupD	Dystric Gleysols
SRR7093796	Forest	2017	USA	42.481	-72.1783	North America	GroupD	Dystric Gleysols
SRR7093797	Forest	2017	USA	42.481	-72.1783	North America	GroupD	Dystric Gleysols
SRR7094832	Forest	2017	USA	42.481	-72.1783	North America	GroupD	Dystric Gleysols
SRR7094833	Forest	2017	USA	42.481	-72.1783	North America	GroupD	Dystric Gleysols
SRR7096127	Forest	2017	USA	42.481	-72.1783	North America	GroupD	Dystric Gleysols
SRR7096238	Forest	2017	USA	42.481	-72.1783	North America	GroupD	Dystric Gleysols
SRR7097860	Forest	2017	USA	42.481	-72.1783	North America	GroupD	Dystric Gleysols
SRR5916140	Farmland	2014	Australia	-42.6178	147.422	Oceania	GroupC	Dystric Planosols
National_118	Farmland	2021	China	32.4036	117.232	Asia	GroupE	Dystric Planosols
SRR7595537	Forest	2014	Australia	-41.7775	147.319	Oceania	GroupC	Dystric Planosols
SRR5916275	Forest	2014	Australia	-41.7775	147.319	Oceania	GroupC	Dystric Planosols
SRR5916310	Forest	2014	Australia	-42.2844	147.402	Oceania	GroupC	Dystric Planosols
SRR5916420	Forest	2014	Australia	-42.4042	147.408	Oceania	GroupC	Dystric Planosols
SRR5916425	Forest	2014	Australia	-42.3285	147.398	Oceania	GroupC	Dystric Planosols
SRR5915956	Grassland	2014	Australia	-42.2423	147.46	Oceania	GroupC	Dystric Planosols
SRR5915997	Grassland	2014	Australia	-42.6174	147.423	Oceania	GroupC	Dystric Planosols
National_78	Farmland	2021	China	27.2011	106.836	Asia	GroupE	Dystric Regosols
ERR1877758	Farmland	2014	India	29.4935	79.1376	Asia	GroupC	Eutric Cambisols
SRR9887588	Farmland	2016	Germany	51.5	6.28	Europe	GroupC	Eutric Cambisols
SRR9887589	Farmland	2016	Germany	51.5	6.28	Europe	GroupC	Eutric Cambisols
SRR9887590	Farmland	2016	Germany	51.5	6.28	Europe	GroupC	Eutric Cambisols
SRR9887591	Farmland	2016	Germany	51.5	6.28	Europe	GroupC	Eutric Cambisols
SRR9887592	Farmland	2016	Germany	51.5	6.28	Europe	GroupC	Eutric Cambisols
SRR9887593	Farmland	2016	Germany	51.5	6.28	Europe	GroupC	Eutric Cambisols
SRR9887594	Farmland	2016	Germany	51.5	6.28	Europe	GroupC	Eutric Cambisols
SRR9887595	Farmland	2016	Germany	51.5	6.28	Europe	GroupC	Eutric Cambisols
SRR9887596	Farmland	2016	Germany	51.5	6.28	Europe	GroupC	Eutric Cambisols
SRR9887597	Farmland	2016	Germany	51.5	6.28	Europe	GroupC	Eutric Cambisols
SRR9887598	Farmland	2016	Germany	51.5	6.28	Europe	GroupC	Eutric Cambisols
SRR9887599	Farmland	2016	Germany	51.5	6.28	Europe	GroupC	Eutric Cambisols
SRR9887600	Farmland	2016	Germany	51.5	6.28	Europe	GroupC	Eutric Cambisols
SRR9887601	Farmland	2016	Germany	51.5	6.28	Europe	GroupC	Eutric Cambisols
SRR9887602	Farmland	2016	Germany	51.5	6.28	Europe	GroupC	Eutric Cambisols
SRR9887603	Farmland	2016	Germany	51.5	6.28	Europe	GroupC	Eutric Cambisols
SRR9887604	Farmland	2016	Germany	51.5	6.28	Europe	GroupC	Eutric Cambisols
SRR9887605	Farmland	2016	Germany	51.5	6.28	Europe	GroupC	Eutric Cambisols
SRR5195119	Farmland	2015	Italy	37.49	14.81	Europe	GroupC	Eutric Cambisols
SRR5195121	Farmland	2015	Italy	37.28	14.88	Europe	GroupC	Eutric Cambisols
SRR5207342	Farmland	2014	Canada	45.54	-73.72	North America	GroupC	Eutric Cambisols
SRR5207566	Farmland	2014	Canada	45.54	-73.72	North America	GroupC	Eutric Cambisols
SRR5207569	Farmland	2014	Canada	45.54	-73.72	North America	GroupC	Eutric Cambisols
SRR5207629	Farmland	2014	Canada	45.54	-73.72	North America	GroupC	Eutric Cambisols
SRR5450873	Farmland	2014	Canada	45.54	-73.72	North America	GroupC	Eutric Cambisols
SRR5923059	Farmland	2015	Australia	-33.609	150.725	Oceania	GroupC	Eutric Cambisols
SRR5923242	Farmland	2015	Australia	-33.6126	150.738	Oceania	GroupC	Eutric Cambisols
National_120	Farmland	2021	China	34.7631	112.108	Asia	GroupE	Eutric Cambisols
National_35	Farmland	2021	China	43.6172	127.744	Asia	GroupE	Eutric Cambisols
ERR1877685	Forest	2014	Papua New Guinea	-9.42183	147.369	Oceania	GroupC	Eutric Cambisols
ERR1877686	Forest	2014	Papua New Guinea	-9.42	147.37	Oceania	GroupC	Eutric Cambisols
ERR1877687	Forest	2014	Papua New Guinea	-9.42	147.37	Oceania	GroupC	Eutric Cambisols
ERR1877688	Forest	2014	Papua New Guinea	-9.42	147.37	Oceania	GroupC	Eutric Cambisols
ERR1877689	Forest	2014	Papua New Guinea	-9.42	147.37	Oceania	GroupC	Eutric Cambisols
ERR1877740	Forest	2014	Italy	37.9017	14	Europe	GroupC	Eutric Cambisols
ERR1877757	Forest	2014	India	29.4935	79.1376	Asia	GroupC	Eutric Cambisols
ERR1877794	Forest	2014	India	30.3521	77.9202	Asia	GroupC	Eutric Cambisols
ERR1877798	Forest	2014	Papua New Guinea	-9.43501	147.376	Oceania	GroupC	Eutric Cambisols
ERR1877799	Forest	2014	Papua New Guinea	-9.43501	147.376	Oceania	GroupC	Eutric Cambisols
ERR1877800	Forest	2014	Papua New Guinea	-9.44	147.38	Oceania	GroupC	Eutric Cambisols
ERR1877801	Forest	2014	Papua New Guinea	-9.44	147.38	Oceania	GroupC	Eutric Cambisols
ERR1877802	Forest	2014	Papua New Guinea	-9.44	147.38	Oceania	GroupC	Eutric Cambisols
ERR1877821	Forest	2014	Papua New Guinea	-9.44475	147.35	Oceania	GroupC	Eutric Cambisols
ERR1877822	Forest	2014	Papua New Guinea	-9.44475	147.35	Oceania	GroupC	Eutric Cambisols
ERR1877823	Forest	2014	Papua New Guinea	-9.44	147.35	Oceania	GroupC	Eutric Cambisols
ERR1877824	Forest	2014	Papua New Guinea	-9.44	147.35	Oceania	GroupC	Eutric Cambisols
ERR1877825	Forest	2014	Papua New Guinea	-9.44475	147.35	Oceania	GroupC	Eutric Cambisols
ERR1877826	Forest	2014	Australia	-37.4883	145.833	Oceania	GroupC	Eutric Cambisols
ERR1877837	Forest	2014	Papua New Guinea	-9.41755	147.378	Oceania	GroupC	Eutric Cambisols
ERR1877838	Forest	2014	Papua New Guinea	-9.42	147.38	Oceania	GroupC	Eutric Cambisols
ERR1877839	Forest	2014	Papua New Guinea	-9.42	147.38	Oceania	GroupC	Eutric Cambisols
ERR1877840	Forest	2014	Papua New Guinea	-9.42	147.38	Oceania	GroupC	Eutric Cambisols
ERR1877843	Forest	2014	Portugal	38.7943	-9.41551	Europe	GroupC	Eutric Cambisols
ERR1877844	Forest	2014	Portugal	38.79	-9.42	Europe	GroupC	Eutric Cambisols
ERR1877853	Forest	2014	Papua New Guinea	-9.4347	147.352	Oceania	GroupC	Eutric Cambisols
ERR1877910	Forest	2014	Russia	43.2781	133.156	Europe	GroupC	Eutric Cambisols
ERR1877916	Forest	2014	Papua New Guinea	-9.4448	147.349	Oceania	GroupC	Eutric Cambisols
ERR1877917	Forest	2014	Papua New Guinea	-9.44	147.35	Oceania	GroupC	Eutric Cambisols
ERR1877918	Forest	2014	Papua New Guinea	-9.44	147.35	Oceania	GroupC	Eutric Cambisols
ERR1877919	Forest	2014	Papua New Guinea	-9.44	147.35	Oceania	GroupC	Eutric Cambisols
ERR1877920	Forest	2014	Papua New Guinea	-9.44	147.35	Oceania	GroupC	Eutric Cambisols
ERR1877929	Forest	2014	India	29.4564	79.228	Asia	GroupC	Eutric Cambisols
ERR1877933	Forest	2014	Italy	37.8636	14.0411	Europe	GroupC	Eutric Cambisols
SRR11723790	Forest	2010	Belgium	51.1353	4.61159	Europe	GroupA	Eutric Cambisols
SRR11723791	Forest	2010	Belgium	51.1355	4.61029	Europe	GroupA	Eutric Cambisols
SRR11723792	Forest	2010	Belgium	51.1353	4.60998	Europe	GroupA	Eutric Cambisols
SRR2071949	Farmland	2014	Vietnam	21.0884	105.727	Asia	GroupC	Eutric Fluvisols
SRR5259839	Farmland	2013	USA	38.1087	-121.653	North America	GroupB	Eutric Fluvisols
National_106	Farmland	2021	China	29.6631	113.303	Asia	GroupE	Eutric Fluvisols
National_111	Farmland	2021	China	28.1264	116.267	Asia	GroupE	Eutric Fluvisols
National_112	Farmland	2021	China	28.8781	117.249	Asia	GroupE	Eutric Fluvisols
National_124	Farmland	2021	China	33.5792	114.115	Asia	GroupE	Eutric Fluvisols
ERR1877899	Forest	2014	Papua New Guinea	-6.63903	146.909	Oceania	GroupC	Eutric Fluvisols
ERR1877900	Forest	2014	Papua New Guinea	-6.64	146.91	Oceania	GroupC	Eutric Fluvisols
ERR1877901	Forest	2014	Papua New Guinea	-6.64	146.91	Oceania	GroupC	Eutric Fluvisols
ERR1877902	Forest	2014	Papua New Guinea	-6.63903	146.909	Oceania	GroupC	Eutric Fluvisols
SRR2071948	Forest	2014	Vietnam	21.0884	105.727	Asia	GroupC	Eutric Fluvisols
ERR2603059	bushwood	2015	Estonia	58.3245	26.5465	Europe	GroupC	Eutric Gleysols
ERR2603179	bushwood	2015	Estonia	59.294	24.9065	Europe	GroupC	Eutric Gleysols
ERR2603281	bushwood	2015	Estonia	59.2554	24.1448	Europe	GroupC	Eutric Gleysols
SRR8335264	Farmland	2011	Germany	50.6225	6.99139	Europe	GroupB	Eutric Gleysols
SRR8335265	Farmland	2011	Germany	50.6225	6.99139	Europe	GroupB	Eutric Gleysols
SRR8335266	Farmland	2011	Germany	50.6225	6.99139	Europe	GroupB	Eutric Gleysols
SRR8335268	Farmland	2011	Germany	50.6225	6.99139	Europe	GroupB	Eutric Gleysols
SRR8335269	Farmland	2011	Germany	50.6225	6.99139	Europe	GroupB	Eutric Gleysols
SRR8335270	Farmland	2011	Germany	50.6225	6.99139	Europe	GroupB	Eutric Gleysols
SRR8335271	Farmland	2011	Germany	50.6225	6.99139	Europe	GroupB	Eutric Gleysols
SRR8335272	Farmland	2011	Germany	50.6225	6.99139	Europe	GroupB	Eutric Gleysols
SRR8335273	Farmland	2011	Germany	50.6225	6.99139	Europe	GroupB	Eutric Gleysols
SRR8335274	Farmland	2011	Germany	50.6225	6.99139	Europe	GroupB	Eutric Gleysols
SRR8335275	Farmland	2011	Germany	50.6225	6.99139	Europe	GroupB	Eutric Gleysols
SRR8335276	Farmland	2011	Germany	50.6225	6.99139	Europe	GroupB	Eutric Gleysols
SRR8335277	Farmland	2011	Germany	50.6225	6.99139	Europe	GroupB	Eutric Gleysols
SRR8335278	Farmland	2011	Germany	50.6225	6.99139	Europe	GroupB	Eutric Gleysols
SRR8335279	Farmland	2011	Germany	50.6225	6.99139	Europe	GroupB	Eutric Gleysols
SRR8335280	Farmland	2011	Germany	50.6225	6.99139	Europe	GroupB	Eutric Gleysols
SRR8335281	Farmland	2011	Germany	50.6225	6.99139	Europe	GroupB	Eutric Gleysols
ERR2603127	Farmland	2015	Estonia	58.3508	25.5506	Europe	GroupC	Eutric Gleysols
ERR2603142	Farmland	2015	Estonia	58.4709	26.7251	Europe	GroupC	Eutric Gleysols
ERR2603150	Farmland	2015	Estonia	58.3168	25.4996	Europe	GroupC	Eutric Gleysols
ERR2603167	Farmland	2015	Estonia	58.1199	25.548	Europe	GroupC	Eutric Gleysols
ERR2603272	Farmland	2015	Estonia	58.2795	25.5837	Europe	GroupC	Eutric Gleysols
ERR1877697	Forest	2014	Estonia	58.2825	22.463	Europe	GroupC	Eutric Gleysols
ERR1877700	Forest	2014	Estonia	58.4624	26.8208	Europe	GroupC	Eutric Gleysols
ERR1877736	Forest	2014	Estonia	58.5846	23.5702	Europe	GroupC	Eutric Gleysols
ERR1877737	Forest	2014	Estonia	58.2796	26.3716	Europe	GroupC	Eutric Gleysols
ERR1877751	Forest	2014	Estonia	58.1232	27.0322	Europe	GroupC	Eutric Gleysols
ERR1877827	Forest	2014	Estonia	58.3267	21.8956	Europe	GroupC	Eutric Gleysols
ERR1877829	Forest	2014	Estonia	58.3508	25.5506	Europe	GroupC	Eutric Gleysols
ERR1877854	Forest	2014	Estonia	58.0811	26.3416	Europe	GroupC	Eutric Gleysols
ERR1877862	Forest	2014	Estonia	58.8927	23.684	Europe	GroupC	Eutric Gleysols
ERR1877883	Forest	2014	Estonia	58.3886	22.6554	Europe	GroupC	Eutric Gleysols
ERR1877884	Forest	2014	Estonia	58.3886	22.6554	Europe	GroupC	Eutric Gleysols
ERR1877886	Forest	2014	Estonia	59.4933	25.3625	Europe	GroupC	Eutric Gleysols
ERR1877887	Forest	2014	Estonia	59.4933	25.3625	Europe	GroupC	Eutric Gleysols
ERR1877894	Forest	2014	Estonia	58.3022	22.0958	Europe	GroupC	Eutric Gleysols
ERR1877905	Forest	2014	Estonia	58.0183	22.1746	Europe	GroupC	Eutric Gleysols
ERR1877906	Forest	2014	Estonia	58.02	22.17	Europe	GroupC	Eutric Gleysols
ERR1877913	Forest	2014	Estonia	58.5567	23.5488	Europe	GroupC	Eutric Gleysols
ERR1877922	Forest	2014	Estonia	58.9281	23.8638	Europe	GroupC	Eutric Gleysols
ERR1877924	Forest	2014	Estonia	58.1568	22.5004	Europe	GroupC	Eutric Gleysols
ERR1877934	Forest	2014	Estonia	58.2341	22.4411	Europe	GroupC	Eutric Gleysols
ERR2603034	Forest	2015	Estonia	58.1232	27.0322	Europe	GroupC	Eutric Gleysols
ERR2603035	Forest	2015	Estonia	58.2787	27.3262	Europe	GroupC	Eutric Gleysols
ERR2603036	Forest	2015	Estonia	58.2796	26.3716	Europe	GroupC	Eutric Gleysols
ERR2603038	Forest	2015	Estonia	58.3367	26.5597	Europe	GroupC	Eutric Gleysols
ERR2603039	Forest	2015	Estonia	58.3267	21.8956	Europe	GroupC	Eutric Gleysols
ERR2603040	Forest	2015	Estonia	58.0183	22.1746	Europe	GroupC	Eutric Gleysols
ERR2603041	Forest	2015	Estonia	58.3022	22.0958	Europe	GroupC	Eutric Gleysols
ERR2603042	Forest	2015	Estonia	58.2341	22.4411	Europe	GroupC	Eutric Gleysols
ERR2603043	Forest	2015	Estonia	58.5846	23.5702	Europe	GroupC	Eutric Gleysols
ERR2603045	Forest	2015	Estonia	58.0811	26.3416	Europe	GroupC	Eutric Gleysols
ERR2603046	Forest	2015	Estonia	58.8927	23.684	Europe	GroupC	Eutric Gleysols
ERR2603047	Forest	2015	Estonia	58.9281	23.8638	Europe	GroupC	Eutric Gleysols
ERR2603049	Forest	2015	Estonia	59.4933	25.3625	Europe	GroupC	Eutric Gleysols
ERR2603052	Forest	2015	Estonia	58.2825	22.463	Europe	GroupC	Eutric Gleysols
ERR2603053	Forest	2015	Estonia	58.3508	25.5506	Europe	GroupC	Eutric Gleysols
ERR2603056	Forest	2015	Estonia	59.4268	27.519	Europe	GroupC	Eutric Gleysols
ERR2603057	Forest	2015	Estonia	59.4269	27.5136	Europe	GroupC	Eutric Gleysols
ERR2603058	Forest	2015	Estonia	58.0374	26.5666	Europe	GroupC	Eutric Gleysols
ERR2603060	Forest	2015	Estonia	58.3611	26.665	Europe	GroupC	Eutric Gleysols
ERR2603062	Forest	2015	Latvia	57.2431	22.6416	Europe	GroupC	Eutric Gleysols
ERR2603063	Forest	2015	Latvia	57.288	22.721	Europe	GroupC	Eutric Gleysols
ERR2603067	Forest	2015	Estonia	57.7368	27.0622	Europe	GroupC	Eutric Gleysols
ERR2603068	Forest	2015	Estonia	58.4709	26.7251	Europe	GroupC	Eutric Gleysols
ERR2603074	Forest	2015	Estonia	58.58	22.8434	Europe	GroupC	Eutric Gleysols
ERR2603075	Forest	2015	Estonia	58.3188	25.5171	Europe	GroupC	Eutric Gleysols
ERR2603076	Forest	2015	Estonia	58.3168	25.4996	Europe	GroupC	Eutric Gleysols
ERR2603082	Forest	2015	Estonia	58.4774	25.4637	Europe	GroupC	Eutric Gleysols
ERR2603085	Forest	2015	Estonia	58.9336	22.3906	Europe	GroupC	Eutric Gleysols
ERR2603086	Forest	2015	Estonia	58.7955	23.0059	Europe	GroupC	Eutric Gleysols
ERR2603087	Forest	2015	Estonia	58.7226	25.0636	Europe	GroupC	Eutric Gleysols
ERR2603088	Forest	2015	Estonia	57.7597	27.4766	Europe	GroupC	Eutric Gleysols
ERR2603091	Forest	2015	Estonia	58.5885	23.5754	Europe	GroupC	Eutric Gleysols
ERR2603092	Forest	2015	Estonia	59.5102	26.5712	Europe	GroupC	Eutric Gleysols
ERR2603093	Forest	2015	Estonia	58.1199	25.548	Europe	GroupC	Eutric Gleysols
ERR2603094	Forest	2015	Estonia	58.5802	26.4352	Europe	GroupC	Eutric Gleysols
ERR2603097	Forest	2015	Estonia	58.2863	26.549	Europe	GroupC	Eutric Gleysols
ERR2603100	Forest	2015	Estonia	57.9037	26.2774	Europe	GroupC	Eutric Gleysols
ERR2603101	Forest	2015	Estonia	58.1784	26.8638	Europe	GroupC	Eutric Gleysols
ERR2603104	Forest	2015	Estonia	58.0791	26.0094	Europe	GroupC	Eutric Gleysols
ERR2603105	Forest	2015	Estonia	59.294	24.9065	Europe	GroupC	Eutric Gleysols
ERR2603108	Forest	2015	Estonia	58.1232	27.0322	Europe	GroupC	Eutric Gleysols
ERR2603109	Forest	2015	Estonia	58.2787	27.3262	Europe	GroupC	Eutric Gleysols
ERR2603110	Forest	2015	Estonia	58.2796	26.3716	Europe	GroupC	Eutric Gleysols
ERR2603112	Forest	2015	Estonia	58.3367	26.5597	Europe	GroupC	Eutric Gleysols
ERR2603113	Forest	2015	Estonia	58.3267	21.8956	Europe	GroupC	Eutric Gleysols
ERR2603114	Forest	2015	Estonia	58.0183	22.1746	Europe	GroupC	Eutric Gleysols
ERR2603115	Forest	2015	Estonia	58.3022	22.0958	Europe	GroupC	Eutric Gleysols
ERR2603116	Forest	2015	Estonia	58.2341	22.4411	Europe	GroupC	Eutric Gleysols
ERR2603117	Forest	2015	Estonia	58.5846	23.5702	Europe	GroupC	Eutric Gleysols
ERR2603119	Forest	2015	Estonia	58.0811	26.3416	Europe	GroupC	Eutric Gleysols
ERR2603120	Forest	2015	Estonia	58.8927	23.684	Europe	GroupC	Eutric Gleysols
ERR2603121	Forest	2015	Estonia	58.9281	23.8638	Europe	GroupC	Eutric Gleysols
ERR2603123	Forest	2015	Estonia	59.4933	25.3625	Europe	GroupC	Eutric Gleysols
ERR2603126	Forest	2015	Estonia	58.2825	22.463	Europe	GroupC	Eutric Gleysols
ERR2603130	Forest	2015	Estonia	59.4268	27.519	Europe	GroupC	Eutric Gleysols
ERR2603131	Forest	2015	Estonia	59.4269	27.5136	Europe	GroupC	Eutric Gleysols
ERR2603132	Forest	2015	Estonia	58.0374	26.5666	Europe	GroupC	Eutric Gleysols
ERR2603133	Forest	2015	Estonia	58.3245	26.5465	Europe	GroupC	Eutric Gleysols
ERR2603134	Forest	2015	Estonia	58.3611	26.665	Europe	GroupC	Eutric Gleysols
ERR2603136	Forest	2015	Latvia	57.2431	22.6416	Europe	GroupC	Eutric Gleysols
ERR2603137	Forest	2015	Latvia	57.288	22.721	Europe	GroupC	Eutric Gleysols
ERR2603141	Forest	2015	Estonia	57.7368	27.0622	Europe	GroupC	Eutric Gleysols
ERR2603148	Forest	2015	Estonia	58.58	22.8434	Europe	GroupC	Eutric Gleysols
ERR2603149	Forest	2015	Estonia	58.3188	25.5171	Europe	GroupC	Eutric Gleysols
ERR2603156	Forest	2015	Estonia	58.4774	25.4637	Europe	GroupC	Eutric Gleysols
ERR2603159	Forest	2015	Estonia	58.9336	22.3906	Europe	GroupC	Eutric Gleysols
ERR2603160	Forest	2015	Estonia	58.7955	23.0059	Europe	GroupC	Eutric Gleysols
ERR2603161	Forest	2015	Estonia	58.7226	25.0636	Europe	GroupC	Eutric Gleysols
ERR2603162	Forest	2015	Estonia	57.7597	27.4766	Europe	GroupC	Eutric Gleysols
ERR2603165	Forest	2015	Estonia	58.5885	23.5754	Europe	GroupC	Eutric Gleysols
ERR2603166	Forest	2015	Estonia	59.5102	26.5712	Europe	GroupC	Eutric Gleysols
ERR2603168	Forest	2015	Estonia	58.5802	26.4352	Europe	GroupC	Eutric Gleysols
ERR2603171	Forest	2015	Estonia	58.2863	26.549	Europe	GroupC	Eutric Gleysols
ERR2603174	Forest	2015	Estonia	57.9037	26.2774	Europe	GroupC	Eutric Gleysols
ERR2603175	Forest	2015	Estonia	58.1784	26.8638	Europe	GroupC	Eutric Gleysols
ERR2603178	Forest	2015	Estonia	58.0791	26.0094	Europe	GroupC	Eutric Gleysols
ERR2603182	Forest	2015	Estonia	58.3906	26.8865	Europe	GroupC	Eutric Gleysols
ERR2603183	Forest	2015	Estonia	59.5769	25.9528	Europe	GroupC	Eutric Gleysols
ERR2603189	Forest	2015	Estonia	58.3723	26.8085	Europe	GroupC	Eutric Gleysols
ERR2603191	Forest	2015	Estonia	58.3576	26.6362	Europe	GroupC	Eutric Gleysols
ERR2603192	Forest	2015	Estonia	58.67	23.6992	Europe	GroupC	Eutric Gleysols
ERR2603194	Forest	2015	Estonia	58.1444	25.2628	Europe	GroupC	Eutric Gleysols
ERR2603196	Forest	2015	Estonia	58.3461	26.6609	Europe	GroupC	Eutric Gleysols
ERR2603198	Forest	2015	Estonia	59.3245	26.5848	Europe	GroupC	Eutric Gleysols
ERR2603201	Forest	2015	Estonia	58.2795	25.5837	Europe	GroupC	Eutric Gleysols
ERR2603204	Forest	2015	Estonia	59.0676	24.4784	Europe	GroupC	Eutric Gleysols
ERR2603205	Forest	2015	Estonia	59.0072	24.5702	Europe	GroupC	Eutric Gleysols
ERR2603206	Forest	2015	Estonia	58.9593	24.3002	Europe	GroupC	Eutric Gleysols
ERR2603209	Forest	2015	Estonia	59.3766	24.0399	Europe	GroupC	Eutric Gleysols
ERR2603210	Forest	2015	Estonia	59.2554	24.1448	Europe	GroupC	Eutric Gleysols
ERR2603211	Forest	2015	Estonia	58.9173	23.5502	Europe	GroupC	Eutric Gleysols
ERR2603212	Forest	2015	Estonia	58.7879	23.5328	Europe	GroupC	Eutric Gleysols
ERR2603213	Forest	2015	Estonia	58.9976	23.74	Europe	GroupC	Eutric Gleysols
ERR2603216	Forest	2015	Estonia	59.4701	25.2792	Europe	GroupC	Eutric Gleysols
ERR2603217	Forest	2015	Estonia	59.4706	25.2983	Europe	GroupC	Eutric Gleysols
ERR2603218	Forest	2015	Estonia	57.9081	26.2739	Europe	GroupC	Eutric Gleysols
ERR2603219	Forest	2015	Estonia	57.9178	26.5207	Europe	GroupC	Eutric Gleysols
ERR2603223	Forest	2015	Estonia	58.4117	25.2887	Europe	GroupC	Eutric Gleysols
ERR2603225	Forest	2015	Estonia	58.0563	26.3355	Europe	GroupC	Eutric Gleysols
ERR2603226	Forest	2015	Estonia	58.1423	25.9218	Europe	GroupC	Eutric Gleysols
ERR2603227	Forest	2015	Estonia	58.143	25.9308	Europe	GroupC	Eutric Gleysols
ERR2603230	Forest	2015	Estonia	58.3311	25.514	Europe	GroupC	Eutric Gleysols
ERR2603231	Forest	2015	Estonia	57.6942	27.3777	Europe	GroupC	Eutric Gleysols
ERR2603232	Forest	2015	Estonia	58.1568	22.5004	Europe	GroupC	Eutric Gleysols
ERR2603233	Forest	2015	Estonia	58.1367	25.5407	Europe	GroupC	Eutric Gleysols
ERR2603236	Forest	2015	Estonia	58.0405	27.0525	Europe	GroupC	Eutric Gleysols
ERR2603237	Forest	2015	Estonia	58.8037	23.0023	Europe	GroupC	Eutric Gleysols
ERR2603238	Forest	2015	Estonia	58.4461	26.7493	Europe	GroupC	Eutric Gleysols
ERR2603239	Forest	2015	Estonia	58.2778	26.9858	Europe	GroupC	Eutric Gleysols
ERR2603240	Forest	2015	Estonia	58.328	26.8188	Europe	GroupC	Eutric Gleysols
ERR2603241	Forest	2015	Estonia	58.7181	22.5169	Europe	GroupC	Eutric Gleysols
ERR2603243	Forest	2015	Estonia	58.3789	26.6431	Europe	GroupC	Eutric Gleysols
ERR2603244	Forest	2015	Estonia	58.3297	26.9328	Europe	GroupC	Eutric Gleysols
ERR2603245	Forest	2015	Estonia	58.4625	26.72	Europe	GroupC	Eutric Gleysols
ERR2603246	Forest	2015	Estonia	58.4656	26.7192	Europe	GroupC	Eutric Gleysols
ERR2603247	Forest	2015	Estonia	58.1569	26.2819	Europe	GroupC	Eutric Gleysols
ERR2603248	Forest	2015	Estonia	58.1567	26.2822	Europe	GroupC	Eutric Gleysols
ERR2603249	Forest	2015	Estonia	58.4908	26.7806	Europe	GroupC	Eutric Gleysols
ERR2603250	Forest	2015	Estonia	58.4586	26.7191	Europe	GroupC	Eutric Gleysols
ERR2603251	Forest	2015	Estonia	58.4603	26.7264	Europe	GroupC	Eutric Gleysols
ERR2603252	Forest	2015	Estonia	58.3538	22.2487	Europe	GroupC	Eutric Gleysols
ERR2603253	Forest	2015	Estonia	58.3906	26.8865	Europe	GroupC	Eutric Gleysols
ERR2603254	Forest	2015	Estonia	59.5769	25.9528	Europe	GroupC	Eutric Gleysols
ERR2603260	Forest	2015	Estonia	58.3723	26.8085	Europe	GroupC	Eutric Gleysols
ERR2603262	Forest	2015	Estonia	58.3576	26.6362	Europe	GroupC	Eutric Gleysols
ERR2603263	Forest	2015	Estonia	58.67	23.6992	Europe	GroupC	Eutric Gleysols
ERR2603265	Forest	2015	Estonia	58.1444	25.2628	Europe	GroupC	Eutric Gleysols
ERR2603267	Forest	2015	Estonia	58.3461	26.6609	Europe	GroupC	Eutric Gleysols
ERR2603269	Forest	2015	Estonia	59.3245	26.5848	Europe	GroupC	Eutric Gleysols
ERR2603275	Forest	2015	Estonia	59.0676	24.4784	Europe	GroupC	Eutric Gleysols
ERR2603276	Forest	2015	Estonia	59.0072	24.5702	Europe	GroupC	Eutric Gleysols
ERR2603277	Forest	2015	Estonia	58.9593	24.3002	Europe	GroupC	Eutric Gleysols
ERR2603280	Forest	2015	Estonia	59.3766	24.0399	Europe	GroupC	Eutric Gleysols
ERR2603282	Forest	2015	Estonia	58.9173	23.5502	Europe	GroupC	Eutric Gleysols
ERR2603283	Forest	2015	Estonia	58.7879	23.5328	Europe	GroupC	Eutric Gleysols
ERR2603284	Forest	2015	Estonia	58.9976	23.74	Europe	GroupC	Eutric Gleysols
ERR2603287	Forest	2015	Estonia	59.4701	25.2792	Europe	GroupC	Eutric Gleysols
ERR2603288	Forest	2015	Estonia	59.4706	25.2983	Europe	GroupC	Eutric Gleysols
ERR2603289	Forest	2015	Estonia	57.9081	26.2739	Europe	GroupC	Eutric Gleysols
ERR2603290	Forest	2015	Estonia	57.9178	26.5207	Europe	GroupC	Eutric Gleysols
ERR2603294	Forest	2015	Estonia	58.4117	25.2887	Europe	GroupC	Eutric Gleysols
ERR2603296	Forest	2015	Estonia	58.0563	26.3355	Europe	GroupC	Eutric Gleysols
ERR2603297	Forest	2015	Estonia	58.1423	25.9218	Europe	GroupC	Eutric Gleysols
ERR2603298	Forest	2015	Estonia	58.143	25.9308	Europe	GroupC	Eutric Gleysols
ERR2603301	Forest	2015	Estonia	58.3311	25.514	Europe	GroupC	Eutric Gleysols
ERR2603302	Forest	2015	Estonia	57.6942	27.3777	Europe	GroupC	Eutric Gleysols
ERR2603303	Forest	2015	Estonia	58.1568	22.5004	Europe	GroupC	Eutric Gleysols
ERR2603304	Forest	2015	Estonia	58.1367	25.5407	Europe	GroupC	Eutric Gleysols
ERR2603307	Forest	2015	Estonia	58.0405	27.0525	Europe	GroupC	Eutric Gleysols
ERR2603308	Forest	2015	Estonia	58.8037	23.0023	Europe	GroupC	Eutric Gleysols
ERR2603309	Forest	2015	Estonia	58.4461	26.7493	Europe	GroupC	Eutric Gleysols
ERR2603310	Forest	2015	Estonia	58.2778	26.9858	Europe	GroupC	Eutric Gleysols
ERR2603311	Forest	2015	Estonia	58.328	26.8188	Europe	GroupC	Eutric Gleysols
ERR2603312	Forest	2015	Estonia	58.7181	22.5169	Europe	GroupC	Eutric Gleysols
ERR2603314	Forest	2015	Estonia	58.3789	26.6431	Europe	GroupC	Eutric Gleysols
ERR2603315	Forest	2015	Estonia	58.3297	26.9328	Europe	GroupC	Eutric Gleysols
ERR2603316	Forest	2015	Estonia	58.4625	26.72	Europe	GroupC	Eutric Gleysols
ERR2603317	Forest	2015	Estonia	58.4656	26.7192	Europe	GroupC	Eutric Gleysols
ERR2603318	Forest	2015	Estonia	58.1569	26.2819	Europe	GroupC	Eutric Gleysols
ERR2603319	Forest	2015	Estonia	58.1567	26.2822	Europe	GroupC	Eutric Gleysols
ERR2603320	Forest	2015	Estonia	58.4908	26.7806	Europe	GroupC	Eutric Gleysols
ERR2603321	Forest	2015	Estonia	58.4586	26.7191	Europe	GroupC	Eutric Gleysols
ERR2603322	Forest	2015	Estonia	58.4603	26.7264	Europe	GroupC	Eutric Gleysols
ERR2603323	Forest	2015	Estonia	58.3538	22.2487	Europe	GroupC	Eutric Gleysols
ERR3890102	Peatland	2019	Canada	59.445	-117.268	North America	GroupD	Eutric Gleysols
ERR3890103	Peatland	2019	Canada	59.225	-117.462	North America	GroupD	Eutric Gleysols
ERR3890104	Peatland	2019	Canada	59.44	-117.291	North America	GroupD	Eutric Gleysols
ERR3890105	Peatland	2019	Canada	59.353	-117.315	North America	GroupD	Eutric Gleysols
SRR922014	Grassland	2010	Germany	51.7485	9.54406	Europe	GroupA	Eutric Gleysols
SRR1025217	bushwood	2011	China	30.1	92.2303	Asia	GroupB	Eutric Leptosols
SRR1025218	bushwood	2011	China	30.1	92.2303	Asia	GroupB	Eutric Leptosols
SRR5195117	Farmland	2015	South Africa	-25.77	27.61	Africa	GroupC	Eutric Leptosols
XZF1	Forest	2018	China	29.38	94.19	Asia	GroupD	Eutric Leptosols
XZF2	Forest	2018	China	29.38	94.19	Asia	GroupD	Eutric Leptosols
XZF3	Forest	2018	China	29.38	94.19	Asia	GroupD	Eutric Leptosols
National_116	Farmland	2021	China	32.6475	116.61	Asia	GroupE	Eutric Planosols
ERR1877658	Forest	2014	Democratic Republic of the Congo	-35.0023	116.652	Africa	GroupC	Eutric Planosols
ERR1877792	Forest	2014	Australia	-34.9582	117.438	Oceania	GroupC	Eutric Planosols
ERR1877797	Forest	2014	Australia	-34.9522	116.759	Oceania	GroupC	Eutric Planosols
ERR1877696	Forest	2014	Russia	57.0987	53.1584	Europe	GroupC	Eutric Podzoluvisols
ERR1877650	Forest	2014	Mexico	22.1989	-102.601	North America	GroupC	Eutric Regosols
ERR1877690	Forest	2014	Guyana	5.30572	-59.9248	South America	GroupC	Eutric Regosols
ERR1877691	Forest	2014	Guyana	5.31	-59.92	South America	GroupC	Eutric Regosols
ERR1877810	Forest	2014	Guyana	5.30531	-59.9251	South America	GroupC	Eutric Regosols
SRR12418377	Forest	2019	Australia	-23.9778	133.713	Oceania	GroupD	Ferralic Arenosols
SRR12418378	Forest	2019	Australia	-23.9778	133.713	Oceania	GroupD	Ferralic Arenosols
SRR12418385	Forest	2019	Australia	-23.9778	133.713	Oceania	GroupD	Ferralic Arenosols
SRR12418386	Forest	2019	Australia	-23.9778	133.713	Oceania	GroupD	Ferralic Arenosols
SRR5918912	Grassland	2012	Australia	-25.351	131.042	Oceania	GroupB	Ferralic Arenosols
SRR5919108	Grassland	2012	Australia	-25.351	131.041	Oceania	GroupB	Ferralic Arenosols
SRR5919206	Grassland	2012	Australia	-25.351	131.041	Oceania	GroupB	Ferralic Arenosols
SRR5919096	Grassland	2013	Australia	-14.1952	135.719	Oceania	GroupB	Ferralic Arenosols
SRR5919102	Grassland	2013	Australia	-12.5092	135.81	Oceania	GroupB	Ferralic Arenosols
SRR5918911	Grassland	2012	Australia	-25.351	131.042	Oceania	GroupB	Ferralic Arenosols
SRR5918988	Grassland	2013	Australia	-25.3119	131.085	Oceania	GroupB	Ferralic Arenosols
SRR5918989	Grassland	2013	Australia	-25.3118	131.084	Oceania	GroupB	Ferralic Arenosols
SRR5919101	Grassland	2013	Australia	-13.5212	134.506	Oceania	GroupB	Ferralic Arenosols
SRR5919103	Grassland	2013	Australia	-12.9326	135.202	Oceania	GroupB	Ferralic Arenosols
SRR5919109	Grassland	2012	Australia	-25.351	131.041	Oceania	GroupB	Ferralic Arenosols
SRR5919197	Grassland	2012	Australia	-25.3504	131.052	Oceania	GroupB	Ferralic Arenosols
SRR5919198	Grassland	2012	Australia	-25.3504	131.052	Oceania	GroupB	Ferralic Arenosols
SRR5919199	Grassland	2012	Australia	-25.3504	131.052	Oceania	GroupB	Ferralic Arenosols
SRR5919200	Grassland	2012	Australia	-25.3504	131.052	Oceania	GroupB	Ferralic Arenosols
SRR5919201	Grassland	2012	Australia	-25.351	131.042	Oceania	GroupB	Ferralic Arenosols
SRR5919202	Grassland	2012	Australia	-25.3504	131.052	Oceania	GroupB	Ferralic Arenosols
SRR5919204	Grassland	2012	Australia	-25.351	131.042	Oceania	GroupB	Ferralic Arenosols
National_74	Farmland	2021	China	26.5036	101.793	Asia	GroupE	Ferralic Cambisols
ERR1877723	Forest	2014	Madagascar	-24.755	46.85	Africa	GroupC	Ferralic Cambisols
ERR1877849	Forest	2014	Madagascar	-18.9162	47.917	Africa	GroupC	Ferralic Cambisols
ERR1877850	Forest	2014	Madagascar	-18.92	47.92	Africa	GroupC	Ferralic Cambisols
SRR5177928	Farmland	2015	China	23.6229	116.815	Asia	GroupC	Ferric Acrisols
SRR5177929	Farmland	2015	China	23.6246	116.812	Asia	GroupC	Ferric Acrisols
SRR6241674	Farmland	2016	China	23.21	109	Asia	GroupC	Ferric Acrisols
National_87	Farmland	2021	China	22.6203	108.211	Asia	GroupE	Ferric Acrisols
National_93	Farmland	2021	China	23.9011	116.934	Asia	GroupE	Ferric Acrisols
ERR1877734	Forest	2014	India	13.4544	75.0221	Asia	GroupC	Ferric Acrisols
ERR1877786	Forest	2014	India	13.4956	75.2251	Asia	GroupC	Ferric Acrisols
ERR1877836	Forest	2014	India	13.5224	75.018	Asia	GroupC	Ferric Acrisols
ERR1877885	Forest	2014	Vietnam	22.3217	103.787	Asia	GroupC	Ferric Acrisols
ERR1877907	Forest	2014	India	14.2699	74.7572	Asia	GroupC	Ferric Acrisols
National_108	Farmland	2021	China	29.9731	114.666	Asia	GroupE	Ferric Alisols
National_101	Farmland	2021	China	27.4186	111.974	Asia	GroupE	Ferric Lixisols
SRR5919342	Forest	2013	Australia	-34.9334	138.727	Oceania	GroupB	Ferric Lixisols
SRR5195118	Farmland	2015	South Africa	-24.36	30.72	Africa	GroupC	Ferric Luvisols
ERR2603266	bushwood	2015	Estonia	57.5942	26.3241	Europe	GroupC	Fibric Histosols
ERR2603107	Construction_land	2015	Estonia	59.1859	23.8303	Europe	GroupC	Fibric Histosols
SRR8465469	Farmland	2017	Norway	59.9989	10.7903	Europe	GroupD	Fibric Histosols
ERR1877662	Forest	2014	Estonia	57.8779	27.6895	Europe	GroupC	Fibric Histosols
ERR1877709	Forest	2014	Finland	66.1742	25.1567	Europe	GroupC	Fibric Histosols
ERR1877809	Forest	2014	Estonia	58.0458	24.7119	Europe	GroupC	Fibric Histosols
ERR1877845	Forest	2014	Finland	69.1691	26.9992	Europe	GroupC	Fibric Histosols
ERR1877928	Forest	2014	Finland	66.6703	25.3139	Europe	GroupC	Fibric Histosols
SRR8465471	Forest	2017	Norway	59.997	10.7902	Europe	GroupD	Fibric Histosols
ERR2603037	Forest	2015	Estonia	58.0458	24.7119	Europe	GroupC	Fibric Histosols
ERR2603061	Forest	2015	Latvia	57.179	24.844	Europe	GroupC	Fibric Histosols
ERR2603070	Forest	2015	Estonia	57.6828	26.2015	Europe	GroupC	Fibric Histosols
ERR2603080	Forest	2015	Estonia	59.1746	27.799	Europe	GroupC	Fibric Histosols
ERR2603095	Forest	2015	Latvia	57.4384	27.3008	Europe	GroupC	Fibric Histosols
ERR2603096	Forest	2015	Estonia	57.626	26.9556	Europe	GroupC	Fibric Histosols
ERR2603111	Forest	2015	Estonia	58.0458	24.7119	Europe	GroupC	Fibric Histosols
ERR2603135	Forest	2015	Latvia	57.179	24.844	Europe	GroupC	Fibric Histosols
ERR2603144	Forest	2015	Estonia	57.6828	26.2015	Europe	GroupC	Fibric Histosols
ERR2603154	Forest	2015	Estonia	59.1746	27.799	Europe	GroupC	Fibric Histosols
ERR2603169	Forest	2015	Latvia	57.4384	27.3008	Europe	GroupC	Fibric Histosols
ERR2603170	Forest	2015	Estonia	57.626	26.9556	Europe	GroupC	Fibric Histosols
ERR2603181	Forest	2015	Estonia	59.1859	23.8303	Europe	GroupC	Fibric Histosols
ERR2603195	Forest	2015	Latvia	57.5942	26.3241	Europe	GroupC	Fibric Histosols
ERR2603214	Forest	2015	Estonia	59.2292	24.0119	Europe	GroupC	Fibric Histosols
ERR2603224	Forest	2015	Estonia	58.4159	25.2327	Europe	GroupC	Fibric Histosols
ERR2603234	Forest	2015	Estonia	57.8779	27.6895	Europe	GroupC	Fibric Histosols
ERR2603242	Forest	2015	Estonia	59.1043	24.3404	Europe	GroupC	Fibric Histosols
ERR2603285	Forest	2015	Estonia	59.2292	24.0119	Europe	GroupC	Fibric Histosols
ERR2603295	Forest	2015	Estonia	58.4159	25.2327	Europe	GroupC	Fibric Histosols
ERR2603305	Forest	2015	Estonia	57.8779	27.6895	Europe	GroupC	Fibric Histosols
ERR2603313	Forest	2015	Estonia	59.1043	24.3404	Europe	GroupC	Fibric Histosols
SRR11678222	Farmland	2008	Switzerland	47.37	8.56	Europe	GroupA	Fibric Histosols
SRR1026854	bushwood	2011	China	30.0894	92.25	Asia	GroupB	Gelic Cambisols
SRR1026855	bushwood	2011	China	30.0894	92.25	Asia	GroupB	Gelic Cambisols
XZC1	Farmland	2018	China	29.4	94.19	Asia	GroupD	Gelic Cambisols
XZC2	Farmland	2018	China	29.4	94.19	Asia	GroupD	Gelic Cambisols
XZC3	Farmland	2018	China	29.4	94.19	Asia	GroupD	Gelic Cambisols
ERR1877692	Forest	2014	USA	68.6232	-149.599	North America	GroupC	Gelic Cambisols
SRR1026847	bushwood	2011	China	30.6897	91.0969	Asia	GroupB	Gelic Leptosols
SRR1026848	bushwood	2011	China	30.6897	91.0969	Asia	GroupB	Gelic Leptosols
SRR1026852	Forest	2011	China	28.9019	90.1647	Asia	GroupB	Gelic Leptosols
SRR1026853	Forest	2011	China	28.9019	90.1647	Asia	GroupB	Gelic Leptosols
SRR1022653	Grassland	2011	China	28.9019	90.1647	Asia	GroupB	Gelic Leptosols
SRR1022935	Grassland	2011	China	28.9019	90.1647	Asia	GroupB	Gelic Leptosols
XZG1	Grassland	2018	China	29.49	92.21	Asia	GroupD	Gelic Leptosols
XZG2	Grassland	2018	China	29.49	92.21	Asia	GroupD	Gelic Leptosols
XZG3	Grassland	2018	China	29.49	92.21	Asia	GroupD	Gelic Leptosols
SRR5195114	Farmland	2015	Spain	37.51	-5.81	Europe	GroupC	Gleyic Acrisols
SRR5195115	Farmland	2015	Spain	37.51	-5.81	Europe	GroupC	Gleyic Acrisols
SRR5690625	Farmland	2012	USA	33.8834	-83.4195	North America	GroupB	Gleyic Acrisols
SRR5689334	Farmland	2014	USA	33.8834	-83.4195	North America	GroupC	Gleyic Acrisols
SRR5690242	Farmland	2014	USA	33.8834	-83.4195	North America	GroupC	Gleyic Acrisols
SRR5690348	Farmland	2014	USA	33.8834	-83.4195	North America	GroupC	Gleyic Acrisols
SRR5690349	Farmland	2014	USA	33.8834	-83.4195	North America	GroupC	Gleyic Acrisols
ERR1877698	Forest	2014	Australia	-34.3611	116.291	Oceania	GroupC	Gleyic Acrisols
ERR1877859	Forest	2014	France	4.573	-52.1906	Europe	GroupC	Gleyic Arenosols
National_62	Farmland	2021	China	35.7228	104.53	Asia	GroupE	Gleyic Cambisols
ERR1877715	Forest	2014	Estonia	58.6204	24.1017	Europe	GroupC	Gleyic Cambisols
ERR1877735	Forest	2014	Russia	43.378	132.951	Europe	GroupC	Gleyic Cambisols
ERR1877888	Forest	2014	Russia	43.3766	132.946	Europe	GroupC	Gleyic Cambisols
ERR2603044	Forest	2015	Estonia	58.6204	24.1017	Europe	GroupC	Gleyic Cambisols
ERR2603066	Forest	2015	Estonia	58.5312	23.1117	Europe	GroupC	Gleyic Cambisols
ERR2603090	Forest	2015	Estonia	58.6172	24.0351	Europe	GroupC	Gleyic Cambisols
ERR2603118	Forest	2015	Estonia	58.6204	24.1017	Europe	GroupC	Gleyic Cambisols
ERR2603140	Forest	2015	Estonia	58.5312	23.1117	Europe	GroupC	Gleyic Cambisols
ERR2603164	Forest	2015	Estonia	58.6172	24.0351	Europe	GroupC	Gleyic Cambisols
ERR4245117	Farmland	2015	Germany	51.82	11.7	Europe	GroupC	Gleyic Chernozems
ERR4245118	Farmland	2015	Germany	51.82	11.7	Europe	GroupC	Gleyic Chernozems
ERR4245119	Farmland	2015	Germany	51.82	11.7	Europe	GroupC	Gleyic Chernozems
ERR4245120	Farmland	2015	Germany	51.82	11.7	Europe	GroupC	Gleyic Chernozems
ERR4245121	Farmland	2015	Germany	51.82	11.7	Europe	GroupC	Gleyic Chernozems
ERR4245122	Farmland	2015	Germany	51.82	11.7	Europe	GroupC	Gleyic Chernozems
ERR4245123	Farmland	2015	Germany	51.82	11.7	Europe	GroupC	Gleyic Chernozems
ERR4245124	Farmland	2015	Germany	51.82	11.7	Europe	GroupC	Gleyic Chernozems
ERR4245125	Farmland	2015	Germany	51.82	11.7	Europe	GroupC	Gleyic Chernozems
ERR4245126	Farmland	2015	Germany	51.82	11.7	Europe	GroupC	Gleyic Chernozems
ERR4245127	Farmland	2015	Germany	51.82	11.7	Europe	GroupC	Gleyic Chernozems
ERR4245128	Farmland	2015	Germany	51.82	11.7	Europe	GroupC	Gleyic Chernozems
ERR4245129	Farmland	2015	Germany	51.82	11.7	Europe	GroupC	Gleyic Chernozems
ERR4245130	Farmland	2015	Germany	51.82	11.7	Europe	GroupC	Gleyic Chernozems
ERR4245131	Farmland	2015	Germany	51.82	11.7	Europe	GroupC	Gleyic Chernozems
ERR4245132	Farmland	2015	Germany	51.82	11.7	Europe	GroupC	Gleyic Chernozems
ERR4245133	Farmland	2015	Germany	51.82	11.7	Europe	GroupC	Gleyic Chernozems
ERR4245134	Farmland	2015	Germany	51.82	11.7	Europe	GroupC	Gleyic Chernozems
ERR4245135	Farmland	2015	Germany	51.82	11.7	Europe	GroupC	Gleyic Chernozems
ERR4245136	Farmland	2015	Germany	51.82	11.7	Europe	GroupC	Gleyic Chernozems
ERR4245137	Farmland	2015	Germany	51.82	11.7	Europe	GroupC	Gleyic Chernozems
ERR4245138	Farmland	2015	Germany	51.82	11.7	Europe	GroupC	Gleyic Chernozems
ERR4245139	Farmland	2015	Germany	51.82	11.7	Europe	GroupC	Gleyic Chernozems
ERR4245140	Farmland	2015	Germany	51.82	11.7	Europe	GroupC	Gleyic Chernozems
ERR4245141	Farmland	2015	Germany	51.82	11.7	Europe	GroupC	Gleyic Chernozems
ERR4245142	Farmland	2015	Germany	51.82	11.7	Europe	GroupC	Gleyic Chernozems
ERR4245143	Farmland	2015	Germany	51.82	11.7	Europe	GroupC	Gleyic Chernozems
ERR4245144	Farmland	2015	Germany	51.82	11.7	Europe	GroupC	Gleyic Chernozems
ERR4245145	Farmland	2015	Germany	51.82	11.7	Europe	GroupC	Gleyic Chernozems
ERR4245146	Farmland	2015	Germany	51.82	11.7	Europe	GroupC	Gleyic Chernozems
ERR4245147	Farmland	2015	Germany	51.82	11.7	Europe	GroupC	Gleyic Chernozems
ERR4245148	Farmland	2015	Germany	51.82	11.7	Europe	GroupC	Gleyic Chernozems
SRR6293899	Farmland	2017	China	38.8856	121.508	Asia	GroupD	Gleyic Luvisols
SRR6293900	Farmland	2017	China	38.8856	121.508	Asia	GroupD	Gleyic Luvisols
National_17	Farmland	2021	China	36.8503	117.842	Asia	GroupE	Gleyic Luvisols
National_18	Farmland	2021	China	38.035	115.214	Asia	GroupE	Gleyic Luvisols
National_32	Farmland	2021	China	43.0294	124.28	Asia	GroupE	Gleyic Luvisols
National_34	Farmland	2021	China	42.27	126.92	Asia	GroupE	Gleyic Luvisols
National_43	Farmland	2021	China	42.1036	119.316	Asia	GroupE	Gleyic Luvisols
SRR9998344	Forest	2017	China	40.83	124.74	Asia	GroupD	Gleyic Luvisols
ERR2603078	Farmland	2015	Estonia	59.5108	24.8162	Europe	GroupC	Gleyic Podzols
ERR2603103	Forest	2015	Estonia	59.5498	24.8088	Europe	GroupC	Gleyic Podzols
ERR2603152	Forest	2015	Estonia	59.5108	24.8162	Europe	GroupC	Gleyic Podzols
ERR2603177	Forest	2015	Estonia	59.5498	24.8088	Europe	GroupC	Gleyic Podzols
ERR2603184	Forest	2015	Estonia	59.5836	25.6283	Europe	GroupC	Gleyic Podzols
ERR2603186	Forest	2015	Estonia	59.615	24.9871	Europe	GroupC	Gleyic Podzols
ERR2603187	Forest	2015	Estonia	59.6153	24.986	Europe	GroupC	Gleyic Podzols
ERR2603188	Forest	2015	Estonia	59.6155	24.9953	Europe	GroupC	Gleyic Podzols
ERR2603255	Forest	2015	Estonia	59.5836	25.6283	Europe	GroupC	Gleyic Podzols
ERR2603257	Forest	2015	Estonia	59.615	24.9871	Europe	GroupC	Gleyic Podzols
ERR2603258	Forest	2015	Estonia	59.6153	24.986	Europe	GroupC	Gleyic Podzols
ERR2603259	Forest	2015	Estonia	59.6155	24.9953	Europe	GroupC	Gleyic Podzols
SRR6184671	Farmland	2015	USA	42.3938	-85.3708	North America	GroupC	Gleysols
SRR6185295	Farmland	2015	USA	42.3938	-85.3708	North America	GroupC	Gleysols
SRR6185312	Farmland	2015	USA	42.3938	-85.3708	North America	GroupC	Gleysols
SRR6185369	Farmland	2015	USA	42.3938	-85.3708	North America	GroupC	Gleysols
SRR6185436	Farmland	2015	USA	42.3938	-85.3708	North America	GroupC	Gleysols
SRR6185437	Farmland	2015	USA	42.3938	-85.3708	North America	GroupC	Gleysols
SRR6185512	Farmland	2015	USA	42.3938	-85.3708	North America	GroupC	Gleysols
SRR8439257	Farmland	2014	USA	42.673	-77.032	North America	GroupC	Gleysols
SRR8439391	Farmland	2014	USA	42.673	-77.032	North America	GroupC	Gleysols
SRR3988231	Farmland	2012	USA	42.3948	-85.3738	North America	GroupB	Gleysols
SRR3988262	Farmland	2012	USA	42.3948	-85.3738	North America	GroupB	Gleysols
SRR3988263	Farmland	2012	USA	42.3948	-85.3738	North America	GroupB	Gleysols
SRR3988264	Farmland	2012	USA	42.3948	-85.3738	North America	GroupB	Gleysols
SRR3988265	Farmland	2012	USA	42.3948	-85.3738	North America	GroupB	Gleysols
SRR5919168	Forest	2012	Australia	-35.1497	150.686	Oceania	GroupB	Gleysols
SRR5919288	Forest	2012	Australia	-35.163	150.673	Oceania	GroupB	Gleysols
SRR5918986	Forest	2012	Australia	-35.153	150.735	Oceania	GroupB	Gleysols
XJC1	Farmland	2018	China	41.1438	80.7373	Asia	GroupD	Gypsic Solonchaks
XJC2	Farmland	2018	China	41.1438	80.7373	Asia	GroupD	Gypsic Solonchaks
XJC3	Farmland	2018	China	41.1438	80.7373	Asia	GroupD	Gypsic Solonchaks
SRR5195108	Farmland	2015	USA	28.11	-81.71	North America	GroupC	Haplic Acrisols
SRR5195109	Farmland	2015	USA	28.11	-81.71	North America	GroupC	Haplic Acrisols
SRR7102750	Farmland	2017	USA	39.458	-79.073	North America	GroupD	Haplic Acrisols
SRR7102806	Farmland	2017	USA	38.083	-81.98	North America	GroupD	Haplic Acrisols
SRR7102809	Farmland	2017	USA	38.083	-81.98	North America	GroupD	Haplic Acrisols
SRR7105223	Farmland	2017	USA	38.083	-81.98	North America	GroupD	Haplic Acrisols
SRR7106321	Farmland	2017	USA	38.083	-81.98	North America	GroupD	Haplic Acrisols
SRR9032074	Farmland	2018	USA	39.6475	-79.9369	North America	GroupD	Haplic Acrisols
SRR9032198	Farmland	2018	USA	39.6475	-79.9369	North America	GroupD	Haplic Acrisols
SRR9032202	Farmland	2018	USA	39.6475	-79.9369	North America	GroupD	Haplic Acrisols
SRR9032267	Farmland	2018	USA	39.6475	-79.9369	North America	GroupD	Haplic Acrisols
SRR9032300	Farmland	2018	USA	39.6475	-79.9369	North America	GroupD	Haplic Acrisols
SRR9032615	Farmland	2018	USA	39.6475	-79.9369	North America	GroupD	Haplic Acrisols
SRR10159347	Farmland	2018	China	28.21	116.93	Asia	GroupD	Haplic Acrisols
SRR10159348	Farmland	2018	China	28.21	116.93	Asia	GroupD	Haplic Acrisols
SRR10159349	Farmland	2018	China	28.21	116.93	Asia	GroupD	Haplic Acrisols
SRR10159353	Farmland	2018	China	28.21	116.93	Asia	GroupD	Haplic Acrisols
SRR10159355	Farmland	2018	China	28.21	116.93	Asia	GroupD	Haplic Acrisols
SRR10159356	Farmland	2018	China	28.21	116.93	Asia	GroupD	Haplic Acrisols
SRR2093878	Farmland	2014	China	24.5283	110.917	Asia	GroupC	Haplic Acrisols
SRR3591800	Farmland	2016	Australia	-25.0255	152.38	Oceania	GroupC	Haplic Acrisols
SRR3592089	Farmland	2016	Australia	-25.0255	152.38	Oceania	GroupC	Haplic Acrisols
SRR3592090	Farmland	2016	Australia	-25.0255	152.38	Oceania	GroupC	Haplic Acrisols
SRR3592108	Farmland	2016	Australia	-25.0255	152.38	Oceania	GroupC	Haplic Acrisols
SRR3601979	Farmland	2016	Australia	-25.0255	152.38	Oceania	GroupC	Haplic Acrisols
SRR3601981	Farmland	2016	Australia	-25.0255	152.38	Oceania	GroupC	Haplic Acrisols
SRR3601982	Farmland	2016	Australia	-25.0255	152.38	Oceania	GroupC	Haplic Acrisols
SRR3601984	Farmland	2016	Australia	-25.0255	152.38	Oceania	GroupC	Haplic Acrisols
SRR3601985	Farmland	2016	Australia	-25.0255	152.38	Oceania	GroupC	Haplic Acrisols
SRR3601986	Farmland	2016	Australia	-25.0255	152.38	Oceania	GroupC	Haplic Acrisols
SRR3601987	Farmland	2016	Australia	-25.0255	152.38	Oceania	GroupC	Haplic Acrisols
SRR3601989	Farmland	2016	Australia	-25.0255	152.38	Oceania	GroupC	Haplic Acrisols
SRR4027567	Farmland	2009	USA	39.0043	-77.1012	North America	GroupA	Haplic Acrisols
SRR4027568	Farmland	2009	USA	39.0043	-77.1012	North America	GroupA	Haplic Acrisols
SRR4027569	Farmland	2009	USA	39.0043	-77.1012	North America	GroupA	Haplic Acrisols
SRR4027570	Farmland	2009	USA	39.0043	-77.1012	North America	GroupA	Haplic Acrisols
SRR4027571	Farmland	2009	USA	39.0043	-77.1012	North America	GroupA	Haplic Acrisols
SRR4027572	Farmland	2009	USA	39.0043	-77.1012	North America	GroupA	Haplic Acrisols
SRR4027573	Farmland	2009	USA	39.0043	-77.1012	North America	GroupA	Haplic Acrisols
SRR4027576	Farmland	2009	USA	39.0043	-77.1012	North America	GroupA	Haplic Acrisols
SRR4027577	Farmland	2009	USA	39.0043	-77.1012	North America	GroupA	Haplic Acrisols
SRR4027578	Farmland	2009	USA	39.0043	-77.1012	North America	GroupA	Haplic Acrisols
SRR4027579	Farmland	2009	USA	39.0043	-77.1012	North America	GroupA	Haplic Acrisols
SRR4027580	Farmland	2009	USA	39.0043	-77.1012	North America	GroupA	Haplic Acrisols
SRR4027581	Farmland	2009	USA	39.0043	-77.1012	North America	GroupA	Haplic Acrisols
SRR4027582	Farmland	2009	USA	39.0043	-77.1012	North America	GroupA	Haplic Acrisols
SRR9032259	Farmland	2018	USA	39.6475	-79.9369	North America	GroupD	Haplic Acrisols
SRR5918913	Farmland	2014	Australia	-33.6526	150.268	Oceania	GroupC	Haplic Acrisols
SRR5918914	Farmland	2014	Australia	-33.653	150.268	Oceania	GroupC	Haplic Acrisols
SRR5919249	Farmland	2014	Australia	-33.6528	150.268	Oceania	GroupC	Haplic Acrisols
National_102	Farmland	2021	China	28.0961	112.776	Asia	GroupE	Haplic Acrisols
National_114	Farmland	2021	China	28.3803	116.866	Asia	GroupE	Haplic Acrisols
National_97	Farmland	2021	China	26.1822	119.603	Asia	GroupE	Haplic Acrisols
ERR1877651	Forest	2014	Sri Lanka	6.42497	80.4176	Asia	GroupC	Haplic Acrisols
ERR1877654	Forest	2014	Brazil	-3.9997	-69.8947	South America	GroupC	Haplic Acrisols
ERR1877656	Forest	2014	Puerto Rico	18.321	-65.8197	North America	GroupC	Haplic Acrisols
ERR1877657	Forest	2014	Puerto Rico	-11.4795	27.6624	North America	GroupC	Haplic Acrisols
ERR1877666	Forest	2014	Sri Lanka	6.41782	80.4237	Asia	GroupC	Haplic Acrisols
ERR1877667	Forest	2014	Sri Lanka	6.42	80.42	Asia	GroupC	Haplic Acrisols
ERR1877668	Forest	2014	Papua New Guinea	-7.30364	147.132	Oceania	GroupC	Haplic Acrisols
ERR1877693	Forest	2014	USA	29.7352	-82.4419	North America	GroupC	Haplic Acrisols
ERR1877694	Forest	2014	USA	29.74	-82.44	North America	GroupC	Haplic Acrisols
ERR1877695	Forest	2014	Malaysia	5.40594	116.103	Asia	GroupC	Haplic Acrisols
ERR1877701	Forest	2014	Malaysia	3.21667	101.84	Asia	GroupC	Haplic Acrisols
ERR1877702	Forest	2014	Malaysia	3.22	101.84	Asia	GroupC	Haplic Acrisols
ERR1877703	Forest	2014	Colombia	-0.395	-72.08	South America	GroupC	Haplic Acrisols
ERR1877704	Forest	2014	Colombia	-0.4	-72.08	South America	GroupC	Haplic Acrisols
ERR1877707	Forest	2014	Colombia	-0.55	-71.36	South America	GroupC	Haplic Acrisols
ERR1877708	Forest	2014	Colombia	-0.55	-71.36	South America	GroupC	Haplic Acrisols
ERR1877718	Forest	2014	Guyana	5.43567	-60.0883	South America	GroupC	Haplic Acrisols
ERR1877722	Forest	2014	Democratic Republic of the Congo	-11.484	27.6588	Africa	GroupC	Haplic Acrisols
ERR1877728	Forest	2014	Malaysia	3.71025	101.715	Asia	GroupC	Haplic Acrisols
ERR1877729	Forest	2014	Malaysia	3.71	101.72	Asia	GroupC	Haplic Acrisols
ERR1877739	Forest	2014	Indonesia	-0.05881	114.005	Asia	GroupC	Haplic Acrisols
ERR1877743	Forest	2014	USA	37.7481	-119.553	North America	GroupC	Haplic Acrisols
ERR1877744	Forest	2014	USA	35.9794	-79.0928	North America	GroupC	Haplic Acrisols
ERR1877750	Forest	2014	Malaysia	2.982	102.313	Asia	GroupC	Haplic Acrisols
ERR1877752	Forest	2014	Colombia	-0.3919	-72.0461	South America	GroupC	Haplic Acrisols
ERR1877759	Forest	2014	Panama	8.4868	-82.4336	North America	GroupC	Haplic Acrisols
ERR1877761	Forest	2014	Australia	-12.6725	131.071	Oceania	GroupC	Haplic Acrisols
ERR1877768	Forest	2014	Australia	-12.7188	131.745	Oceania	GroupC	Haplic Acrisols
ERR1877776	Forest	2014	USA	36.0361	-79.0711	North America	GroupC	Haplic Acrisols
ERR1877777	Forest	2014	Brazil	-4.0086	-69.8984	South America	GroupC	Haplic Acrisols
ERR1877778	Forest	2014	Brazil	-4.01	-69.9	South America	GroupC	Haplic Acrisols
ERR1877814	Forest	2014	Thailand	18.5289	98.3916	Asia	GroupC	Haplic Acrisols
ERR1877830	Forest	2014	Papua New Guinea	-7.30579	147.118	Oceania	GroupC	Haplic Acrisols
ERR1877831	Forest	2014	Papua New Guinea	-7.31	147.12	Oceania	GroupC	Haplic Acrisols
ERR1877832	Forest	2014	Papua New Guinea	-7.31	147.12	Oceania	GroupC	Haplic Acrisols
ERR1877833	Forest	2014	Papua New Guinea	-7.31	147.12	Oceania	GroupC	Haplic Acrisols
ERR1877834	Forest	2014	Papua New Guinea	-7.31	147.12	Oceania	GroupC	Haplic Acrisols
ERR1877835	Forest	2014	Papua New Guinea	-7.31	147.12	Oceania	GroupC	Haplic Acrisols
ERR1877851	Forest	2014	Colombia	-0.3466	-72.059	South America	GroupC	Haplic Acrisols
ERR1877852	Forest	2014	Colombia	-0.35	-72.06	South America	GroupC	Haplic Acrisols
ERR1877855	Forest	2014	USA	37.8138	-119.893	North America	GroupC	Haplic Acrisols
ERR1877860	Forest	2014	Australia	-12.7014	130.998	Oceania	GroupC	Haplic Acrisols
ERR1877865	Forest	2014	Madagascar	-22.5665	45.3642	Africa	GroupC	Haplic Acrisols
ERR1877866	Forest	2014	Madagascar	-22.57	45.36	Africa	GroupC	Haplic Acrisols
ERR1877867	Forest	2014	Iran	37.43	49.1	Asia	GroupC	Haplic Acrisols
ERR1877868	Forest	2014	Puerto Rico	18.3167	-65.8167	North America	GroupC	Haplic Acrisols
ERR1877879	Forest	2014	Malaysia	3.30333	101.62	Asia	GroupC	Haplic Acrisols
ERR1877880	Forest	2014	Malaysia	3.3	101.62	Asia	GroupC	Haplic Acrisols
ERR1877904	Forest	2014	France	4.55358	-52.2092	Europe	GroupC	Haplic Acrisols
SRR5919015	Forest	2014	Australia	-33.6598	150.265	Oceania	GroupC	Haplic Acrisols
SRR6195256	Forest	2011	USA	38.88	-120.64	North America	GroupB	Haplic Acrisols
SRR6195952	Forest	2012	USA	38.88	-120.64	North America	GroupB	Haplic Acrisols
SRR6201746	Forest	2011	USA	38.88	-120.64	North America	GroupB	Haplic Acrisols
SRR6201747	Forest	2011	USA	38.88	-120.64	North America	GroupB	Haplic Acrisols
SRR6201981	Forest	2012	USA	31.11	-95.15	North America	GroupB	Haplic Acrisols
SRR6201982	Forest	2012	USA	31.11	-95.15	North America	GroupB	Haplic Acrisols
SRR6201984	Forest	2012	USA	31.11	-95.15	North America	GroupB	Haplic Acrisols
SRR6201985	Forest	2012	USA	31.11	-95.15	North America	GroupB	Haplic Acrisols
SRR6201989	Forest	2012	USA	31.11	-95.15	North America	GroupB	Haplic Acrisols
SRR6201990	Forest	2012	USA	31.11	-95.15	North America	GroupB	Haplic Acrisols
SRR6201991	Forest	2012	USA	31.11	-95.15	North America	GroupB	Haplic Acrisols
SRR6201992	Forest	2012	USA	31.11	-95.15	North America	GroupB	Haplic Acrisols
SRR6201993	Forest	2012	USA	31.11	-95.15	North America	GroupB	Haplic Acrisols
SRR6201994	Forest	2012	USA	31.11	-95.15	North America	GroupB	Haplic Acrisols
SRR6201995	Forest	2012	USA	31.11	-95.15	North America	GroupB	Haplic Acrisols
SRR6201998	Forest	2012	USA	31.11	-95.15	North America	GroupB	Haplic Acrisols
SRR6201999	Forest	2012	USA	31.11	-95.15	North America	GroupB	Haplic Acrisols
SRR6202000	Forest	2012	USA	31.11	-95.15	North America	GroupB	Haplic Acrisols
SRR6202007	Forest	2012	USA	31.11	-95.15	North America	GroupB	Haplic Acrisols
SRR3977090	Forest	2011	USA	38.88	-120.64	North America	GroupB	Haplic Acrisols
SRR3977097	Forest	2011	USA	38.88	-120.64	North America	GroupB	Haplic Acrisols
SRR3977098	Forest	2011	USA	38.88	-120.64	North America	GroupB	Haplic Acrisols
SRR3977124	Forest	2011	USA	38.88	-120.64	North America	GroupB	Haplic Acrisols
SRR3977125	Forest	2011	USA	38.88	-120.64	North America	GroupB	Haplic Acrisols
SRR3977135	Forest	2011	USA	38.88	-120.64	North America	GroupB	Haplic Acrisols
SRR3977136	Forest	2011	USA	38.88	-120.64	North America	GroupB	Haplic Acrisols
SRR3977139	Forest	2011	USA	38.88	-120.64	North America	GroupB	Haplic Acrisols
SRR3977438	Forest	2011	USA	38.88	-120.64	North America	GroupB	Haplic Acrisols
SRR3977439	Forest	2011	USA	38.88	-120.64	North America	GroupB	Haplic Acrisols
SRR3978320	Forest	2011	USA	38.88	-120.64	North America	GroupB	Haplic Acrisols
SRR3978321	Forest	2011	USA	38.88	-120.64	North America	GroupB	Haplic Acrisols
SRR3978361	Forest	2011	USA	38.88	-120.64	North America	GroupB	Haplic Acrisols
SRR3979409	Forest	2011	USA	38.88	-120.64	North America	GroupB	Haplic Acrisols
SRR3979410	Forest	2011	USA	38.88	-120.64	North America	GroupB	Haplic Acrisols
SRR3979411	Forest	2011	USA	38.88	-120.64	North America	GroupB	Haplic Acrisols
SRR3979412	Forest	2011	USA	38.88	-120.64	North America	GroupB	Haplic Acrisols
SRR3979453	Forest	2011	USA	38.88	-120.64	North America	GroupB	Haplic Acrisols
SRR3979454	Forest	2011	USA	38.88	-120.64	North America	GroupB	Haplic Acrisols
SRR3979490	Forest	2011	USA	38.88	-120.64	North America	GroupB	Haplic Acrisols
SRR3979491	Forest	2011	USA	38.88	-120.64	North America	GroupB	Haplic Acrisols
SRR3979977	Forest	2011	USA	38.88	-120.64	North America	GroupB	Haplic Acrisols
SRR3979978	Forest	2011	USA	38.88	-120.64	North America	GroupB	Haplic Acrisols
SRR3981081	Forest	2011	USA	38.88	-120.64	North America	GroupB	Haplic Acrisols
SRR3981082	Forest	2011	USA	38.88	-120.64	North America	GroupB	Haplic Acrisols
SRR3981189	Forest	2011	USA	38.88	-120.64	North America	GroupB	Haplic Acrisols
SRR3981190	Forest	2011	USA	38.88	-120.64	North America	GroupB	Haplic Acrisols
SRR3982067	Forest	2011	USA	38.88	-120.64	North America	GroupB	Haplic Acrisols
SRR3982068	Forest	2011	USA	38.88	-120.64	North America	GroupB	Haplic Acrisols
SRR4030077	Forest	2011	USA	38.88	-120.64	North America	GroupB	Haplic Acrisols
SRR4030078	Forest	2011	USA	38.88	-120.64	North America	GroupB	Haplic Acrisols
SRR4030080	Forest	2011	USA	38.88	-120.64	North America	GroupB	Haplic Acrisols
SRR4030081	Forest	2011	USA	38.88	-120.64	North America	GroupB	Haplic Acrisols
SRR4030082	Forest	2011	USA	38.88	-120.64	North America	GroupB	Haplic Acrisols
SRR4030084	Forest	2011	USA	38.88	-120.64	North America	GroupB	Haplic Acrisols
SRR4030085	Forest	2011	USA	38.88	-120.64	North America	GroupB	Haplic Acrisols
SRR4030086	Forest	2011	USA	38.88	-120.64	North America	GroupB	Haplic Acrisols
SRR4030087	Forest	2011	USA	38.88	-120.64	North America	GroupB	Haplic Acrisols
SRR4030088	Forest	2011	USA	38.88	-120.64	North America	GroupB	Haplic Acrisols
SRR4030091	Forest	2011	USA	38.88	-120.64	North America	GroupB	Haplic Acrisols
SRR4030096	Forest	2011	USA	38.88	-120.64	North America	GroupB	Haplic Acrisols
SRR4030097	Forest	2011	USA	38.88	-120.64	North America	GroupB	Haplic Acrisols
SRR5215467	Forest	2016	Panama	9.1086	-79.8436	North America	GroupC	Haplic Acrisols
SRR5215468	Forest	2016	Panama	9.1086	-79.8436	North America	GroupC	Haplic Acrisols
SRR5215469	Forest	2016	Panama	9.1086	-79.8436	North America	GroupC	Haplic Acrisols
SRR5215470	Forest	2016	Panama	9.1086	-79.8436	North America	GroupC	Haplic Acrisols
SRR5215471	Forest	2016	Panama	9.1086	-79.8436	North America	GroupC	Haplic Acrisols
SRR5215472	Forest	2016	Panama	9.1086	-79.8436	North America	GroupC	Haplic Acrisols
SRR5215474	Forest	2016	Panama	9.1086	-79.8436	North America	GroupC	Haplic Acrisols
SRR5215475	Forest	2016	Panama	9.1086	-79.8436	North America	GroupC	Haplic Acrisols
SRR5215510	Forest	2016	Panama	9.1086	-79.8436	North America	GroupC	Haplic Acrisols
SRR5215545	Forest	2016	Panama	9.1086	-79.8436	North America	GroupC	Haplic Acrisols
SRR5215813	Forest	2016	Panama	9.1086	-79.8436	North America	GroupC	Haplic Acrisols
SRR5215831	Forest	2016	Panama	9.1086	-79.8436	North America	GroupC	Haplic Acrisols
SRR5246127	Forest	2012	USA	31.11	-95.15	North America	GroupB	Haplic Acrisols
SRR5246500	Forest	2012	USA	31.11	-95.15	North America	GroupB	Haplic Acrisols
SRR5262244	Forest	2014	Panama	9.1086	-79.8436	North America	GroupC	Haplic Acrisols
SRR5262247	Forest	2014	Panama	9.1086	-79.8436	North America	GroupC	Haplic Acrisols
SRR5262248	Forest	2014	Panama	9.1086	-79.8436	North America	GroupC	Haplic Acrisols
SRR5262249	Forest	2014	Panama	9.1086	-79.8436	North America	GroupC	Haplic Acrisols
SRR5262250	Forest	2014	Panama	9.1086	-79.8436	North America	GroupC	Haplic Acrisols
SRR5262252	Forest	2014	Panama	9.1086	-79.8436	North America	GroupC	Haplic Acrisols
SRR5262254	Forest	2014	Panama	9.1086	-79.8436	North America	GroupC	Haplic Acrisols
SRR5499425	Forest	2014	Panama	9.1086	-79.8436	North America	GroupC	Haplic Acrisols
SRR5499426	Forest	2014	Panama	9.1086	-79.8436	North America	GroupC	Haplic Acrisols
SRR5499433	Forest	2014	Panama	9.1086	-79.8436	North America	GroupC	Haplic Acrisols
SRR5582390	Forest	2014	USA	35.8443	-83.9607	North America	GroupC	Haplic Acrisols
SRR5582436	Forest	2014	USA	35.8443	-83.9607	North America	GroupC	Haplic Acrisols
SRR5919014	Forest	2014	Australia	-33.6598	150.265	Oceania	GroupC	Haplic Acrisols
SRR6181342	Forest	2016	Panama	9.1086	-79.8436	North America	GroupC	Haplic Acrisols
SRR6181350	Forest	2016	Panama	9.1086	-79.8436	North America	GroupC	Haplic Acrisols
SRR6201986	Forest	2012	USA	31.11	-95.15	North America	GroupB	Haplic Acrisols
SRR6201987	Forest	2012	USA	31.11	-95.15	North America	GroupB	Haplic Acrisols
SRR6201988	Forest	2012	USA	31.11	-95.15	North America	GroupB	Haplic Acrisols
SRR6202008	Forest	2011	USA	31.11	-95.15	North America	GroupB	Haplic Acrisols
SRR6202012	Forest	2012	USA	31.11	-95.15	North America	GroupB	Haplic Acrisols
SRR6831574	Forest	2016	Panama	9.1086	-79.8436	North America	GroupC	Haplic Acrisols
SRR8191071	Forest	2014	Panama	9.1086	-79.8436	North America	GroupC	Haplic Acrisols
SRR11805812	Grassland	2018	USA	35.06	-93.56	North America	GroupD	Haplic Acrisols
SRR11805813	Grassland	2018	USA	35.06	-93.56	North America	GroupD	Haplic Acrisols
SRR11805814	Grassland	2018	USA	35.06	-93.56	North America	GroupD	Haplic Acrisols
SRR11805815	Grassland	2018	USA	35.06	-93.56	North America	GroupD	Haplic Acrisols
SRR11805816	Grassland	2018	USA	35.06	-93.56	North America	GroupD	Haplic Acrisols
SRR11805817	Grassland	2018	USA	35.06	-93.56	North America	GroupD	Haplic Acrisols
SRR18354917	Farmland	2020	India	11	76.93	Asia	GroupE	Haplic Acrisols
National_71	Farmland	2021	China	31.8972	108.121	Asia	GroupE	Haplic Alisols
National_80	Farmland	2021	China	26.5275	107.786	Asia	GroupE	Haplic Alisols
SRR5195127	Farmland	2015	France	-21.34	55.56	Europe	GroupC	Haplic Andosols
SRR5195129	Farmland	2015	France	-21.2	55.53	Europe	GroupC	Haplic Andosols
SRR5195126	Farmland	2015	France	-21.35	55.57	Europe	GroupC	Haplic Andosols
ERR1877914	Forest	2014	Japan	43.2885	142.604	Asia	GroupC	Haplic Andosols
SRR9656170	Forest	2014	USA	-38.2617	174.899	North America	GroupC	Haplic Andosols
SRR9656176	Forest	2013	New Zealand	-38.2888	175.247	Oceania	GroupB	Haplic Andosols
SRR9656169	Grassland	2013	USA	-37.5333	175.6	North America	GroupB	Haplic Andosols
SRR9656171	Grassland	2015	New Zealand	-38.0547	175.346	Oceania	GroupC	Haplic Andosols
SRR9656172	Grassland	2015	New Zealand	-37.6367	175.674	Oceania	GroupC	Haplic Andosols
SRR9656183	Grassland	2014	New Zealand	-38.2598	174.903	Oceania	GroupC	Haplic Andosols
National_58	Farmland	2021	China	38.0878	106.631	Asia	GroupE	Haplic Arenosols
ERR1877746	Forest	2014	Sweden	67.856	19.4758	Europe	GroupC	Haplic Arenosols
ERR1877749	Forest	2014	Zimbabwe	-18.0717	25.4991	Africa	GroupC	Haplic Arenosols
ERR1877789	Forest	2014	Finland	68.6035	21.7452	Europe	GroupC	Haplic Arenosols
XJF1	Forest	2018	China	40.2619	81.928	Asia	GroupD	Haplic Arenosols
XJF2	Forest	2018	China	40.2619	81.928	Asia	GroupD	Haplic Arenosols
XJF3	Forest	2018	China	40.2619	81.928	Asia	GroupD	Haplic Arenosols
SRR7549076	Grassland	2016	Sweden	68.3533	19.0466	Europe	GroupC	Haplic Arenosols
SRR7549125	Grassland	2016	Sweden	68.3533	19.0466	Europe	GroupC	Haplic Arenosols
SRR7549132	Grassland	2016	Sweden	68.3533	19.0466	Europe	GroupC	Haplic Arenosols
SRR7549133	Grassland	2016	Sweden	68.3529	19.0475	Europe	GroupC	Haplic Arenosols
SRR7549134	Grassland	2016	Sweden	68.3533	19.0466	Europe	GroupC	Haplic Arenosols
SRR7549136	Grassland	2016	Sweden	68.3529	19.0475	Europe	GroupC	Haplic Arenosols
SRR7549138	Grassland	2016	Sweden	68.3529	19.0475	Europe	GroupC	Haplic Arenosols
SRR7549139	Grassland	2016	Sweden	68.3529	19.0475	Europe	GroupC	Haplic Arenosols
SRR7549140	Grassland	2016	Sweden	68.3529	19.0475	Europe	GroupC	Haplic Arenosols
SRR7690492	Grassland	2016	Sweden	68.3529	19.0475	Europe	GroupC	Haplic Arenosols
SRR7690566	Grassland	2016	Sweden	68.3533	19.0466	Europe	GroupC	Haplic Arenosols
SRR7690569	Grassland	2016	Sweden	68.3533	19.0466	Europe	GroupC	Haplic Arenosols
SRR11059935	Grassland	2016	Sweden	68.3529	19.0475	Europe	GroupC	Haplic Arenosols
SRR11558406	Grassland	2016	Sweden	68.3529	19.0475	Europe	GroupC	Haplic Arenosols
SRR11558412	Grassland	2016	Sweden	68.3529	19.0475	Europe	GroupC	Haplic Arenosols
SRR11558413	Grassland	2016	Sweden	68.3529	19.0475	Europe	GroupC	Haplic Arenosols
SRR11558421	Grassland	2016	Sweden	68.3533	19.0466	Europe	GroupC	Haplic Arenosols
SRR7690497	Peatland	2016	Sweden	68.3533	19.0466	Europe	GroupC	Haplic Arenosols
SRR11059590	Peatland	2016	Russia	68.3533	19.0466	Europe	GroupC	Haplic Arenosols
SRR11059604	Peatland	2016	Russia	68.3533	19.0466	Europe	GroupC	Haplic Arenosols
SRR11059607	Peatland	2016	Russia	68.3533	19.0466	Europe	GroupC	Haplic Arenosols
SRR11059745	Peatland	2016	Russia	68.3533	19.0466	Europe	GroupC	Haplic Arenosols
SRR11059746	Peatland	2016	Sweden	68.3529	19.0475	Europe	GroupC	Haplic Arenosols
SRR11059756	Peatland	2016	Sweden	68.3529	19.0475	Europe	GroupC	Haplic Arenosols
SRR11059775	Peatland	2016	Sweden	68.3529	19.0475	Europe	GroupC	Haplic Arenosols
SRR11059776	Peatland	2016	Sweden	68.3529	19.0475	Europe	GroupC	Haplic Arenosols
SRR11059777	Peatland	2016	Sweden	68.3529	19.0475	Europe	GroupC	Haplic Arenosols
SRR11059930	Peatland	2016	Sweden	68.3529	19.0475	Europe	GroupC	Haplic Arenosols
SRR11059931	Peatland	2016	Russia	68.3533	19.0466	Europe	GroupC	Haplic Arenosols
SRR11059932	Peatland	2016	Sweden	68.3533	19.0466	Europe	GroupC	Haplic Arenosols
SRR11059934	Peatland	2016	Sweden	68.3529	19.0475	Europe	GroupC	Haplic Arenosols
SRR11558403	Peatland	2016	Sweden	68.3529	19.0475	Europe	GroupC	Haplic Arenosols
SRR11558404	Peatland	2016	Sweden	68.35	19.05	Europe	GroupC	Haplic Arenosols
SRR11558405	Peatland	2016	Sweden	68.3529	19.0475	Europe	GroupC	Haplic Arenosols
SRR11558411	Peatland	2016	Sweden	68.3529	19.0475	Europe	GroupC	Haplic Arenosols
SRR11558414	Peatland	2016	Sweden	68.3529	19.0475	Europe	GroupC	Haplic Arenosols
SRR11558420	Peatland	2016	Sweden	68.3533	19.0466	Europe	GroupC	Haplic Arenosols
SRR7151488	Permafrost	2011	Sweden	68.3534	19.0467	Europe	GroupB	Haplic Arenosols
SRR7151490	Permafrost	2012	Sweden	68.3535	19.0472	Europe	GroupB	Haplic Arenosols
SRR7151491	Permafrost	2012	Sweden	68.3535	19.0472	Europe	GroupB	Haplic Arenosols
SRR7151492	Permafrost	2012	Sweden	68.3533	19.0476	Europe	GroupB	Haplic Arenosols
SRR7151495	Permafrost	2012	Sweden	68.3535	19.0472	Europe	GroupB	Haplic Arenosols
SRR7151500	Permafrost	2012	Sweden	68.3532	19.0468	Europe	GroupB	Haplic Arenosols
SRR7151501	Permafrost	2012	Sweden	68.3532	19.0468	Europe	GroupB	Haplic Arenosols
SRR7151502	Permafrost	2012	Sweden	68.3533	19.0467	Europe	GroupB	Haplic Arenosols
SRR7151504	Permafrost	2012	Sweden	68.3534	19.0476	Europe	GroupB	Haplic Arenosols
SRR7151505	Permafrost	2012	Sweden	68.3534	19.0476	Europe	GroupB	Haplic Arenosols
SRR7151506	Permafrost	2012	Sweden	68.3532	19.0468	Europe	GroupB	Haplic Arenosols
SRR7151507	Permafrost	2012	Sweden	68.3532	19.0468	Europe	GroupB	Haplic Arenosols
SRR7151509	Permafrost	2012	Sweden	68.3533	19.0467	Europe	GroupB	Haplic Arenosols
SRR7151538	Permafrost	2012	Sweden	68.3533	19.0476	Europe	GroupB	Haplic Arenosols
SRR7151540	Permafrost	2012	Sweden	68.3533	19.0475	Europe	GroupB	Haplic Arenosols
SRR7151541	Permafrost	2012	Sweden	68.3533	19.0475	Europe	GroupB	Haplic Arenosols
SRR7151542	Permafrost	2012	Sweden	68.3533	19.0475	Europe	GroupB	Haplic Arenosols
SRR7151543	Permafrost	2011	Sweden	68.3534	19.0466	Europe	GroupB	Haplic Arenosols
SRR7151544	Permafrost	2010	Sweden	68.3534	19.0468	Europe	GroupA	Haplic Arenosols
SRR7151545	Permafrost	2012	Sweden	68.3535	19.0473	Europe	GroupB	Haplic Arenosols
SRR7151547	Permafrost	2012	Sweden	68.3535	19.0473	Europe	GroupB	Haplic Arenosols
SRR7151548	Permafrost	2012	Sweden	68.3535	19.0473	Europe	GroupB	Haplic Arenosols
SRR7151549	Permafrost	2012	Sweden	68.3535	19.0473	Europe	GroupB	Haplic Arenosols
SRR7151550	Permafrost	2012	Sweden	68.3535	19.0473	Europe	GroupB	Haplic Arenosols
SRR7151551	Permafrost	2012	Sweden	68.3535	19.0473	Europe	GroupB	Haplic Arenosols
SRR7151552	Permafrost	2012	Sweden	68.3535	19.0473	Europe	GroupB	Haplic Arenosols
SRR7151588	Permafrost	2011	Sweden	68.3537	19.0476	Europe	GroupB	Haplic Arenosols
SRR7151589	Permafrost	2011	Sweden	68.3537	19.0476	Europe	GroupB	Haplic Arenosols
SRR7151590	Permafrost	2011	Sweden	68.3537	19.0476	Europe	GroupB	Haplic Arenosols
SRR7151591	Permafrost	2011	Sweden	68.3534	19.0467	Europe	GroupB	Haplic Arenosols
SRR7151592	Permafrost	2011	Sweden	68.3534	19.0467	Europe	GroupB	Haplic Arenosols
SRR7151593	Permafrost	2011	Sweden	68.3533	19.0466	Europe	GroupB	Haplic Arenosols
SRR7151595	Permafrost	2011	Sweden	68.3533	19.0466	Europe	GroupB	Haplic Arenosols
SRR7151596	Permafrost	2011	Sweden	68.3534	19.0467	Europe	GroupB	Haplic Arenosols
SRR7151598	Permafrost	2011	Sweden	68.3533	19.0468	Europe	GroupB	Haplic Arenosols
SRR7151599	Permafrost	2011	Sweden	68.3533	19.0468	Europe	GroupB	Haplic Arenosols
SRR7151600	Permafrost	2011	Sweden	68.3533	19.0468	Europe	GroupB	Haplic Arenosols
SRR7151601	Permafrost	2012	Sweden	68.3535	19.0474	Europe	GroupB	Haplic Arenosols
SRR7151602	Permafrost	2012	Sweden	68.3535	19.0474	Europe	GroupB	Haplic Arenosols
SRR7151603	Permafrost	2012	Sweden	68.3534	19.0468	Europe	GroupB	Haplic Arenosols
SRR7151604	Permafrost	2012	Sweden	68.3534	19.0468	Europe	GroupB	Haplic Arenosols
SRR7151607	Permafrost	2012	Sweden	68.3533	19.0467	Europe	GroupB	Haplic Arenosols
SRR7151608	Permafrost	2012	Sweden	68.3533	19.0467	Europe	GroupB	Haplic Arenosols
SRR7151615	Permafrost	2012	Sweden	68.3532	19.0469	Europe	GroupB	Haplic Arenosols
SRR7151624	Permafrost	2011	Sweden	68.3534	19.0472	Europe	GroupB	Haplic Arenosols
SRR7151628	Permafrost	2011	Sweden	68.3534	19.0473	Europe	GroupB	Haplic Arenosols
SRR7151629	Permafrost	2011	Sweden	68.3535	19.0473	Europe	GroupB	Haplic Arenosols
SRR7151630	Permafrost	2011	Sweden	68.3533	19.0476	Europe	GroupB	Haplic Arenosols
SRR7151631	Permafrost	2011	Sweden	68.3534	19.0473	Europe	GroupB	Haplic Arenosols
SRR7151632	Permafrost	2011	Sweden	68.3533	19.0475	Europe	GroupB	Haplic Arenosols
SRR7151633	Permafrost	2012	Sweden	68.3533	19.0475	Europe	GroupB	Haplic Arenosols
SRR7151634	Permafrost	2012	Sweden	68.3533	19.0475	Europe	GroupB	Haplic Arenosols
SRR7151635	Permafrost	2012	Sweden	68.3533	19.0475	Europe	GroupB	Haplic Arenosols
SRR7151636	Permafrost	2011	Sweden	68.3534	19.0467	Europe	GroupB	Haplic Arenosols
SRR7151637	Permafrost	2011	Sweden	68.3533	19.0468	Europe	GroupB	Haplic Arenosols
SRR7151638	Permafrost	2012	Sweden	68.3535	19.0474	Europe	GroupB	Haplic Arenosols
SRR7151646	Permafrost	2012	Sweden	68.3532	19.0469	Europe	GroupB	Haplic Arenosols
SRR7151647	Permafrost	2012	Sweden	68.3535	19.0472	Europe	GroupB	Haplic Arenosols
SRR7151651	Permafrost	2012	Sweden	68.3535	19.0472	Europe	GroupB	Haplic Arenosols
SRR7151652	Permafrost	2012	Sweden	68.3535	19.0472	Europe	GroupB	Haplic Arenosols
SRR7151655	Permafrost	2012	Sweden	68.3535	19.0472	Europe	GroupB	Haplic Arenosols
SRR7151657	Permafrost	2011	Sweden	68.3533	19.0466	Europe	GroupB	Haplic Arenosols
SRR7151667	Permafrost	2011	Sweden	68.3535	19.0473	Europe	GroupB	Haplic Arenosols
SRR7151669	Permafrost	2012	Sweden	68.3534	19.0476	Europe	GroupB	Haplic Arenosols
SRR7151672	Permafrost	2012	Sweden	68.3534	19.0476	Europe	GroupB	Haplic Arenosols
SRR7151673	Permafrost	2012	Sweden	68.3533	19.0475	Europe	GroupB	Haplic Arenosols
SRR7151674	Permafrost	2012	Sweden	68.3533	19.0475	Europe	GroupB	Haplic Arenosols
SRR7151675	Permafrost	2012	Sweden	68.3533	19.0475	Europe	GroupB	Haplic Arenosols
SRR7151676	Permafrost	2012	Sweden	68.3533	19.0475	Europe	GroupB	Haplic Arenosols
SRR7151677	Permafrost	2011	Sweden	68.3535	19.0473	Europe	GroupB	Haplic Arenosols
SRR7151680	Permafrost	2011	Sweden	68.3535	19.0473	Europe	GroupB	Haplic Arenosols
SRR7151681	Permafrost	2012	Sweden	68.3533	19.0476	Europe	GroupB	Haplic Arenosols
SRR7151682	Permafrost	2012	Sweden	68.3534	19.0476	Europe	GroupB	Haplic Arenosols
SRR7151688	Permafrost	2012	Sweden	68.3533	19.0476	Europe	GroupB	Haplic Arenosols
SRR7151689	Permafrost	2012	Sweden	68.3534	19.0472	Europe	GroupB	Haplic Arenosols
SRR7151690	Permafrost	2012	Sweden	68.3534	19.0472	Europe	GroupB	Haplic Arenosols
SRR7151691	Permafrost	2012	Sweden	68.3534	19.0472	Europe	GroupB	Haplic Arenosols
SRR7151692	Permafrost	2012	Sweden	68.3533	19.0475	Europe	GroupB	Haplic Arenosols
SRR7151693	Permafrost	2011	Sweden	68.3535	19.0473	Europe	GroupB	Haplic Arenosols
SRR7151695	Permafrost	2011	Sweden	68.3535	19.0471	Europe	GroupB	Haplic Arenosols
SRR7151696	Permafrost	2012	Sweden	68.3535	19.0474	Europe	GroupB	Haplic Arenosols
SRR7151698	Permafrost	2011	Sweden	68.3534	19.0475	Europe	GroupB	Haplic Arenosols
SRR7151699	Permafrost	2011	Sweden	68.3534	19.0475	Europe	GroupB	Haplic Arenosols
SRR7151700	Permafrost	2011	Sweden	68.3534	19.0475	Europe	GroupB	Haplic Arenosols
SRR7151701	Permafrost	2011	Sweden	68.3533	19.0475	Europe	GroupB	Haplic Arenosols
SRR7151702	Permafrost	2012	Sweden	68.3534	19.0467	Europe	GroupB	Haplic Arenosols
SRR7151703	Permafrost	2012	Sweden	68.3534	19.0467	Europe	GroupB	Haplic Arenosols
SRR7151706	Permafrost	2012	Sweden	68.3535	19.0474	Europe	GroupB	Haplic Arenosols
SRR7151707	Permafrost	2012	Sweden	68.3534	19.0474	Europe	GroupB	Haplic Arenosols
SRR7151709	Permafrost	2012	Sweden	68.3534	19.0474	Europe	GroupB	Haplic Arenosols
SRR7151712	Permafrost	2011	Sweden	68.3533	19.0468	Europe	GroupB	Haplic Arenosols
SRR7151713	Permafrost	2011	Sweden	68.3533	19.0466	Europe	GroupB	Haplic Arenosols
SRR7151714	Permafrost	2011	Sweden	68.3533	19.0466	Europe	GroupB	Haplic Arenosols
SRR7151715	Permafrost	2011	Sweden	68.3533	19.0466	Europe	GroupB	Haplic Arenosols
SRR7151718	Permafrost	2011	Sweden	68.3535	19.0473	Europe	GroupB	Haplic Arenosols
SRR7151719	Permafrost	2011	Sweden	68.3535	19.0474	Europe	GroupB	Haplic Arenosols
SRR7151721	Permafrost	2011	Sweden	68.3535	19.0471	Europe	GroupB	Haplic Arenosols
SRR7151643	Peatland	2010	Sweden	68.3534	19.0467	Europe	GroupA	Haplic Arenosols
SRR7151644	Peatland	2010	Sweden	68.3534	19.0468	Europe	GroupA	Haplic Arenosols
SRR7151720	Peatland	2010	Sweden	68.3533	19.0468	Europe	GroupA	Haplic Arenosols
SRR7003762	Bare_Land	2016	USA	33.3049	-116.255	North America	GroupC	Haplic Calcisols
SRR7003763	Bare_Land	2016	USA	33.3049	-116.255	North America	GroupC	Haplic Calcisols
SRR7003764	Bare_Land	2016	USA	33.3049	-116.255	North America	GroupC	Haplic Calcisols
SRR7003767	Bare_Land	2016	USA	33.3049	-116.255	North America	GroupC	Haplic Calcisols
SRR7003810	Bare_Land	2016	USA	33.3049	-116.255	North America	GroupC	Haplic Calcisols
SRR7004144	Bare_Land	2016	USA	33.305	-116.255	North America	GroupC	Haplic Calcisols
SRR7004167	Bare_Land	2016	USA	33.305	-116.255	North America	GroupC	Haplic Calcisols
SRR7004174	Bare_Land	2016	USA	33.305	-116.255	North America	GroupC	Haplic Calcisols
SRR7004194	Bare_Land	2016	USA	33.305	-116.255	North America	GroupC	Haplic Calcisols
SRR7004195	Bare_Land	2016	USA	33.305	-116.255	North America	GroupC	Haplic Calcisols
SRR7004196	Bare_Land	2016	USA	33.3049	-116.255	North America	GroupC	Haplic Calcisols
SRR7004197	Bare_Land	2016	USA	33.3049	-116.255	North America	GroupC	Haplic Calcisols
SRR8858270	Bare_Land	2018	USA	33.0544	-116.358	North America	GroupD	Haplic Calcisols
SRR2954705	Bare_Land	2013	China	37.293	103.724	Asia	GroupB	Haplic Calcisols
SRR3439671	Bare_Land	2013	China	37.293	103.724	Asia	GroupB	Haplic Calcisols
SRR3439678	Bare_Land	2013	China	37.293	103.724	Asia	GroupB	Haplic Calcisols
SRR3452784	Bare_Land	2013	China	37.293	103.724	Asia	GroupB	Haplic Calcisols
SRR3452787	Bare_Land	2013	China	37.293	103.724	Asia	GroupB	Haplic Calcisols
SRR7003761	Bare_Land	2016	USA	33.3049	-116.255	North America	GroupC	Haplic Calcisols
SRR7003765	Bare_Land	2016	USA	33.3049	-116.255	North America	GroupC	Haplic Calcisols
SRR7497547	Construction_land	2016	USA	33.305	-116.255	North America	GroupC	Haplic Calcisols
SRR7497548	Construction_land	2016	USA	33.305	-116.255	North America	GroupC	Haplic Calcisols
SRR7497549	Construction_land	2016	USA	33.305	-116.255	North America	GroupC	Haplic Calcisols
SRR7497550	Construction_land	2016	USA	33.305	-116.255	North America	GroupC	Haplic Calcisols
SRR12284405	Desert	2019	USA	35.8171	-114.916	North America	GroupD	Haplic Calcisols
SRR12640487	Desert	2017	USA	33.37	-114.19	North America	GroupD	Haplic Calcisols
SRR12640505	Desert	2017	USA	33.72	-113.92	North America	GroupD	Haplic Calcisols
SRR5918992	Farmland	2012	Australia	-35.1228	141.997	Oceania	GroupB	Haplic Calcisols
SRR5918996	Farmland	2012	Australia	-35.1164	141.976	Oceania	GroupB	Haplic Calcisols
SRR5918998	Farmland	2012	Australia	-35.1228	141.997	Oceania	GroupB	Haplic Calcisols
SRR5919106	Farmland	2012	Australia	-35.1164	141.976	Oceania	GroupB	Haplic Calcisols
SRR5919107	Farmland	2012	Australia	-35.1164	141.976	Oceania	GroupB	Haplic Calcisols
SRR8987900	Farmland	2012	Mexico	27.22	-109.55	North America	GroupB	Haplic Calcisols
SRR8987901	Farmland	2012	Mexico	27.22	-109.55	North America	GroupB	Haplic Calcisols
SRR8987902	Farmland	2012	Mexico	27.22	-109.55	North America	GroupB	Haplic Calcisols
SRR8987903	Farmland	2012	Mexico	27.22	-109.55	North America	GroupB	Haplic Calcisols
ERR436052	Farmland	2013	Australia	-34.233	138.309	Oceania	GroupB	Haplic Calcisols
ERR436054	Farmland	2013	Australia	-34.233	138.309	Oceania	GroupB	Haplic Calcisols
ERR436055	Farmland	2013	Australia	-34.255	138.318	Oceania	GroupB	Haplic Calcisols
ERR436057	Farmland	2013	Australia	-34.255	138.318	Oceania	GroupB	Haplic Calcisols
ERR436058	Farmland	2013	Australia	-34.255	138.318	Oceania	GroupB	Haplic Calcisols
SRR5918960	Farmland	2013	Australia	-34.098	140.352	Oceania	GroupB	Haplic Calcisols
SRR5919112	Farmland	2012	Australia	-35.1164	141.976	Oceania	GroupB	Haplic Calcisols
National_57	Farmland	2021	China	37.8053	107.377	Asia	GroupE	Haplic Calcisols
National_60	Farmland	2021	China	36.7547	104.779	Asia	GroupE	Haplic Calcisols
ERR1877677	Forest	2014	Iran	30.1366	51.5435	Asia	GroupC	Haplic Calcisols
ERR1877754	Forest	2014	Iran	30.7324	51.5734	Asia	GroupC	Haplic Calcisols
SRR5919245	Forest	2013	Australia	-30.7756	138.798	Oceania	GroupB	Haplic Calcisols
SRR5919246	Grassland	2013	Australia	-31.3277	138.567	Oceania	GroupB	Haplic Calcisols
SRR12640484	Grassland	2017	USA	33.72	-113.92	North America	GroupD	Haplic Calcisols
SRR12640485	Grassland	2017	USA	33.72	-113.92	North America	GroupD	Haplic Calcisols
SRR12640486	Grassland	2017	USA	33.37	-114.19	North America	GroupD	Haplic Calcisols
SRR12640488	Grassland	2017	USA	33.37	-114.19	North America	GroupD	Haplic Calcisols
SRR12640489	Grassland	2017	USA	34.05	-114.3	North America	GroupD	Haplic Calcisols
SRR12640490	Grassland	2017	USA	34.05	-114.3	North America	GroupD	Haplic Calcisols
SRR12640491	Grassland	2017	USA	34.05	-114.3	North America	GroupD	Haplic Calcisols
SRR12640492	Grassland	2017	USA	34.05	-114.3	North America	GroupD	Haplic Calcisols
SRR12640493	Grassland	2017	USA	33.37	-114.19	North America	GroupD	Haplic Calcisols
SRR12640494	Grassland	2017	USA	34.05	-114.3	North America	GroupD	Haplic Calcisols
SRR12640495	Grassland	2017	USA	34.05	-114.3	North America	GroupD	Haplic Calcisols
SRR12640496	Grassland	2017	USA	33.75	-114.2	North America	GroupD	Haplic Calcisols
SRR12640498	Grassland	2017	USA	33.75	-114.2	North America	GroupD	Haplic Calcisols
SRR12640499	Grassland	2017	USA	33.75	-114.2	North America	GroupD	Haplic Calcisols
SRR12640500	Grassland	2017	USA	33.75	-114.2	North America	GroupD	Haplic Calcisols
SRR12640502	Grassland	2017	USA	33.72	-113.92	North America	GroupD	Haplic Calcisols
SRR12640503	Grassland	2017	USA	33.72	-113.92	North America	GroupD	Haplic Calcisols
SRR12640504	Grassland	2017	USA	33.72	-113.92	North America	GroupD	Haplic Calcisols
SRR12640506	Grassland	2017	USA	33.37	-114.19	North America	GroupD	Haplic Calcisols
SRR5918978	Grassland	2011	Australia	-31.8633	126.983	Oceania	GroupB	Haplic Calcisols
SRR5919159	Grassland	2011	Australia	-31.4092	130.994	Oceania	GroupB	Haplic Calcisols
SRR11678143	Bare_Land	2009	Chile	-27.2216	-70.3454	South America	GroupA	Haplic Calcisols
SRR11678144	Bare_Land	2009	Chile	-29.3164	-71.2486	South America	GroupA	Haplic Calcisols
SRR13207077	Forest	2010	USA	33.88	-115.91	North America	GroupA	Haplic Calcisols
SRR18709644	Forest	2020	USA	33.3052	-116.255	North America	GroupE	Haplic Calcisols
SRR18709670	Desert	2020	USA	33.3052	-116.255	North America	GroupE	Haplic Calcisols
ERR1877847	Forest	2014	Cameroon	3.3673	12.736	Africa	GroupC	Haplic Ferralsols
ERR1877892	Forest	2014	Cameroon	3.35357	12.7251	Africa	GroupC	Haplic Ferralsols
ERR1877760	Forest	2014	Russia	51.9107	39.4572	Europe	GroupC	Haplic Greyzems
SRR5195107	Farmland	2015	USA	26.17	-97.96	North America	GroupC	Haplic Kastanozems
National_47	Farmland	2021	China	39.6339	113.029	Asia	GroupE	Haplic Kastanozems
ERR1877808	Forest	2014	USA	36.231	-112.068	North America	GroupC	Haplic Kastanozems
SRR5918958	Forest	2013	Australia	-37.252	144.054	Oceania	GroupB	Haplic Kastanozems
SRR12418371	bushwood	2019	Australia	-37.9265	145.313	Oceania	GroupD	Haplic Luvisols
SRR12418372	bushwood	2019	Australia	-37.9265	145.313	Oceania	GroupD	Haplic Luvisols
SRR12418383	bushwood	2019	Australia	-37.9265	145.313	Oceania	GroupD	Haplic Luvisols
SRR12418384	bushwood	2019	Australia	-37.9265	145.313	Oceania	GroupD	Haplic Luvisols
National_27	Farmland	2021	China	40.1903	120.11	Asia	GroupE	Haplic Luvisols
National_33	Farmland	2021	China	41.5564	125.569	Asia	GroupE	Haplic Luvisols
National_39	Farmland	2021	China	43.81	128.905	Asia	GroupE	Haplic Luvisols
National_54	Farmland	2021	China	32.2828	108.142	Asia	GroupE	Haplic Luvisols
ERR1877675	Forest	2014	India	30.5737	77.2965	Asia	GroupC	Haplic Luvisols
ERR1877676	Forest	2014	China	39.9572	115.425	Asia	GroupC	Haplic Luvisols
ERR1877764	Forest	2014	China	24.1626	121.286	Asia	GroupC	Haplic Luvisols
ERR1877787	Forest	2014	China	39.9692	115.432	Asia	GroupC	Haplic Luvisols
ERR1877788	Forest	2014	China	39.9692	115.432	Asia	GroupC	Haplic Luvisols
ERR1877841	Forest	2014	Australia	-37.7322	145.244	Oceania	GroupC	Haplic Luvisols
ERR1877890	Forest	2014	China	42.0602	128.261	Asia	GroupC	Haplic Luvisols
ERR1877891	Forest	2014	China	42.0602	128.261	Asia	GroupC	Haplic Luvisols
ERR1877931	Forest	2014	China	39.9555	115.426	Asia	GroupC	Haplic Luvisols
ERR1877932	Forest	2014	China	39.96	115.43	Asia	GroupC	Haplic Luvisols
SRR5919215	Forest	2013	Australia	-27.6327	153.083	Oceania	GroupB	Haplic Luvisols
SRR9998342	Forest	2017	China	40.83	124.76	Asia	GroupD	Haplic Luvisols
SRR5919099	Grassland	2013	Australia	-27.3861	152.879	Oceania	GroupB	Haplic Luvisols
SRR5127900	Farmland	2015	China	45.41	126.45	Asia	GroupC	Haplic Phaeozems
SRR5130478	Farmland	2015	China	45.41	126.45	Asia	GroupC	Haplic Phaeozems
SRR5130604	Farmland	2015	China	45.41	126.45	Asia	GroupC	Haplic Phaeozems
SRR5152881	Farmland	2015	China	45.41	126.45	Asia	GroupC	Haplic Phaeozems
SRR9998343	Farmland	2017	China	40.83	124.75	Asia	GroupD	Haplic Phaeozems
SRR9998345	Farmland	2017	China	40.83	124.78	Asia	GroupD	Haplic Phaeozems
DBC1	Farmland	2018	China	45.3949	126.561	Asia	GroupD	Haplic Phaeozems
DBC2	Farmland	2018	China	45.3949	126.561	Asia	GroupD	Haplic Phaeozems
DBC3	Farmland	2018	China	45.3949	126.561	Asia	GroupD	Haplic Phaeozems
National_30	Farmland	2021	China	39.9903	122.682	Asia	GroupE	Haplic Phaeozems
National_36	Farmland	2021	China	43.6906	125.128	Asia	GroupE	Haplic Phaeozems
National_37	Farmland	2021	China	43.2433	124.517	Asia	GroupE	Haplic Phaeozems
National_38	Farmland	2021	China	44.9319	126.075	Asia	GroupE	Haplic Phaeozems
SRR15400728	Forest	2020	China	33.62	102.87	Asia	GroupE	Haplic Phaeozems
SRR15400729	Forest	2020	China	33.62	102.87	Asia	GroupE	Haplic Phaeozems
SRR15400730	Forest	2020	China	33.62	102.87	Asia	GroupE	Haplic Phaeozems
SRR15400731	Forest	2020	China	33.62	102.87	Asia	GroupE	Haplic Phaeozems
SRR15400732	Forest	2020	China	33.62	102.87	Asia	GroupE	Haplic Phaeozems
SRR15400733	Forest	2020	China	33.62	102.87	Asia	GroupE	Haplic Phaeozems
SRR15400734	Forest	2020	China	33.62	102.87	Asia	GroupE	Haplic Phaeozems
SRR15400735	Forest	2020	China	33.62	102.87	Asia	GroupE	Haplic Phaeozems
SRR15400736	Forest	2020	China	33.62	102.87	Asia	GroupE	Haplic Phaeozems
SRR9998341	Forest	2017	China	40.83	124.77	Asia	GroupD	Haplic Phaeozems
SRR6797243	Farmland	2014	Netherlands	52.0105	5.7818	Europe	GroupC	Haplic Podzols
SRR6797244	Farmland	2014	Netherlands	52.0105	5.7818	Europe	GroupC	Haplic Podzols
SRR6797246	Farmland	2014	Netherlands	52.0105	5.7818	Europe	GroupC	Haplic Podzols
ERR3890109	Forest	2019	Canada	56.074	-115.476	North America	GroupD	Haplic Podzols
SRR11059929	Peatland	2016	Russia	68.35	38.09	Europe	GroupC	Haplic Podzols
National_28	Farmland	2021	China	41.2822	121.963	Asia	GroupE	Haplic Solonchaks
National_96	Farmland	2021	China	25.3944	119.082	Asia	GroupE	Haplic Solonchaks
National_98	Farmland	2021	China	26.9822	120.186	Asia	GroupE	Haplic Solonchaks
SRR12284398	Bare_Land	2018	Australia	-30.4704	137.136	Oceania	GroupD	Haplic Solonetz
SRR12284399	Bare_Land	2018	Australia	-30.4704	137.136	Oceania	GroupD	Haplic Solonetz
SRR12284400	Bare_Land	2018	Australia	-30.4704	137.136	Oceania	GroupD	Haplic Solonetz
SRR12284401	Bare_Land	2018	Australia	-30.4704	137.136	Oceania	GroupD	Haplic Solonetz
SRR12284402	Bare_Land	2018	Australia	-30.4704	137.136	Oceania	GroupD	Haplic Solonetz
SRR12284403	Bare_Land	2018	Australia	-30.4704	137.136	Oceania	GroupD	Haplic Solonetz
SRR12284412	Bare_Land	2018	Australia	-30.4704	137.136	Oceania	GroupD	Haplic Solonetz
SRR12284413	Bare_Land	2018	Australia	-30.4704	137.136	Oceania	GroupD	Haplic Solonetz
SRR12284404	Construction_land	2018	Australia	-30.4704	137.136	Oceania	GroupD	Haplic Solonetz
SRR12284408	Construction_land	2018	Australia	-30.4704	137.136	Oceania	GroupD	Haplic Solonetz
ERR3890106	Forest	2019	Canada	55.982	-115.193	North America	GroupD	Histosols
ERR3890107	Peatland	2019	Canada	56.01	-115.365	North America	GroupD	Histosols
ERR3890108	Peatland	2019	Canada	56.009	-115.352	North America	GroupD	Histosols
SRR5195145	Farmland	2015	Australia	-37.17	146.22	Oceania	GroupC	Humic Acrisols
SRR5195146	Farmland	2015	Australia	-37.17	146.22	Oceania	GroupC	Humic Acrisols
SRR1783792	Farmland	2013	India	24.25	93.37	Asia	GroupB	Humic Acrisols
SRR8100014	Farmland	2015	USA	21.5416	-158.088	North America	GroupC	Humic Acrisols
SRR8100015	Farmland	2015	USA	21.5416	-158.088	North America	GroupC	Humic Acrisols
SRR8100016	Farmland	2015	USA	21.5416	-158.088	North America	GroupC	Humic Acrisols
SRR8100017	Farmland	2015	USA	21.5416	-158.088	North America	GroupC	Humic Acrisols
SRR8100018	Farmland	2015	USA	21.5416	-158.088	North America	GroupC	Humic Acrisols
SRR8100019	Farmland	2015	USA	21.5416	-158.088	North America	GroupC	Humic Acrisols
SRR8100020	Farmland	2015	USA	21.5416	-158.088	North America	GroupC	Humic Acrisols
SRR8100021	Farmland	2015	USA	21.5416	-158.088	North America	GroupC	Humic Acrisols
National_119	Farmland	2021	China	29.5008	118.154	Asia	GroupE	Humic Acrisols
National_5	Farmland	2021	China	29.3786	118.583	Asia	GroupE	Humic Acrisols
National_85	Farmland	2021	China	26.565	100.834	Asia	GroupE	Humic Acrisols
ERR1877663	Forest	2014	Australia	-42.833	146.367	Oceania	GroupC	Humic Acrisols
ERR1877713	Forest	2014	China	30.3218	119.443	Asia	GroupC	Humic Acrisols
ERR1877714	Forest	2014	China	30.32	119.44	Asia	GroupC	Humic Acrisols
ERR1877725	Forest	2014	Australia	-43.093	146.65	Oceania	GroupC	Humic Acrisols
ERR1877730	Forest	2014	Australia	-28.2104	153.192	Oceania	GroupC	Humic Acrisols
ERR1877741	Forest	2014	Australia	-17.0231	145.6	Oceania	GroupC	Humic Acrisols
ERR1877828	Forest	2014	India	30.4629	78.1684	Asia	GroupC	Humic Acrisols
ERR1877857	Forest	2014	Australia	-17.0176	145.584	Oceania	GroupC	Humic Acrisols
ERR1877858	Forest	2014	Australia	-17.02	145.58	Oceania	GroupC	Humic Acrisols
ERR1877889	Forest	2014	India	30.4502	78.1458	Asia	GroupC	Humic Acrisols
SRR10360602	Forest	2015	USA	39.7393	-123.631	North America	GroupC	Humic Acrisols
SRR10360603	Forest	2015	USA	39.7393	-123.631	North America	GroupC	Humic Acrisols
SRR10360604	Forest	2015	USA	39.7393	-123.631	North America	GroupC	Humic Acrisols
SRR10360605	Forest	2015	USA	39.7393	-123.631	North America	GroupC	Humic Acrisols
SRR10360615	Forest	2015	USA	39.7393	-123.631	North America	GroupC	Humic Acrisols
SRR10360626	Forest	2015	USA	39.7393	-123.631	North America	GroupC	Humic Acrisols
SRR10360632	Forest	2016	USA	39.7279	-123.644	North America	GroupC	Humic Acrisols
SRR10360633	Forest	2016	USA	39.7279	-123.644	North America	GroupC	Humic Acrisols
SRR10360634	Forest	2016	USA	39.7279	-123.644	North America	GroupC	Humic Acrisols
SRR10360635	Forest	2016	USA	39.7279	-123.644	North America	GroupC	Humic Acrisols
SRR10360636	Forest	2016	USA	39.7279	-123.644	North America	GroupC	Humic Acrisols
SRR10360637	Forest	2015	USA	39.7393	-123.631	North America	GroupC	Humic Acrisols
SRR10360638	Forest	2016	USA	39.7279	-123.644	North America	GroupC	Humic Acrisols
SRR10360639	Forest	2013	USA	39.7292	-123.642	North America	GroupB	Humic Acrisols
SRR10360640	Forest	2013	USA	39.7292	-123.642	North America	GroupB	Humic Acrisols
SRR10360641	Forest	2013	USA	39.7292	-123.642	North America	GroupB	Humic Acrisols
SRR10360642	Forest	2013	USA	39.7292	-123.642	North America	GroupB	Humic Acrisols
SRR10360643	Forest	2013	USA	39.7292	-123.642	North America	GroupB	Humic Acrisols
SRR10360644	Forest	2013	USA	39.7292	-123.642	North America	GroupB	Humic Acrisols
SRR10360646	Forest	2015	USA	39.7292	-123.642	North America	GroupC	Humic Acrisols
SRR10360647	Forest	2015	USA	39.7292	-123.642	North America	GroupC	Humic Acrisols
SRR10360648	Forest	2015	USA	39.7393	-123.631	North America	GroupC	Humic Acrisols
SRR10360649	Forest	2015	USA	39.7292	-123.642	North America	GroupC	Humic Acrisols
SRR10360650	Forest	2015	USA	39.7292	-123.642	North America	GroupC	Humic Acrisols
SRR10360651	Forest	2015	USA	39.7292	-123.642	North America	GroupC	Humic Acrisols
SRR10360652	Forest	2015	USA	39.7292	-123.642	North America	GroupC	Humic Acrisols
SRR10360653	Forest	2015	USA	39.7292	-123.642	North America	GroupC	Humic Acrisols
SRR10360654	Forest	2015	USA	39.7292	-123.642	North America	GroupC	Humic Acrisols
SRR10360655	Forest	2015	USA	39.7292	-123.642	North America	GroupC	Humic Acrisols
SRR10360656	Forest	2015	USA	39.7393	-123.631	North America	GroupC	Humic Acrisols
SRR10360657	Forest	2015	USA	39.7393	-123.631	North America	GroupC	Humic Acrisols
SRR10360658	Forest	2015	USA	39.7393	-123.631	North America	GroupC	Humic Acrisols
SRR10360660	Forest	2015	USA	39.7393	-123.631	North America	GroupC	Humic Acrisols
SRR5916164	Forest	2015	Australia	-41.6556	145.082	Oceania	GroupC	Humic Acrisols
SRR5918916	Forest	2013	Australia	-16.1034	145.448	Oceania	GroupB	Humic Acrisols
SRR5918921	Forest	2013	Australia	-17.1211	145.631	Oceania	GroupB	Humic Acrisols
SRR5918954	Forest	2013	Australia	-43.0951	146.654	Oceania	GroupB	Humic Acrisols
SRR9656175	Forest	2016	New Zealand	-36.886	175.04	Oceania	GroupC	Humic Acrisols
SRR9656177	Forest	2016	New Zealand	-36.4787	174.642	Oceania	GroupC	Humic Acrisols
SRR9656178	Forest	2016	New Zealand	-36.3487	174.637	Oceania	GroupC	Humic Acrisols
SRR5204863	Grassland	2014	USA	39.7392	-123.631	North America	GroupC	Humic Acrisols
SRR5205085	Grassland	2014	USA	39.7392	-123.631	North America	GroupC	Humic Acrisols
SRR5256885	Grassland	2013	USA	39.7383	-123.63	North America	GroupB	Humic Acrisols
SRR5256886	Grassland	2013	USA	39.7383	-123.63	North America	GroupB	Humic Acrisols
SRR5258705	Grassland	2013	USA	39.7392	-123.631	North America	GroupB	Humic Acrisols
SRR5258706	Grassland	2013	USA	39.7392	-123.631	North America	GroupB	Humic Acrisols
SRR5258707	Grassland	2013	USA	39.7392	-123.631	North America	GroupB	Humic Acrisols
SRR5258708	Grassland	2013	USA	39.7392	-123.631	North America	GroupB	Humic Acrisols
SRR5260221	Grassland	2013	USA	39.7392	-123.631	North America	GroupB	Humic Acrisols
SRR5260370	Grassland	2013	USA	39.7392	-123.631	North America	GroupB	Humic Acrisols
SRR5437763	Grassland	2014	USA	39.7392	-123.631	North America	GroupC	Humic Acrisols
SRR5438552	Grassland	2014	USA	39.7392	-123.631	North America	GroupC	Humic Acrisols
SRR10360606	Grassland	2016	USA	39.5673	-123.476	North America	GroupC	Humic Acrisols
SRR10360607	Grassland	2016	USA	39.5673	-123.476	North America	GroupC	Humic Acrisols
SRR10360608	Grassland	2016	USA	39.5673	-123.476	North America	GroupC	Humic Acrisols
SRR10360609	Grassland	2016	USA	39.5673	-123.476	North America	GroupC	Humic Acrisols
SRR10360610	Grassland	2016	USA	39.5673	-123.476	North America	GroupC	Humic Acrisols
SRR10360611	Grassland	2016	USA	39.5673	-123.476	North America	GroupC	Humic Acrisols
SRR10360612	Grassland	2016	USA	39.5673	-123.476	North America	GroupC	Humic Acrisols
SRR10360613	Grassland	2016	USA	39.5673	-123.476	North America	GroupC	Humic Acrisols
SRR10360614	Grassland	2016	USA	39.5673	-123.476	North America	GroupC	Humic Acrisols
SRR10360616	Grassland	2016	USA	39.5673	-123.476	North America	GroupC	Humic Acrisols
SRR10360617	Grassland	2016	USA	39.5673	-123.476	North America	GroupC	Humic Acrisols
SRR10360618	Grassland	2016	USA	39.5673	-123.476	North America	GroupC	Humic Acrisols
SRR10360619	Grassland	2016	USA	39.5673	-123.476	North America	GroupC	Humic Acrisols
SRR10360620	Grassland	2016	USA	39.5673	-123.476	North America	GroupC	Humic Acrisols
SRR10360621	Grassland	2016	USA	39.5673	-123.476	North America	GroupC	Humic Acrisols
SRR10360622	Grassland	2016	USA	39.5673	-123.476	North America	GroupC	Humic Acrisols
SRR10360623	Grassland	2016	USA	39.5673	-123.476	North America	GroupC	Humic Acrisols
SRR10360624	Grassland	2016	USA	39.5673	-123.476	North America	GroupC	Humic Acrisols
SRR10360625	Grassland	2016	USA	39.5673	-123.476	North America	GroupC	Humic Acrisols
SRR10360627	Grassland	2016	USA	39.5673	-123.476	North America	GroupC	Humic Acrisols
SRR10360628	Grassland	2016	USA	39.5673	-123.476	North America	GroupC	Humic Acrisols
SRR10360629	Grassland	2016	USA	39.5673	-123.476	North America	GroupC	Humic Acrisols
SRR10360630	Grassland	2016	USA	39.5673	-123.476	North America	GroupC	Humic Acrisols
SRR10360631	Grassland	2016	USA	39.5673	-123.476	North America	GroupC	Humic Acrisols
SRR10360659	Grassland	2015	USA	39.7393	-123.631	North America	GroupC	Humic Acrisols
SRR3989449	Grassland	2013	USA	39.7182	-123.653	North America	GroupB	Humic Acrisols
SRR5205807	Grassland	2014	USA	39.7392	-123.631	North America	GroupC	Humic Acrisols
SRR5205809	Grassland	2014	USA	39.7392	-123.631	North America	GroupC	Humic Acrisols
SRR5205814	Grassland	2014	USA	39.7392	-123.631	North America	GroupC	Humic Acrisols
SRR5206468	Grassland	2014	USA	39.7392	-123.631	North America	GroupC	Humic Acrisols
SRR5207236	Grassland	2014	USA	39.7392	-123.631	North America	GroupC	Humic Acrisols
SRR5207237	Grassland	2014	USA	39.7392	-123.631	North America	GroupC	Humic Acrisols
SRR5207244	Grassland	2014	USA	39.7392	-123.631	North America	GroupC	Humic Acrisols
SRR5207245	Grassland	2014	USA	39.7392	-123.631	North America	GroupC	Humic Acrisols
SRR5207247	Grassland	2014	USA	39.7392	-123.631	North America	GroupC	Humic Acrisols
SRR5207248	Grassland	2014	USA	39.7392	-123.631	North America	GroupC	Humic Acrisols
SRR5207249	Grassland	2014	USA	39.7392	-123.631	North America	GroupC	Humic Acrisols
SRR5207253	Grassland	2014	USA	39.7392	-123.631	North America	GroupC	Humic Acrisols
SRR5207302	Grassland	2014	USA	39.7392	-123.631	North America	GroupC	Humic Acrisols
SRR5213075	Grassland	2015	USA	39.7181	-123.653	North America	GroupC	Humic Acrisols
SRR5213076	Grassland	2015	USA	39.7181	-123.653	North America	GroupC	Humic Acrisols
SRR5213078	Grassland	2015	USA	39.7181	-123.653	North America	GroupC	Humic Acrisols
SRR5213079	Grassland	2015	USA	39.7181	-123.653	North America	GroupC	Humic Acrisols
SRR5213080	Grassland	2015	USA	39.7181	-123.653	North America	GroupC	Humic Acrisols
SRR5213082	Grassland	2015	USA	39.7181	-123.653	North America	GroupC	Humic Acrisols
SRR5213083	Grassland	2015	USA	39.7181	-123.653	North America	GroupC	Humic Acrisols
SRR5213592	Grassland	2015	USA	39.7181	-123.653	North America	GroupC	Humic Acrisols
SRR5213593	Grassland	2015	USA	39.7181	-123.653	North America	GroupC	Humic Acrisols
SRR5213594	Grassland	2015	USA	39.7181	-123.653	North America	GroupC	Humic Acrisols
SRR5213595	Grassland	2015	USA	39.7181	-123.653	North America	GroupC	Humic Acrisols
SRR5213596	Grassland	2015	USA	39.7181	-123.653	North America	GroupC	Humic Acrisols
SRR5213597	Grassland	2015	USA	39.7181	-123.653	North America	GroupC	Humic Acrisols
SRR5216110	Grassland	2015	USA	39.7181	-123.653	North America	GroupC	Humic Acrisols
SRR5216117	Grassland	2015	USA	39.7181	-123.653	North America	GroupC	Humic Acrisols
SRR5256712	Grassland	2013	USA	39.7383	-123.63	North America	GroupB	Humic Acrisols
SRR5256714	Grassland	2013	USA	39.7383	-123.63	North America	GroupB	Humic Acrisols
SRR5256884	Grassland	2013	USA	39.7383	-123.63	North America	GroupB	Humic Acrisols
SRR5436189	Grassland	2014	USA	39.7392	-123.631	North America	GroupC	Humic Acrisols
SRR5436305	Grassland	2014	USA	39.7392	-123.631	North America	GroupC	Humic Acrisols
SRR5436309	Grassland	2014	USA	39.7392	-123.631	North America	GroupC	Humic Acrisols
SRR5436853	Grassland	2014	USA	39.7392	-123.631	North America	GroupC	Humic Acrisols
SRR5437016	Grassland	2014	USA	39.7392	-123.631	North America	GroupC	Humic Acrisols
SRR5437660	Grassland	2014	USA	39.7392	-123.631	North America	GroupC	Humic Acrisols
SRR5437762	Grassland	2014	USA	39.7392	-123.631	North America	GroupC	Humic Acrisols
SRR5437764	Grassland	2014	USA	39.7392	-123.631	North America	GroupC	Humic Acrisols
SRR5437867	Grassland	2014	USA	39.7392	-123.631	North America	GroupC	Humic Acrisols
SRR5437868	Grassland	2014	USA	39.7392	-123.631	North America	GroupC	Humic Acrisols
SRR5437870	Grassland	2014	USA	39.7392	-123.631	North America	GroupC	Humic Acrisols
SRR5437879	Grassland	2014	USA	39.7392	-123.631	North America	GroupC	Humic Acrisols
SRR5437899	Grassland	2014	USA	39.7392	-123.631	North America	GroupC	Humic Acrisols
SRR5438034	Grassland	2014	USA	39.7392	-123.631	North America	GroupC	Humic Acrisols
SRR5438045	Grassland	2014	USA	39.7392	-123.631	North America	GroupC	Humic Acrisols
SRR5438046	Grassland	2014	USA	39.7392	-123.631	North America	GroupC	Humic Acrisols
SRR5438067	Grassland	2014	USA	39.7392	-123.631	North America	GroupC	Humic Acrisols
SRR5438093	Grassland	2014	USA	39.7392	-123.631	North America	GroupC	Humic Acrisols
SRR5438094	Grassland	2014	USA	39.7392	-123.631	North America	GroupC	Humic Acrisols
SRR5438105	Grassland	2014	USA	39.7392	-123.631	North America	GroupC	Humic Acrisols
SRR5438128	Grassland	2014	USA	39.7392	-123.631	North America	GroupC	Humic Acrisols
SRR5438132	Grassland	2014	USA	39.7392	-123.631	North America	GroupC	Humic Acrisols
SRR5438270	Grassland	2014	USA	39.7392	-123.631	North America	GroupC	Humic Acrisols
SRR5438309	Grassland	2014	USA	39.7392	-123.631	North America	GroupC	Humic Acrisols
SRR5438477	Grassland	2014	USA	39.7392	-123.631	North America	GroupC	Humic Acrisols
SRR5438874	Grassland	2014	USA	39.7392	-123.631	North America	GroupC	Humic Acrisols
SRR5438876	Grassland	2014	USA	39.7392	-123.631	North America	GroupC	Humic Acrisols
SRR5881195	Grassland	2015	USA	39.7181	-123.653	North America	GroupC	Humic Acrisols
SRR5881227	Grassland	2015	USA	39.7181	-123.653	North America	GroupC	Humic Acrisols
SRR5881275	Grassland	2015	USA	39.7181	-123.653	North America	GroupC	Humic Acrisols
SRR5881293	Grassland	2015	USA	39.7181	-123.653	North America	GroupC	Humic Acrisols
SRR5881296	Grassland	2015	USA	39.7181	-123.653	North America	GroupC	Humic Acrisols
SRR5881392	Grassland	2015	USA	39.7181	-123.653	North America	GroupC	Humic Acrisols
SRR5881394	Grassland	2015	USA	39.7181	-123.653	North America	GroupC	Humic Acrisols
SRR5881397	Grassland	2015	USA	39.7181	-123.653	North America	GroupC	Humic Acrisols
SRR5881398	Grassland	2015	USA	39.7181	-123.653	North America	GroupC	Humic Acrisols
SRR5881409	Grassland	2015	USA	39.7181	-123.653	North America	GroupC	Humic Acrisols
SRR5881628	Grassland	2015	USA	39.7181	-123.653	North America	GroupC	Humic Acrisols
SRR5916285	Grassland	2015	Australia	-41.5836	145.093	Oceania	GroupC	Humic Acrisols
SRR18900140	Farmland	2020	USA	44.1278	-123.221	North America	GroupE	Humic Acrisols
ERR1877705	Forest	2014	Argentina	-54.4795	-67.4477	South America	GroupC	Humic Cambisols
ERR1877706	Forest	2014	Argentina	-54.8453	-68.5847	South America	GroupC	Humic Cambisols
ERR1877766	Forest	2014	Argentina	-54.4811	-67.4491	South America	GroupC	Humic Cambisols
ERR1877915	Forest	2014	Colombia	4.867	-75.167	South America	GroupC	Humic Cambisols
ERR1877937	Forest	2014	Argentina	-54.815	-68.4805	South America	GroupC	Humic Cambisols
SRR6201865	Forest	2011	USA	44.2052	-122.128	North America	GroupB	Humic Cambisols
SRR6201905	Forest	2011	USA	44.2052	-122.128	North America	GroupB	Humic Cambisols
SRR7968240	Forest	2017	USA	44.23	-122.22	North America	GroupD	Humic Cambisols
SRR7968259	Forest	2017	USA	44.23	-122.22	North America	GroupD	Humic Cambisols
SRR7968260	Forest	2017	USA	44.23	-122.22	North America	GroupD	Humic Cambisols
SRR7968261	Forest	2017	USA	44.23	-122.22	North America	GroupD	Humic Cambisols
SRR7968333	Forest	2017	USA	44.23	-122.22	North America	GroupD	Humic Cambisols
SRR3984566	Forest	2011	USA	44.2052	-122.128	North America	GroupB	Humic Cambisols
SRR7968364	Forest	2017	USA	44.23	-122.22	North America	GroupD	Humic Cambisols
SRR7968380	Forest	2017	USA	44.23	-122.22	North America	GroupD	Humic Cambisols
SRR7968381	Forest	2017	USA	44.23	-122.22	North America	GroupD	Humic Cambisols
SRR7968382	Forest	2017	USA	44.23	-122.22	North America	GroupD	Humic Cambisols
SRR7968383	Forest	2017	USA	44.23	-122.22	North America	GroupD	Humic Cambisols
SRR7968417	Forest	2017	USA	44.23	-122.22	North America	GroupD	Humic Cambisols
SRR7968834	Forest	2017	USA	44.23	-122.22	North America	GroupD	Humic Cambisols
SRR7968837	Forest	2017	USA	44.23	-122.22	North America	GroupD	Humic Cambisols
SRR7968838	Forest	2017	USA	44.23	-122.22	North America	GroupD	Humic Cambisols
SRR7969078	Forest	2017	USA	44.23	-122.22	North America	GroupD	Humic Cambisols
SRR7969083	Forest	2017	USA	44.23	-122.22	North America	GroupD	Humic Cambisols
SRR7969287	Forest	2017	USA	44.23	-122.22	North America	GroupD	Humic Cambisols
SRR7969288	Forest	2017	USA	44.23	-122.22	North America	GroupD	Humic Cambisols
SRR7969289	Forest	2017	USA	44.23	-122.22	North America	GroupD	Humic Cambisols
SRR7970553	Forest	2017	USA	44.23	-122.22	North America	GroupD	Humic Cambisols
SRR7970554	Forest	2017	USA	44.23	-122.22	North America	GroupD	Humic Cambisols
SRR7970555	Forest	2017	USA	44.23	-122.22	North America	GroupD	Humic Cambisols
SRR7970742	Forest	2017	USA	44.23	-122.22	North America	GroupD	Humic Cambisols
SRR7970743	Forest	2017	USA	44.23	-122.22	North America	GroupD	Humic Cambisols
SRR7970744	Forest	2017	USA	44.23	-122.22	North America	GroupD	Humic Cambisols
SRR7970745	Forest	2017	USA	44.23	-122.22	North America	GroupD	Humic Cambisols
SRR7970746	Forest	2017	USA	44.23	-122.22	North America	GroupD	Humic Cambisols
SRR7970950	Forest	2017	USA	44.23	-122.22	North America	GroupD	Humic Cambisols
SRR7970951	Forest	2017	USA	44.23	-122.22	North America	GroupD	Humic Cambisols
SRR7970985	Forest	2017	USA	44.23	-122.22	North America	GroupD	Humic Cambisols
ERR1877664	Forest	2014	Panama	8.7574	-82.2683	North America	GroupC	Humic Nitisols
ERR1877665	Forest	2014	Panama	8.76	-82.27	North America	GroupC	Humic Nitisols
SRR6201741	Bare_Land	2011	USA	39.2355	-121.284	North America	GroupB	Lithic Leptosols
SRR6201742	Bare_Land	2011	USA	39.2355	-121.284	North America	GroupB	Lithic Leptosols
SRR6201797	Bare_Land	2011	USA	39.2355	-121.284	North America	GroupB	Lithic Leptosols
SRR6201798	Bare_Land	2011	USA	39.2355	-121.284	North America	GroupB	Lithic Leptosols
SRR6201802	Bare_Land	2011	USA	39.2355	-121.284	North America	GroupB	Lithic Leptosols
SRR6201803	Bare_Land	2011	USA	39.2355	-121.284	North America	GroupB	Lithic Leptosols
SRR6201806	Bare_Land	2011	USA	39.2355	-121.284	North America	GroupB	Lithic Leptosols
SRR6201807	Bare_Land	2011	USA	39.2355	-121.284	North America	GroupB	Lithic Leptosols
SRR6202011	Construction_land	2011	Canada	46.42	-83.37	North America	GroupB	Lithic Leptosols
SRR6202019	Construction_land	2011	Canada	46.42	-83.37	North America	GroupB	Lithic Leptosols
SRR6202020	Construction_land	2011	Canada	46.42	-83.37	North America	GroupB	Lithic Leptosols
SRR6202021	Construction_land	2011	Canada	46.42	-83.37	North America	GroupB	Lithic Leptosols
SRR6202022	Construction_land	2011	Canada	46.42	-83.37	North America	GroupB	Lithic Leptosols
SRR6202023	Construction_land	2011	Canada	46.42	-83.37	North America	GroupB	Lithic Leptosols
SRR6202030	Construction_land	2011	Canada	46.42	-83.37	North America	GroupB	Lithic Leptosols
SRR6202034	Construction_land	2011	Canada	46.42	-83.37	North America	GroupB	Lithic Leptosols
SRR6202035	Construction_land	2011	Canada	46.42	-83.37	North America	GroupB	Lithic Leptosols
SRR6202040	Construction_land	2011	Canada	46.42	-83.37	North America	GroupB	Lithic Leptosols
SRR6202041	Construction_land	2011	Canada	46.42	-83.37	North America	GroupB	Lithic Leptosols
SRR6202042	Construction_land	2011	Canada	46.42	-83.37	North America	GroupB	Lithic Leptosols
SRR6202043	Construction_land	2011	Canada	46.42	-83.37	North America	GroupB	Lithic Leptosols
SRR6202044	Construction_land	2011	Canada	46.42	-83.37	North America	GroupB	Lithic Leptosols
SRR8489900	Farmland	2009	USA	39.001	-123.083	North America	GroupA	Lithic Leptosols
SRR8489901	Farmland	2009	USA	39.001	-123.083	North America	GroupA	Lithic Leptosols
SRR8489902	Farmland	2009	USA	39.001	-123.083	North America	GroupA	Lithic Leptosols
SRR8489903	Farmland	2009	USA	39.001	-123.083	North America	GroupA	Lithic Leptosols
SRR8489904	Farmland	2009	USA	39.001	-123.083	North America	GroupA	Lithic Leptosols
SRR8489905	Farmland	2009	USA	39.001	-123.083	North America	GroupA	Lithic Leptosols
SRR8489906	Farmland	2009	USA	39.001	-123.083	North America	GroupA	Lithic Leptosols
SRR8489907	Farmland	2008	USA	39.001	-123.083	North America	GroupA	Lithic Leptosols
SRR8489908	Farmland	2008	USA	39.001	-123.083	North America	GroupA	Lithic Leptosols
SRR8489909	Farmland	2008	USA	39.001	-123.083	North America	GroupA	Lithic Leptosols
SRR8489910	Farmland	2008	USA	39.001	-123.083	North America	GroupA	Lithic Leptosols
SRR8489911	Farmland	2008	USA	39.001	-123.083	North America	GroupA	Lithic Leptosols
SRR8489912	Farmland	2008	USA	39.001	-123.083	North America	GroupA	Lithic Leptosols
SRR8489913	Farmland	2008	USA	39.001	-123.083	North America	GroupA	Lithic Leptosols
SRR8489914	Farmland	2008	USA	39.001	-123.083	North America	GroupA	Lithic Leptosols
SRR8489915	Farmland	2008	USA	39.001	-123.083	North America	GroupA	Lithic Leptosols
SRR8489916	Farmland	2008	USA	39.001	-123.083	North America	GroupA	Lithic Leptosols
SRR8489917	Farmland	2008	USA	39.001	-123.083	North America	GroupA	Lithic Leptosols
SRR5195110	Farmland	2015	USA	33.89	-117.42	North America	GroupC	Lithic Leptosols
SRR5195111	Farmland	2015	USA	33.89	-117.42	North America	GroupC	Lithic Leptosols
ERR1877652	Forest	2014	Finland	68.9678	20.9432	Europe	GroupC	Lithic Leptosols
ERR1877727	Forest	2014	Finland	68.0636	24.0339	Europe	GroupC	Lithic Leptosols
ERR1877756	Forest	2014	Iran	38.34	47.31	Asia	GroupC	Lithic Leptosols
ERR1877793	Forest	2014	Zimbabwe	-19.8833	29.45	Africa	GroupC	Lithic Leptosols
ERR1877795	Forest	2014	Australia	-12.7622	132.752	Oceania	GroupC	Lithic Leptosols
ERR1877796	Forest	2014	Australia	-12.76	132.75	Oceania	GroupC	Lithic Leptosols
ERR1877813	Forest	2014	China	42.0312	128.431	Asia	GroupC	Lithic Leptosols
ERR1877856	Forest	2014	Norway	69.8906	21.5711	Europe	GroupC	Lithic Leptosols
ERR1877878	Forest	2014	Benin	9.2641	2.18613	Africa	GroupC	Lithic Leptosols
ERR1877925	Forest	2014	Australia	-13.5322	131.318	Oceania	GroupC	Lithic Leptosols
SRR5919105	Forest	2013	Australia	-36.6732	145.029	Oceania	GroupB	Lithic Leptosols
SRR6202045	Forest	2011	Canada	46.42	-83.37	North America	GroupB	Lithic Leptosols
SRR6202046	Forest	2011	Canada	46.42	-83.37	North America	GroupB	Lithic Leptosols
SRR6202047	Forest	2011	Canada	46.42	-83.37	North America	GroupB	Lithic Leptosols
SRR6202050	Forest	2011	Canada	49.08	-89.38	North America	GroupB	Lithic Leptosols
SRR6202140	Forest	2011	Canada	49.08	-89.38	North America	GroupB	Lithic Leptosols
SRR6202142	Forest	2011	Canada	49.08	-89.38	North America	GroupB	Lithic Leptosols
SRR6202158	Forest	2011	Canada	49.08	-89.38	North America	GroupB	Lithic Leptosols
SRR6202161	Forest	2011	Canada	49.08	-89.38	North America	GroupB	Lithic Leptosols
SRR6202162	Forest	2011	Canada	49.08	-89.38	North America	GroupB	Lithic Leptosols
SRR6202163	Forest	2011	Canada	49.08	-89.38	North America	GroupB	Lithic Leptosols
SRR6202165	Forest	2011	Canada	49.08	-89.38	North America	GroupB	Lithic Leptosols
SRR6202167	Forest	2011	Canada	49.08	-89.38	North America	GroupB	Lithic Leptosols
SRR6202171	Forest	2011	Canada	49.08	-89.38	North America	GroupB	Lithic Leptosols
SRR6202451	Forest	2011	Canada	49.08	-89.38	North America	GroupB	Lithic Leptosols
SRR6202453	Forest	2011	Canada	49.08	-89.38	North America	GroupB	Lithic Leptosols
SRR6202522	Forest	2011	Canada	49.08	-89.38	North America	GroupB	Lithic Leptosols
SRR6202789	Forest	2011	Canada	49.08	-89.38	North America	GroupB	Lithic Leptosols
SRR6202790	Forest	2011	Canada	49.08	-89.38	North America	GroupB	Lithic Leptosols
SRR6202795	Forest	2011	Canada	49.08	-89.38	North America	GroupB	Lithic Leptosols
SRR6204780	Forest	2011	Canada	49.08	-89.38	North America	GroupB	Lithic Leptosols
SRR12418373	Forest	2019	Australia	-37.4464	144.47	Oceania	GroupD	Lithic Leptosols
SRR12418374	Forest	2019	Australia	-37.4464	144.47	Oceania	GroupD	Lithic Leptosols
SRR12418375	Forest	2019	Australia	-37.4464	144.47	Oceania	GroupD	Lithic Leptosols
SRR12418376	Forest	2019	Australia	-37.4464	144.47	Oceania	GroupD	Lithic Leptosols
SRR3982751	Forest	2011	USA	39.2355	-121.284	North America	GroupB	Lithic Leptosols
SRR3984885	Forest	2011	Canada	46.42	-83.37	North America	GroupB	Lithic Leptosols
SRR3984957	Forest	2011	Canada	46.42	-83.37	North America	GroupB	Lithic Leptosols
SRR5245598	Forest	2011	USA	39.2355	-121.284	North America	GroupB	Lithic Leptosols
SRR5245599	Forest	2011	USA	39.24	-121.28	North America	GroupB	Lithic Leptosols
SRR9888028	Forest	2013	Austria	47.0311	13.0111	Europe	GroupB	Lithic Leptosols
SRR3954470	Grassland	2008	USA	38.993	-123.067	North America	GroupA	Lithic Leptosols
SRR3954471	Grassland	2008	USA	38.993	-123.067	North America	GroupA	Lithic Leptosols
SRR3954472	Grassland	2008	USA	38.993	-123.067	North America	GroupA	Lithic Leptosols
SRR3954473	Grassland	2008	USA	38.993	-123.067	North America	GroupA	Lithic Leptosols
SRR3954474	Grassland	2008	USA	38.993	-123.067	North America	GroupA	Lithic Leptosols
SRR4051794	Grassland	2008	USA	38.993	-123.067	North America	GroupA	Lithic Leptosols
SRR4051812	Grassland	2008	USA	38.993	-123.067	North America	GroupA	Lithic Leptosols
SRR5215218	Grassland	2013	USA	38.8722	-122.427	North America	GroupB	Lithic Leptosols
ERR1877926	Grassland	2014	Australia	-13.5322	131.318	Oceania	GroupC	Lithic Leptosols
SRR5215203	Grassland	2013	USA	38.8693	-122.428	North America	GroupB	Lithic Leptosols
SRR5215207	Grassland	2013	USA	38.8692	-122.428	North America	GroupB	Lithic Leptosols
SRR5215213	Grassland	2013	USA	38.8712	-122.428	North America	GroupB	Lithic Leptosols
SRR5215216	Grassland	2013	USA	38.8724	-122.427	North America	GroupB	Lithic Leptosols
SRR5215217	Grassland	2013	USA	38.8723	-122.427	North America	GroupB	Lithic Leptosols
SRR5829696	Grassland	2013	USA	38.8692	-122.428	North America	GroupB	Lithic Leptosols
SRR5918955	Grassland	2013	Australia	-13.4082	135.776	Oceania	GroupB	Lithic Leptosols
SRR14689481	Permafrost	2020	Norway	61.39	7.9	Europe	GroupE	Lithic Leptosols
SRR18465913	Grassland	2020	USA	39.004	-123.086	North America	GroupE	Lithic Leptosols
SRR18465910	Forest	2020	USA	39.004	-123.086	North America	GroupE	Lithic Leptosols
SRR14689477	Permafrost	2020	Norway	61.39	8.17	Europe	GroupE	Lithic Leptosols
SRR14689478	Permafrost	2020	Norway	61.33	8.3	Europe	GroupE	Lithic Leptosols
SRR12284406	bushwood	2018	China	39.9022	96.2267	Asia	GroupD	Luvic Calcisols
SRR11823711	Farmland	2018	China	44.18	86.02	Asia	GroupD	Luvic Calcisols
SRR11823716	Farmland	2018	China	44.18	86.02	Asia	GroupD	Luvic Calcisols
SRR11823717	Farmland	2018	China	44.18	86.02	Asia	GroupD	Luvic Calcisols
SRR11823720	Farmland	2018	China	44.18	86.02	Asia	GroupD	Luvic Calcisols
ERR1877724	Forest	2014	Russia	42.7418	130.689	Europe	GroupC	Luvic Calcisols
SRR11823712	Forest	2018	China	44.18	86.02	Asia	GroupD	Luvic Calcisols
SRR11823713	Forest	2018	China	44.18	86.02	Asia	GroupD	Luvic Calcisols
SRR11823714	Forest	2018	China	44.18	86.02	Asia	GroupD	Luvic Calcisols
SRR11823715	Forest	2018	China	44.18	86.02	Asia	GroupD	Luvic Calcisols
SRR11823718	Forest	2018	China	44.18	86.02	Asia	GroupD	Luvic Calcisols
SRR11823719	Forest	2018	China	44.18	86.02	Asia	GroupD	Luvic Calcisols
SRR11823721	Forest	2018	China	44.18	86.02	Asia	GroupD	Luvic Calcisols
SRR11823722	Forest	2018	China	44.18	86.02	Asia	GroupD	Luvic Calcisols
SRR6201929	bushwood	2011	USA	39.05	-99.1	North America	GroupB	Luvic Kastanozems
SRR6201952	bushwood	2011	USA	40.8167	-104.767	North America	GroupB	Luvic Kastanozems
SRR6201957	bushwood	2011	USA	40.8167	-104.767	North America	GroupB	Luvic Kastanozems
SRR6201959	bushwood	2011	USA	40.8167	-104.767	North America	GroupB	Luvic Kastanozems
SRR400520	Farmland	2019	USA	39.0119	-98.4842	Africa	GroupD	Luvic Kastanozems
SRR400521	Farmland	2019	USA	39.0119	-98.4842	Africa	GroupD	Luvic Kastanozems
SRR7969286	Forest	2019	USA	39.0119	-98.4842	Africa	GroupD	Luvic Kastanozems
SRR3984567	Grassland	2011	USA	39.0709	-96.5828	North America	GroupB	Luvic Kastanozems
SRR2140746	Grassland	2014	USA	39.0931	-96.5586	North America	GroupC	Luvic Kastanozems
SRR12823098	Construction_land	2012	USA	46.2528	-119.737	North America	GroupB	Mollic Gleysols
SRR12823099	Construction_land	2012	USA	46.2528	-119.737	North America	GroupB	Mollic Gleysols
SRR12823100	Construction_land	2012	USA	46.2528	-119.737	North America	GroupB	Mollic Gleysols
SRR12823101	Construction_land	2012	USA	46.2528	-119.737	North America	GroupB	Mollic Gleysols
SRR12823102	Construction_land	2012	USA	46.2528	-119.737	North America	GroupB	Mollic Gleysols
SRR12823103	Construction_land	2014	USA	46.2528	-119.737	North America	GroupC	Mollic Gleysols
SRR12823104	Construction_land	2014	USA	46.2528	-119.737	North America	GroupC	Mollic Gleysols
SRR12823106	Construction_land	2013	USA	46.2528	-119.737	North America	GroupB	Mollic Gleysols
SRR12823107	Construction_land	2012	USA	46.2528	-119.737	North America	GroupB	Mollic Gleysols
SRR12823108	Construction_land	2013	USA	46.2528	-119.737	North America	GroupB	Mollic Gleysols
SRR12823109	Construction_land	2013	USA	46.2528	-119.737	North America	GroupB	Mollic Gleysols
SRR12823110	Construction_land	2013	USA	46.2528	-119.737	North America	GroupB	Mollic Gleysols
SRR12823111	Construction_land	2013	USA	46.2528	-119.737	North America	GroupB	Mollic Gleysols
SRR12823112	Construction_land	2013	USA	46.2528	-119.737	North America	GroupB	Mollic Gleysols
SRR12823114	Construction_land	2013	USA	46.2528	-119.737	North America	GroupB	Mollic Gleysols
SRR12823115	Construction_land	2013	USA	46.2528	-119.737	North America	GroupB	Mollic Gleysols
SRR12823117	Construction_land	2012	USA	46.2528	-119.737	North America	GroupB	Mollic Gleysols
SRR12823118	Construction_land	2012	USA	46.2528	-119.737	North America	GroupB	Mollic Gleysols
SRR12823119	Construction_land	2012	USA	46.2528	-119.737	North America	GroupB	Mollic Gleysols
SRR5678807	Farmland	2015	USA	43	-92.5	North America	GroupC	Mollic Gleysols
SRR5678814	Farmland	2015	USA	43	-92.5	North America	GroupC	Mollic Gleysols
SRR5678815	Farmland	2015	USA	43	-92.5	North America	GroupC	Mollic Gleysols
SRR5678816	Farmland	2015	USA	43	-92.5	North America	GroupC	Mollic Gleysols
SRR12823096	Farmland	2012	USA	46.2528	-119.737	North America	GroupB	Mollic Gleysols
SRR12823097	Farmland	2012	USA	46.2528	-119.737	North America	GroupB	Mollic Gleysols
[truncated: 541 more rows]

## Sheet: Supplementary Data 2
Sample	Group	SRA.Study	Regions	Continents
WWTP_1	WWTP_water	SRP052798	Hong Kong	Asia
WWTP_2	WWTP_water	SRP052798	Hong Kong	Asia
WWTP_3	WWTP_water	SRP107625	Austria	Europe
WWTP_4	WWTP_water	SRP107627	Austria	Europe
WWTP_5	WWTP_water	SRP107629	Austria	Europe
WWTP_6	WWTP_water	SRP107630	Austria	Europe
WWTP_7	WWTP_water	SRP107668	China	Asia
WWTP_8	WWTP_water	SRP172533	China	Asia
WWTP_9	WWTP_water	SRP052006	Switzerland	Europe
WWTP_10	WWTP_water	SRP032430	Hong Kong	Asia
WWTP_11	WWTP_water	ERP015657	Sweden	Europe
WWTP_12	WWTP_water	SRP151626	China	Asia
WWTP_13	WWTP_water	SRP151626	China	Asia
WWTP_14	WWTP_water	SRP151626	China	Asia
WWTP_15	WWTP_water	SRP107044	USA	North America
WWTP_16	WWTP_water	SRP107044	Singapore	Asia
WWTP_17	WWTP_water	SRP075031	Singapore	Asia
WWTP_18	WWTP_water	SRP075031	Singapore	Asia
WWTP_19	WWTP_water	SRP075031	Singapore	Asia
WWTP_20	WWTP_water	SRP075031	Singapore	Asia
WWTP_21	WWTP_water	SRP075031	Singapore	Asia
WWTP_22	WWTP_water	SRP075031	Singapore	Asia
WWTP_23	WWTP_water	SRP075031	Singapore	Asia
WWTP_24	WWTP_water	SRP075031	Singapore	Asia
WWTP_25	WWTP_water	SRP075031	Singapore	Asia
WWTP_26	WWTP_water	SRP075031	Singapore	Asia
WWTP_27	WWTP_water	SRP075031	Singapore	Asia
WWTP_28	WWTP_water	SRP075031	Singapore	Asia
WWTP_29	WWTP_water	SRP075031	Singapore	Asia
WWTP_30	WWTP_water	SRP075031	Singapore	Asia
WWTP_31	WWTP_water	SRP075031	Singapore	Asia
WWTP_32	WWTP_water	SRP075031	Singapore	Asia
WWTP_33	WWTP_water	SRP075031	Singapore	Asia
WWTP_34	WWTP_water	SRP075031	Singapore	Asia
WWTP_35	WWTP_water	SRP075031	Singapore	Asia
WWTP_36	WWTP_water	SRP075031	Singapore	Asia
WWTP_37	WWTP_water	SRP190010	USA	North America
WWTP_38	WWTP_water	SRP190010	USA	North America
WWTP_39	WWTP_water	SRP190010	USA	North America
WWTP_40	WWTP_water	SRP190010	USA	North America
WWTP_41	WWTP_water	SRP190010	USA	North America
WWTP_42	WWTP_water	SRP060024	Argentina	South America
WWTP_43	WWTP_water	SRP060024	Argentina	South America
WWTP_44	WWTP_water	SRP060024	Argentina	South America
WWTP_45	WWTP_water	SRP060024	Argentina	South America
WWTP_46	WWTP_water	SRP107015	USA	North America
WWTP_47	WWTP_water	SRP173855	USA	North America
WWTP_48	WWTP_water	SRP173855	USA	North America
WWTP_49	WWTP_water	SRP200988	Argentina	South America
WWTP_50	WWTP_water	SRP200988	Argentina	South America
WWTP_51	WWTP_water	SRP200988	Argentina	South America
WWTP_52	WWTP_water	SRP200988	Argentina	South America
WWTP_53	WWTP_water	SRP200988	Argentina	South America
WWTP_54	WWTP_water	SRP200988	Argentina	South America
WWTP_55	WWTP_water	SRP200988	Argentina	South America
WWTP_56	WWTP_water	SRP200988	Argentina	South America
WWTP_57	WWTP_water	SRP200988	Argentina	South America
WWTP_58	WWTP_water	SRP200988	Argentina	South America
WWTP_59	WWTP_water	SRP200988	Argentina	South America
WWTP_60	WWTP_water	SRP200988	Argentina	South America
WWTP_61	WWTP_water	SRP200988	Argentina	South America
WWTP_62	WWTP_water	SRP200988	Argentina	South America
WWTP_63	WWTP_water	SRP200988	Argentina	South America
WWTP_64	WWTP_water	SRP200988	Argentina	South America
WWTP_65	WWTP_water	SRP200988	Argentina	South America
WWTP_66	WWTP_water	SRP200988	Argentina	South America
WWTP_67	WWTP_water	SRP200988	Argentina	South America
WWTP_68	WWTP_water	SRP200988	Argentina	South America
WWTP_69	WWTP_water	SRP200988	Argentina	South America
WWTP_70	WWTP_water	SRP200988	Argentina	South America
WWTP_71	WWTP_water	SRP200988	Argentina	South America
WWTP_72	WWTP_water	SRP200988	Argentina	South America
WWTP_73	WWTP_water	SRP200988	Argentina	South America
WWTP_74	WWTP_water	SRP200988	Argentina	South America
WWTP_75	WWTP_water	SRP200988	Argentina	South America
WWTP_76	WWTP_water	SRP200988	Argentina	South America
WWTP_77	WWTP_water	SRP200988	Argentina	South America
WWTP_78	WWTP_water	SRP200988	Argentina	South America
WWTP_79	WWTP_water	SRP200988	Argentina	South America
WWTP_80	WWTP_water	SRP200988	Argentina	South America
WWTP_81	WWTP_water	SRP200988	Argentina	South America
WWTP_82	WWTP_water	SRP200988	Argentina	South America
WWTP_83	WWTP_water	SRP200988	Argentina	South America
WWTP_84	WWTP_water	SRP200988	Argentina	South America
WWTP_85	WWTP_water	SRP200988	Argentina	South America
WWTP_86	WWTP_water	SRP200988	Argentina	South America
WWTP_87	WWTP_water	SRP200988	Argentina	South America
WWTP_88	WWTP_water	SRP200988	Argentina	South America
WWTP_89	WWTP_water	SRP200988	Argentina	South America
WWTP_90	WWTP_water	SRP200988	Argentina	South America
WWTP_91	WWTP_water	SRP200988	Argentina	South America
WWTP_92	WWTP_water	SRP200988	Argentina	South America
WWTP_93	WWTP_water	SRP200988	Argentina	South America
WWTP_94	WWTP_water	SRP200988	Argentina	South America
WWTP_95	WWTP_water	SRP200988	Argentina	South America
WWTP_96	WWTP_water	SRP200988	Argentina	South America
WWTP_97	WWTP_water	SRP200988	Argentina	South America
WWTP_98	WWTP_water	SRP200988	Argentina	South America
WWTP_99	WWTP_water	SRP200988	Argentina	South America
WWTP_100	WWTP_water	SRP200988	Argentina	South America
WWTP_101	WWTP_water	SRP200988	Argentina	South America
WWTP_102	WWTP_water	SRP200988	Argentina	South America
WWTP_103	WWTP_water	SRP200988	Argentina	South America
WWTP_104	WWTP_water	SRP200988	Argentina	South America
WWTP_105	WWTP_water	SRP200988	Argentina	South America
WWTP_106	WWTP_water	SRP200988	Argentina	South America
WWTP_107	WWTP_water	SRP200988	Argentina	South America
WWTP_108	WWTP_water	SRP216642	China	Asia
WWTP_109	WWTP_water	SRP216642	China	Asia
WWTP_110	WWTP_water	SRP216642	China	Asia
WWTP_111	WWTP_water	SRP216642	China	Asia
WWTP_112	WWTP_water	SRP216642	China	Asia
WWTP_113	WWTP_water	SRP216642	China	Asia
WWTP_114	WWTP_water	SRP216642	China	Asia
WWTP_115	WWTP_water	SRP216642	China	Asia
WWTP_116	WWTP_water	SRP216642	China	Asia
WWTP_117	WWTP_water	SRP216642	China	Asia
WWTP_118	WWTP_water	SRP216642	China	Asia
WWTP_119	WWTP_water	SRP216642	China	Asia
WWTP_120	WWTP_water	SRP216642	China	Asia
WWTP_121	WWTP_water	SRP216642	China	Asia
WWTP_122	WWTP_water	SRP216642	China	Asia
WWTP_123	WWTP_water	SRP216642	China	Asia
WWTP_124	WWTP_water	SRP216642	China	Asia
WWTP_125	WWTP_water	SRP216642	China	Asia
WWTP_126	WWTP_water	SRP216642	China	Asia
WWTP_127	WWTP_water	SRP216642	China	Asia
WWTP_128	WWTP_water	SRP216642	China	Asia
WWTP_129	WWTP_water	SRP216642	China	Asia
WWTP_130	WWTP_water	SRP216642	China	Asia
WWTP_131	WWTP_water	SRP216642	China	Asia
WWTP_132	WWTP_water	SRP216642	China	Asia
WWTP_133	WWTP_water	SRP216642	China	Asia
WWTP_134	WWTP_water	SRP216642	China	Asia
WWTP_135	WWTP_water	SRP216642	China	Asia
WWTP_136	WWTP_water	SRP216642	China	Asia
WWTP_137	WWTP_water	SRP216642	China	Asia
WWTP_138	WWTP_water	SRP216642	China	Asia
WWTP_139	WWTP_water	SRP216642	China	Asia
WWTP_140	WWTP_water	SRP216642	China	Asia
WWTP_141	WWTP_water	SRP216642	China	Asia
WWTP_142	WWTP_water	SRP216642	China	Asia
WWTP_143	WWTP_water	SRP216642	China	Asia
WWTP_144	WWTP_water	SRP216642	China	Asia
WWTP_145	WWTP_water	SRP216642	China	Asia
WWTP_146	WWTP_water	SRP216642	China	Asia
WWTP_147	WWTP_water	SRP216642	China	Asia
WWTP_148	WWTP_water	SRP216642	China	Asia
WWTP_149	WWTP_water	SRP216642	China	Asia
WWTP_150	WWTP_water	SRP216642	China	Asia
WWTP_151	WWTP_water	SRP216642	China	Asia
WWTP_152	WWTP_water	NA	China	Asia
WWTP_153	WWTP_water	SRP216642	China	Asia
WWTP_154	WWTP_water	SRP216642	China	Asia
WWTP_155	WWTP_water	SRP216642	China	Asia
WWTP_156	WWTP_water	SRP216642	China	Asia
WWTP_157	WWTP_water	SRP216642	China	Asia
WWTP_158	WWTP_water	SRP216642	China	Asia
WWTP_159	WWTP_water	SRP216642	China	Asia
WWTP_160	WWTP_water	SRP216642	China	Asia
WWTP_161	WWTP_water	SRP216642	China	Asia
WWTP_162	WWTP_water	SRP216642	China	Asia
WWTP_163	WWTP_water	SRP216642	China	Asia
WWTP_164	WWTP_water	SRP216642	China	Asia
WWTP_165	WWTP_water	SRP193661	China	Asia
WWTP_166	WWTP_water	SRP193661	China	Asia
WWTP_167	WWTP_water	SRP193661	China	Asia
WWTP_168	WWTP_water	SRP193661	China	Asia
WWTP_169	WWTP_water	SRP193661	China	Asia
WWTP_170	WWTP_water	SRP193661	China	Asia
WWTP_171	WWTP_water	SRP173855	USA	North America
WWTP_172	WWTP_water	SRP033648	Luxembourg	Europe
WWTP_173	WWTP_water	SRP192952	China	Asia
WWTP_174	WWTP_water	SRP192952	China	Asia
WWTP_175	WWTP_water	SRP190010	USA	North America
WWTP_176	WWTP_water	SRP212830	South Korea	Asia
WWTP_177	WWTP_water	SRP212830	South Korea	Asia
WWTP_178	WWTP_water	SRP212830	South Korea	Asia
WWTP_179	WWTP_water	SRP109028	Hong Kong	Asia
WWTP_180	WWTP_water	NA	Hong Kong	Asia
WWTP_181	WWTP_water	NA	Hong Kong	Asia
WWTP_182	WWTP_water	NA	Hong Kong	Asia
WWTP_183	WWTP_water	NA	Hong Kong	Asia
WWTP_184	WWTP_water	NA	Hong Kong	Asia
WWTP_185	WWTP_water	NA	Hong Kong	Asia
WWTP_186	WWTP_water	NA	Hong Kong	Asia
WWTP_187	WWTP_water	NA	Hong Kong	Asia
WWTP_188	WWTP_water	NA	Hong Kong	Asia
WWTP_189	WWTP_water	NA	Hong Kong	Asia
WWTP_190	WWTP_water	NA	Hong Kong	Asia
WWTP_191	WWTP_water	NA	Hong Kong	Asia
WWTP_192	WWTP_water	NA	Hong Kong	Asia
WWTP_193	WWTP_water	NA	Hong Kong	Asia
WWTP_194	WWTP_water	NA	Hong Kong	Asia
WWTP_195	WWTP_water	NA	Hong Kong	Asia
WWTP_196	WWTP_water	NA	Hong Kong	Asia
WWTP_197	WWTP_water	NA	Hong Kong	Asia
WWTP_198	WWTP_water	SRP035848	China	Asia
WWTP_199	WWTP_water	SRP107668	China	Asia
WWTP_200	WWTP_water	SRP109028	USA	North America
WWTP_201	WWTP_water	SRP172533	China	Asia
WWTP_202	WWTP_water	SRP022547	China	Asia
WWTP_203	WWTP_water	SRP197475	China	Asia
WWTP_204	WWTP_water	SRP030203	Denmark	Europe
WWTP_205	WWTP_water	NA	Austria	Europe
WWTP_206	WWTP_water	NA	The Netherlands	Europe
WWTP_207	WWTP_water	SRP033648	Luxembourg	Europe
WWTP_208	WWTP_water	SRP035334	China	Asia
WWTP_209	WWTP_water	SRP035334	China	Asia
WWTP_210	WWTP_water	SRP035848	China	Asia
WWTP_211	WWTP_water	SRP037537	USA	North America
WWTP_212	WWTP_water	SRP037537	USA	North America
Marine_water_213	Marine_water	ERP001736	Mediterranean Region	Ocean
Marine_water_214	Marine_water	ERP001736	Mediterranean Region	Ocean
Marine_water_215	Marine_water	ERP001736	Mediterranean Region	Ocean
Marine_water_216	Marine_water	ERP001736	Mediterranean Region	Ocean
Marine_water_217	Marine_water	ERP001736	Mediterranean Region	Ocean
Marine_water_218	Marine_water	ERP001736	North Pacific Ocean	Ocean
Marine_water_219	Marine_water	ERP001736	South Pacific Ocean	Ocean
Marine_water_220	Marine_water	ERP001736	Southern Ocean	Ocean
Marine_water_221	Marine_water	ERP001736	Indian Ocean	Ocean
Marine_water_222	Marine_water	ERP001736	North Atlantic Ocean	Ocean
Marine_water_223	Marine_water	ERP001736	Mediterranean Region	Ocean
Marine_water_224	Marine_water	ERP001736	North Pacific Ocean	Ocean
Marine_water_225	Marine_water	ERP001736	South Pacific Ocean	Ocean
Marine_water_226	Marine_water	ERP001736	North Atlantic Ocean	Ocean
Marine_water_227	Marine_water	ERP001736	Indian Ocean	Ocean
Marine_water_228	Marine_water	ERP001736	South Pacific Ocean	Ocean
Marine_water_229	Marine_water	ERP001736	South Pacific Ocean	Ocean
Marine_water_230	Marine_water	ERP001736	North Atlantic Ocean	Ocean
Marine_water_231	Marine_water	ERP001736	Indian Ocean	Ocean
Marine_water_232	Marine_water	ERP001736	South Pacific Ocean	Ocean
Marine_water_233	Marine_water	ERP001736	North Atlantic Ocean	Ocean
Marine_water_234	Marine_water	ERP001736	Indian Ocean	Ocean
Marine_water_235	Marine_water	ERP001736	Indian Ocean	Ocean
Marine_water_236	Marine_water	ERP001736	South Atlantic Ocean	Ocean
Marine_water_237	Marine_water	ERP001736	Indian Ocean	Ocean
Marine_water_238	Marine_water	ERP001736	Indian Ocean	Ocean
Marine_water_239	Marine_water	ERP001736	North Atlantic Ocean	Ocean
Marine_water_240	Marine_water	ERP001736	Indian Ocean	Ocean
Marine_water_241	Marine_water	ERP001736	South Pacific Ocean	Ocean
Marine_water_242	Marine_water	ERP001736	Indian Ocean	Ocean
Marine_water_243	Marine_water	ERP001736	South Atlantic Ocean	Ocean
Marine_water_244	Marine_water	ERP001736	North Atlantic Ocean	Ocean
Marine_water_245	Marine_water	ERP001736	South Atlantic Ocean	Ocean
Marine_water_246	Marine_water	ERP001736	South Pacific Ocean	Ocean
Marine_water_247	Marine_water	ERP001736	South Atlantic Ocean	Ocean
Marine_water_248	Marine_water	ERP001736	Indian Ocean	Ocean
Marine_water_249	Marine_water	ERP001736	South Atlantic Ocean	Ocean
Marine_water_250	Marine_water	ERP001736	South Atlantic Ocean	Ocean
Marine_water_251	Marine_water	ERP001736	Indian Ocean	Ocean
Marine_water_252	Marine_water	ERP001736	South Pacific Ocean	Ocean
Marine_water_253	Marine_water	ERP001736	Indian Ocean	Ocean
Marine_water_254	Marine_water	ERP001736	Indian Ocean	Ocean
Marine_water_255	Marine_water	ERP001736	South Atlantic Ocean	Ocean
Marine_water_256	Marine_water	ERP001736	Indian Ocean	Ocean
Marine_water_257	Marine_water	ERP001736	North Atlantic Ocean	Ocean
Marine_water_258	Marine_water	ERP001736	North Pacific Ocean	Ocean
Marine_water_259	Marine_water	ERP001736	North Pacific Ocean	Ocean
Marine_water_260	Marine_water	ERP001736	South Atlantic Ocean	Ocean
Marine_water_261	Marine_water	ERP001736	South Pacific Ocean	Ocean
Marine_water_262	Marine_water	ERP001736	North Pacific Ocean	Ocean
Marine_water_263	Marine_water	ERP001736	South Pacific Ocean	Ocean
Marine_water_264	Marine_water	ERP001736	Indian Ocean	Ocean
Marine_water_265	Marine_water	ERP001736	South Pacific Ocean	Ocean
Marine_water_266	Marine_water	ERP001736	South Pacific Ocean	Ocean
Marine_water_267	Marine_water	ERP001736	North Pacific Ocean	Ocean
Marine_water_268	Marine_water	ERP001736	South Pacific Ocean	Ocean
Marine_water_269	Marine_water	ERP001736	South Atlantic Ocean	Ocean
Marine_water_270	Marine_water	ERP001736	South Pacific Ocean	Ocean
Marine_water_271	Marine_water	ERP001736	North Pacific Ocean	Ocean
Marine_water_272	Marine_water	ERP001736	Mediterranean Region	Ocean
Marine_water_273	Marine_water	ERP001736	Indian Ocean	Ocean
Marine_water_274	Marine_water	ERP001736	Indian Ocean	Ocean
Marine_water_275	Marine_water	ERP001736	South Pacific Ocean	Ocean
Marine_water_276	Marine_water	ERP001736	North Atlantic Ocean	Ocean
Marine_water_277	Marine_water	ERP001736	South Pacific Ocean	Ocean
Marine_water_278	Marine_water	ERP001736	South Pacific Ocean	Ocean
Marine_water_279	Marine_water	ERP001736	Indian Ocean	Ocean
Marine_water_280	Marine_water	ERP001736	North Pacific Ocean	Ocean
Marine_water_281	Marine_water	ERP001736	Southern Ocean	Ocean
Marine_water_282	Marine_water	ERP001736	South Pacific Ocean	Ocean
Marine_water_283	Marine_water	ERP001736	Mediterranean Region	Ocean
Marine_water_284	Marine_water	ERP001736	South Pacific Ocean	Ocean
Marine_water_285	Marine_water	ERP001736	Mediterranean Region	Ocean
Marine_water_286	Marine_water	ERP001736	North Atlantic Ocean	Ocean
Marine_water_287	Marine_water	ERP001736	Indian Ocean	Ocean
Marine_water_288	Marine_water	ERP001736	Indian Ocean	Ocean
Marine_water_289	Marine_water	ERP001736	South Pacific Ocean	Ocean
Marine_water_290	Marine_water	ERP001736	South Pacific Ocean	Ocean
Marine_water_291	Marine_water	ERP001736	Indian Ocean	Ocean
Marine_water_292	Marine_water	ERP001736	North Pacific Ocean	Ocean
Marine_water_293	Marine_water	ERP001736	South Pacific Ocean	Ocean
Marine_water_294	Marine_water	ERP001736	South Pacific Ocean	Ocean
Marine_water_295	Marine_water	ERP001736	Southern Ocean	Ocean
Marine_water_296	Marine_water	ERP001736	South Atlantic Ocean	Ocean
Marine_water_297	Marine_water	ERP001736	North Atlantic Ocean	Ocean
Marine_water_298	Marine_water	ERP001736	South Atlantic Ocean	Ocean
Marine_water_299	Marine_water	ERP001736	South Atlantic Ocean	Ocean
Marine_water_300	Marine_water	ERP001736	Indian Ocean	Ocean
Marine_water_301	Marine_water	ERP001736	South Atlantic Ocean	Ocean
Marine_water_302	Marine_water	ERP001736	Indian Ocean	Ocean
Marine_water_303	Marine_water	ERP001736	South Atlantic Ocean	Ocean
Marine_water_304	Marine_water	ERP001736	North Atlantic Ocean	Ocean
Marine_water_305	Marine_water	ERP001736	South Atlantic Ocean	Ocean
Marine_water_306	Marine_water	ERP001736	Indian Ocean	Ocean
Marine_water_307	Marine_water	ERP001736	Indian Ocean	Ocean
Marine_water_308	Marine_water	ERP001736	Mediterranean Region	Ocean
Marine_water_309	Marine_water	ERP001736	Indian Ocean	Ocean
Marine_water_310	Marine_water	ERP001736	North Pacific Ocean	Ocean
Marine_water_311	Marine_water	ERP001736	Indian Ocean	Ocean
Marine_water_312	Marine_water	ERP001736	South Atlantic Ocean	Ocean
Marine_water_313	Marine_water	ERP001736	Indian Ocean	Ocean
Marine_water_314	Marine_water	ERP001736	Indian Ocean	Ocean
Marine_water_315	Marine_water	ERP001736	North Pacific Ocean	Ocean
Marine_water_316	Marine_water	ERP001736	Indian Ocean	Ocean
Marine_water_317	Marine_water	ERP001736	South Pacific Ocean	Ocean
Marine_water_318	Marine_water	ERP001736	Mediterranean Region	Ocean
Marine_water_319	Marine_water	ERP001736	Indian Ocean	Ocean
Marine_water_320	Marine_water	ERP001736	South Pacific Ocean	Ocean
Marine_water_321	Marine_water	ERP001736	North Pacific Ocean	Ocean
Marine_water_322	Marine_water	ERP001736	South Pacific Ocean	Ocean
Marine_water_323	Marine_water	ERP001736	South Atlantic Ocean	Ocean
Marine_water_324	Marine_water	ERP001736	South Pacific Ocean	Ocean
Marine_water_325	Marine_water	ERP001736	South Pacific Ocean	Ocean
Marine_water_326	Marine_water	ERP001736	North Atlantic Ocean	Ocean
Marine_water_327	Marine_water	ERP001736	South Atlantic Ocean	Ocean
Marine_water_328	Marine_water	ERP001736	South Atlantic Ocean	Ocean
Marine_water_329	Marine_water	ERP001736	South Atlantic Ocean	Ocean
Marine_water_330	Marine_water	ERP001736	Southern Ocean	Ocean
Marine_water_331	Marine_water	ERP009703	Mediterranean Region	Ocean
Marine_water_332	Marine_water	SRP039390	North Atlantic Ocean	Ocean
Marine_water_333	Marine_water	SRP039390	North Atlantic Ocean	Ocean
Marine_water_334	Marine_water	SRP039390	North Atlantic Ocean	Ocean
Marine_water_335	Marine_water	SRP039390	North Atlantic Ocean	Ocean
Marine_water_336	Marine_water	SRP039390	North Atlantic Ocean	Ocean
Human_feces_337	Human_feces	SRP052307	Peru	South America
Human_feces_338	Human_feces	SRP066479	El Salvador	North America
Human_feces_339	Human_feces	SRP066479	El Salvador	North America
Human_feces_340	Human_feces	SRP066479	El Salvador	North America
Human_feces_341	Human_feces	SRP066479	El Salvador	North America
Human_feces_342	Human_feces	SRP066479	El Salvador	North America
Human_feces_343	Human_feces	SRP066479	Peru	South America
Human_feces_344	Human_feces	SRP066479	El Salvador	North America
Human_feces_345	Human_feces	SRP066479	El Salvador	North America
Human_feces_346	Human_feces	SRP066479	El Salvador	North America
Human_feces_347	Human_feces	SRP066479	El Salvador	North America
Human_feces_348	Human_feces	SRP066479	El Salvador	North America
Human_feces_349	Human_feces	SRP066479	Peru	South America
Human_feces_350	Human_feces	SRP066479	Peru	South America
Human_feces_351	Human_feces	SRP066479	Peru	South America
Human_feces_352	Human_feces	SRP066479	Peru	South America
Human_feces_353	Human_feces	SRP066479	Peru	South America
Human_feces_354	Human_feces	SRP066479	Peru	South America
Human_feces_355	Human_feces	SRP066479	Peru	South America
Human_feces_356	Human_feces	SRP066479	El Salvador	North America
Human_feces_357	Human_feces	SRP066479	El Salvador	North America
Human_feces_358	Human_feces	SRP066479	El Salvador	North America
Human_feces_359	Human_feces	SRP066479	El Salvador	North America
Human_feces_360	Human_feces	SRP066479	El Salvador	North America
Human_feces_361	Human_feces	SRP066479	El Salvador	North America
Human_feces_362	Human_feces	SRP066479	El Salvador	North America
Human_feces_363	Human_feces	SRP066479	El Salvador	North America
Human_feces_364	Human_feces	SRP066479	El Salvador	North America
Human_feces_365	Human_feces	SRP066479	El Salvador	North America
Human_feces_366	Human_feces	SRP066479	El Salvador	North America
Human_feces_367	Human_feces	SRP066479	El Salvador	North America
Human_feces_368	Human_feces	SRP066479	El Salvador	North America
Human_feces_369	Human_feces	SRP066479	El Salvador	North America
Human_feces_370	Human_feces	SRP066479	El Salvador	North America
Human_feces_371	Human_feces	SRP066479	El Salvador	North America
Human_feces_372	Human_feces	SRP066479	El Salvador	North America
Human_feces_373	Human_feces	SRP066479	El Salvador	North America
Human_feces_374	Human_feces	SRP066479	El Salvador	North America
Human_feces_375	Human_feces	SRP066479	El Salvador	North America
Human_feces_376	Human_feces	SRP066479	El Salvador	North America
Human_feces_377	Human_feces	SRP066479	El Salvador	North America
Human_feces_378	Human_feces	SRP066479	El Salvador	North America
Human_feces_379	Human_feces	SRP066479	El Salvador	North America
Human_feces_380	Human_feces	SRP066479	Peru	South America
Human_feces_381	Human_feces	SRP066479	Peru	South America
Human_feces_382	Human_feces	SRP066479	Peru	South America
Human_feces_383	Human_feces	SRP066479	Peru	South America
Human_feces_384	Human_feces	SRP066479	Peru	South America
Human_feces_385	Human_feces	SRP066479	Peru	South America
Human_feces_386	Human_feces	SRP066479	Peru	South America
Human_feces_387	Human_feces	SRP066479	Peru	South America
Sewage_388	Sewage	SRP066479	Peru	South America
Sewage_389	Sewage	SRP066479	Peru	South America
Sewage_390	Sewage	SRP066479	Peru	South America
Sewage_391	Sewage	SRP066479	Peru	South America
Sewage_392	Sewage	SRP066479	Peru	South America
Sewage_393	Sewage	SRP066479	Peru	South America
Sewage_394	Sewage	SRP066479	Peru	South America
Sewage_395	Sewage	SRP066479	Peru	South America
Sewage_396	Sewage	SRP066479	Peru	South America
Sewage_397	Sewage	NA	Switzerland	Europe
Sewage_398	Sewage	NA	Switzerland	Europe
Sewage_399	Sewage	NA	Switzerland	Europe
Sewage_400	Sewage	NA	Switzerland	Europe
Sewage_401	Sewage	NA	Switzerland	Europe
Sewage_402	Sewage	NA	Switzerland	Europe
Sewage_403	Sewage	NA	Switzerland	Europe
Sewage_404	Sewage	NA	Switzerland	Europe
Sewage_405	Sewage	NA	Switzerland	Europe
Sewage_406	Sewage	NA	Switzerland	Europe
Natural_water_407	Natural_water	SRP068371	Greece	Europe
Natural_water_408	Natural_water	SRP068371	Greece	Europe
Natural_water_409	Natural_water	SRP068371	Greece	Europe
Natural_water_410	Natural_water	SRP068371	Greece	Europe
Sewage_435	Sewage	NA	Canada	North America
Sewage_436	Sewage	NA	China	Asia
Sewage_437	Sewage	NA	Denmark	Europe
Sewage_438	Sewage	NA	Denmark	Europe
Sewage_439	Sewage	NA	Denmark	Europe
Sewage_440	Sewage	NA	Ecuador	South America
Sewage_441	Sewage	NA	Ethiopia	Africa
Sewage_442	Sewage	NA	Hungary	Europe
Sewage_443	Sewage	NA	Italy	Europe
Sewage_444	Sewage	NA	Kazakhstan	Asia
Sewage_445	Sewage	NA	Cambodia	Asia
Sewage_446	Sewage	NA	Luxembourg	Europe
Sewage_447	Sewage	NA	Nepal	Asia
Sewage_448	Sewage	NA	New Zealand	Australia
Sewage_449	Sewage	NA	Pakistan	Asia
Sewage_450	Sewage	NA	Peru	South America
Sewage_451	Sewage	NA	Senegal	Africa
Sewage_452	Sewage	NA	Sweden	Europe
Sewage_453	Sewage	NA	Togo	Africa
Sewage_454	Sewage	NA	Tanzania	Africa
Sewage_455	Sewage	NA	USA	North America
Sewage_456	Sewage	NA	USA	North America
Sewage_457	Sewage	NA	USA	North America
Sewage_458	Sewage	NA	Vietnam	Asia
Sewage_459	Sewage	NA	Kosovo	Europe
Sewage_460	Sewage	NA	Australia	Australia
Sewage_461	Sewage	NA	Canada	North America
Sewage_462	Sewage	NA	Ireland	Europe
Sewage_463	Sewage	NA	Israel	Asia
Sewage_464	Sewage	NA	Republic of Moldova	Europe
Sewage_465	Sewage	NA	Malta	Europe
Sewage_466	Sewage	NA	Slovak Republic	Europe
Sewage_467	Sewage	NA	Sweden	Europe
Sewage_468	Sewage	NA	Albania	Europe
Sewage_469	Sewage	NA	Austria	Europe
Sewage_470	Sewage	NA	Bulgaria	Europe
Sewage_471	Sewage	NA	Brasil	South America
Sewage_472	Sewage	NA	Botswana	Africa
Sewage_473	Sewage	NA	COTE DIVOIRE	Africa
Sewage_474	Sewage	NA	Czech Republic	Europe
Sewage_475	Sewage	NA	Finland	Europe
Sewage_476	Sewage	NA	Georgia	Europe
Sewage_477	Sewage	NA	India	Asia
Sewage_478	Sewage	NA	Iran	Asia
Sewage_479	Sewage	NA	Iceland	Europe
Sewage_480	Sewage	NA	Kenya	Africa
Sewage_481	Sewage	NA	Republic of Macedonia	Europe
Sewage_482	Sewage	NA	Nigeria	Africa
Sewage_483	Sewage	NA	Norway	Europe
Sewage_484	Sewage	NA	Poland	Europe
Sewage_485	Sewage	NA	Serbia	Europe
Sewage_486	Sewage	NA	Turkey	Europe
Sewage_487	Sewage	NA	USA	North America
Sewage_488	Sewage	NA	USA	North America
Sewage_489	Sewage	NA	USA	North America
Sewage_490	Sewage	NA	USA	North America
Sewage_491	Sewage	NA	South Africa	Africa
Sewage_492	Sewage	NA	Zambia	Africa
Sewage_493	Sewage	NA	Australia	Australia
Sewage_494	Sewage	NA	Canada	North America
Sewage_495	Sewage	NA	Canada	North America
Sewage_496	Sewage	NA	Switzerland	Europe
Sewage_497	Sewage	NA	Germany	Europe
Sewage_498	Sewage	NA	Ecuador	South America
Sewage_499	Sewage	NA	Spain	Europe
Sewage_500	Sewage	NA	Croatia	Europe
Sewage_501	Sewage	NA	Latvia	Europe
Sewage_502	Sewage	NA	Malaysia	Asia
Sewage_503	Sewage	NA	USA	North America
Sewage_504	Sewage	NA	USA	North America
Sewage_505	Sewage	NA	USA	North America
Sewage_506	Sewage	NA	Zambia	Africa
Landfill_523	Landfill	SRP200026	USA	North America
Landfill_524	Landfill	SRP200026	USA	North America
Landfill_525	Landfill	SRP200026	USA	North America
Landfill_526	Landfill	SRP200026	USA	North America
Landfill_527	Landfill	SRP200026	USA	North America
Landfill_528	Landfill	SRP200026	USA	North America
Landfill_529	Landfill	SRP200026	USA	North America
Landfill_530	Landfill	SRP200026	USA	North America
Landfill_531	Landfill	SRP200026	USA	North America
Landfill_532	Landfill	SRP200026	USA	North America
Landfill_533	Landfill	SRP200026	USA	North America
Landfill_534	Landfill	SRP200026	USA	North America
Landfill_535	Landfill	SRP200026	USA	North America
Landfill_536	Landfill	SRP200026	USA	North America
Landfill_537	Landfill	SRP200026	USA	North America
Landfill_538	Landfill	SRP200026	USA	North America
Landfill_539	Landfill	SRP200026	USA	North America
Landfill_540	Landfill	SRP200026	USA	North America
Landfill_541	Landfill	SRP200026	USA	North America
Landfill_542	Landfill	SRP200026	USA	North America
Landfill_543	Landfill	SRP200026	USA	North America
Landfill_544	Landfill	SRP200026	USA	North America
Human_feces_545	Human_feces	DRP003048	Japan	Asia
Human_feces_546	Human_feces	DRP003048	Japan	Asia
Human_feces_547	Human_feces	DRP003048	Japan	Asia
Human_feces_548	Human_feces	DRP003048	Japan	Asia
Human_feces_549	Human_feces	DRP003048	Japan	Asia
Human_feces_550	Human_feces	DRP003048	Japan	Asia
Human_feces_551	Human_feces	DRP003048	Japan	Asia
Human_feces_552	Human_feces	DRP003048	Japan	Asia
Human_feces_553	Human_feces	DRP003048	Japan	Asia
Human_feces_554	Human_feces	DRP003048	Japan	Asia
Human_feces_555	Human_feces	DRP003048	Japan	Asia
Human_feces_556	Human_feces	DRP003048	Japan	Asia
Human_feces_557	Human_feces	DRP003048	Japan	Asia
Human_feces_558	Human_feces	DRP003048	Japan	Asia
Human_feces_559	Human_feces	DRP003048	Japan	Asia
Human_feces_560	Human_feces	DRP003048	Japan	Asia
Human_feces_561	Human_feces	DRP003048	Japan	Asia
Human_feces_562	Human_feces	DRP003048	Japan	Asia
Human_feces_563	Human_feces	DRP003048	Japan	Asia
Human_feces_564	Human_feces	DRP003048	Japan	Asia
Human_feces_565	Human_feces	DRP003048	Japan	Asia
Human_feces_566	Human_feces	DRP003048	Japan	Asia
Human_feces_567	Human_feces	DRP003048	Japan	Asia
Human_feces_568	Human_feces	DRP003048	Japan	Asia
Human_feces_569	Human_feces	DRP003048	Japan	Asia
Human_feces_570	Human_feces	DRP003048	Japan	Asia
Human_feces_571	Human_feces	DRP003048	Japan	Asia
Human_feces_572	Human_feces	DRP003048	Japan	Asia
Human_feces_573	Human_feces	DRP003048	Japan	Asia
Human_feces_574	Human_feces	DRP003048	Japan	Asia
Swine_feces_575	Swine_feces	ERP115193	South Korea	Asia
Swine_feces_576	Swine_feces	ERP115193	South Korea	Asia
Swine_feces_577	Swine_feces	ERP115193	South Korea	Asia
Swine_feces_578	Swine_feces	ERP115193	South Korea	Asia
Swine_feces_579	Swine_feces	ERP115193	South Korea	Asia
Swine_feces_580	Swine_feces	ERP115193	South Korea	Asia
Swine_feces_581	Swine_feces	ERP115193	South Korea	Asia
Swine_feces_582	Swine_feces	ERP115193	South Korea	Asia
Swine_feces_583	Swine_feces	ERP115193	South Korea	Asia
Swine_feces_584	Swine_feces	ERP115193	South Korea	Asia
Swine_feces_585	Swine_feces	ERP115193	South Korea	Asia
Swine_feces_586	Swine_feces	ERP115193	South Korea	Asia
Swine_feces_587	Swine_feces	ERP115193	South Korea	Asia
Swine_feces_588	Swine_feces	ERP115193	South Korea	Asia
Swine_feces_589	Swine_feces	ERP115193	South Korea	Asia
Swine_feces_590	Swine_feces	ERP115193	South Korea	Asia
Swine_feces_591	Swine_feces	ERP115193	South Korea	Asia
Swine_feces_592	Swine_feces	ERP115193	South Korea	Asia
Swine_feces_593	Swine_feces	ERP115193	South Korea	Asia
Swine_feces_594	Swine_feces	ERP115193	South Korea	Asia
Cattle_feces_595	Cattle_feces	ERP115193	South Korea	Asia
Cattle_feces_596	Cattle_feces	ERP115193	South Korea	Asia
Cattle_feces_597	Cattle_feces	ERP115193	South Korea	Asia
Cattle_feces_598	Cattle_feces	ERP115193	South Korea	Asia
Cattle_feces_599	Cattle_feces	ERP115193	South Korea	Asia
Cattle_feces_600	Cattle_feces	ERP115193	South Korea	Asia
Cattle_feces_601	Cattle_feces	ERP115193	South Korea	Asia
Cattle_feces_602	Cattle_feces	ERP115193	South Korea	Asia
Cattle_feces_603	Cattle_feces	ERP115193	South Korea	Asia
Cattle_feces_604	Cattle_feces	ERP115193	South Korea	Asia
Cattle_feces_605	Cattle_feces	ERP115193	South Korea	Asia
Cattle_feces_606	Cattle_feces	ERP115193	South Korea	Asia
Swine_feces_607	Swine_feces	DRP002734	Japan	Asia
Swine_feces_608	Swine_feces	DRP002734	Japan	Asia
Swine_feces_609	Swine_feces	DRP002734	Gabon	Africa
Swine_feces_610	Swine_feces	DRP002734	Gabon	Africa
Swine_feces_611	Swine_feces	DRP002734	Japan	Asia
Marine_water_612	Marine_water	ERP001736	Ocean	Ocean
Marine_water_613	Marine_water	ERP001736	Ocean	Ocean
Marine_water_614	Marine_water	ERP001736	Ocean	Ocean
Marine_water_615	Marine_water	ERP001736	Ocean	Ocean
Marine_water_616	Marine_water	ERP001736	Ocean	Ocean
Marine_water_617	Marine_water	ERP001736	Ocean	Ocean
Marine_water_618	Marine_water	ERP001736	Ocean	Ocean
Marine_water_619	Marine_water	ERP001736	Ocean	Ocean
Marine_water_620	Marine_water	ERP001736	Ocean	Ocean
Marine_water_621	Marine_water	ERP001736	Ocean	Ocean
Marine_water_622	Marine_water	ERP001736	Ocean	Ocean
Marine_water_623	Marine_water	ERP001736	Ocean	Ocean
Marine_water_624	Marine_water	ERP001736	Ocean	Ocean
Marine_water_625	Marine_water	ERP001736	Ocean	Ocean
Marine_water_626	Marine_water	ERP001736	Ocean	Ocean
Marine_water_627	Marine_water	ERP001736	Ocean	Ocean
Marine_water_628	Marine_water	ERP001736	Ocean	Ocean
Marine_water_629	Marine_water	ERP001736	Ocean	Ocean
Marine_water_630	Marine_water	ERP001736	Ocean	Ocean
Marine_water_631	Marine_water	ERP001736	Ocean	Ocean
Marine_water_632	Marine_water	ERP001736	Ocean	Ocean
Marine_water_633	Marine_water	ERP001736	Ocean	Ocean
Human_feces_662	Human_feces	SRP265342	Central African Republic	Africa
Human_feces_663	Human_feces	SRP265342	Central African Republic	Africa
Human_feces_664	Human_feces	SRP265342	Central African Republic	Africa
Human_feces_665	Human_feces	SRP265342	Central African Republic	Africa
Human_feces_666	Human_feces	SRP265342	Central African Republic	Africa
Human_feces_667	Human_feces	SRP265342	Central African Republic	Africa
Human_feces_668	Human_feces	SRP265342	Central African Republic	Africa
Human_feces_669	Human_feces	SRP265342	Central African Republic	Africa
Human_feces_670	Human_feces	SRP265342	Central African Republic	Africa
Human_feces_671	Human_feces	SRP265342	Central African Republic	Africa
Human_feces_672	Human_feces	SRP265342	Central African Republic	Africa
Human_feces_673	Human_feces	SRP265342	Central African Republic	Africa
Human_feces_674	Human_feces	SRP265342	Central African Republic	Africa
Human_feces_675	Human_feces	SRP265342	Central African Republic	Africa
Human_feces_676	Human_feces	SRP265342	Central African Republic	Africa
Human_feces_677	Human_feces	SRP265342	Central African Republic	Africa
Human_feces_678	Human_feces	SRP265342	Central African Republic	Africa
Human_feces_679	Human_feces	SRP265342	Central African Republic	Africa
Human_feces_680	Human_feces	SRP265342	Central African Republic	Africa
Human_feces_681	Human_feces	SRP265342	Central African Republic	Africa
Human_feces_682	Human_feces	SRP265342	Central African Republic	Africa
Human_feces_683	Human_feces	SRP265342	Central African Republic	Africa
Human_feces_684	Human_feces	SRP265342	Central African Republic	Africa
Human_feces_685	Human_feces	SRP265342	Central African Republic	Africa
Human_feces_686	Human_feces	SRP265342	Central African Republic	Africa
Human_feces_687	Human_feces	SRP265342	Central African Republic	Africa
Human_feces_688	Human_feces	SRP265342	Central African Republic	Africa
Human_feces_689	Human_feces	SRP265342	Central African Republic	Africa
Natural_sediment_690	Natural_sediment	SRP174147	Hong Kong	Asia
Natural_sediment_691	Natural_sediment	SRP174147	Hong Kong	Asia
Natural_sediment_692	Natural_sediment	SRP174147	Hong Kong	Asia
Natural_sediment_693	Natural_sediment	SRP174147	Hong Kong	Asia
Natural_sediment_694	Natural_sediment	SRP174147	Hong Kong	Asia
Natural_sediment_695	Natural_sediment	SRP174147	Hong Kong	Asia
Natural_sediment_696	Natural_sediment	SRP174147	Hong Kong	Asia
Natural_sediment_697	Natural_sediment	SRP174147	Hong Kong	Asia
Natural_sediment_698	Natural_sediment	SRP174147	Hong Kong	Asia
Natural_sediment_699	Natural_sediment	SRP174147	Hong Kong	Asia
Natural_sediment_700	Natural_sediment	SRP174147	Hong Kong	Asia
Natural_sediment_701	Natural_sediment	SRP174147	Hong Kong	Asia
Natural_water_713	Natural_water	SRP039390	Brazil	South America
Natural_water_714	Natural_water	SRP039390	Brazil	South America
Natural_water_715	Natural_water	SRP039390	Brazil	South America
Natural_water_716	Natural_water	SRP039390	Brazil	South America
Natural_water_717	Natural_water	SRP039390	Brazil	South America
Natural_water_718	Natural_water	SRP039390	Brazil	South America
Natural_water_719	Natural_water	SRP039390	Brazil	South America
Natural_water_720	Natural_water	SRP039390	Brazil	South America
Natural_water_721	Natural_water	SRP039390	Brazil	South America
Natural_water_722	Natural_water	SRP039390	Brazil	South America
Natural_water_723	Natural_water	SRP039390	Brazil	South America
Natural_water_724	Natural_water	SRP039390	Brazil	South America
Sewage_840	Sewage	NA	Hong Kong	Asia
Sewage_841	Sewage	NA	Hong Kong	Asia
Sewage_842	Sewage	NA	Hong Kong	Asia
Sewage_843	Sewage	NA	Hong Kong	Asia
Sewage_844	Sewage	NA	Hong Kong	Asia
Sewage_845	Sewage	NA	Hong Kong	Asia
Sewage_846	Sewage	NA	Hong Kong	Asia
Sewage_847	Sewage	NA	Hong Kong	Asia
Sewage_848	Sewage	NA	Hong Kong	Asia
Sewage_849	Sewage	NA	Hong Kong	Asia
Sewage_850	Sewage	NA	Hong Kong	Asia
Sewage_851	Sewage	NA	Hong Kong	Asia
Sewage_852	Sewage	NA	Hong Kong	Asia
Sewage_853	Sewage	NA	Hong Kong	Asia
Sewage_854	Sewage	NA	Hong Kong	Asia
Sewage_855	Sewage	NA	Hong Kong	Asia
Sewage_856	Sewage	NA	Hong Kong	Asia
Sewage_857	Sewage	NA	Hong Kong	Asia
Sewage_858	Sewage	NA	Hong Kong	Asia
Sewage_859	Sewage	NA	Hong Kong	Asia
Sewage_860	Sewage	NA	Hong Kong	Asia
Sewage_861	Sewage	NA	Hong Kong	Asia
Sewage_862	Sewage	NA	Hong Kong	Asia
Sewage_863	Sewage	NA	Hong Kong	Asia
Sewage_864	Sewage	NA	Hong Kong	Asia
Swine_feces_875	Swine_feces	SRP148527	China	Asia
Swine_feces_876	Swine_feces	SRP148527	China	Asia
Sewage_877	Sewage	SRP035334	China	Asia
Swine_feces_878	Swine_feces	SRP148527	China	Asia
Swine_feces_879	Swine_feces	SRP148527	China	Asia
Swine_feces_880	Swine_feces	SRP148527	China	Asia
Swine_feces_881	Swine_feces	SRP148527	China	Asia
Chicken_feces_882	Chicken_feces	SRP125653	China	Asia
Chicken_feces_883	Chicken_feces	SRP125653	China	Asia
Chicken_feces_884	Chicken_feces	SRP125653	China	Asia
Chicken_feces_885	Chicken_feces	SRP125653	China	Asia
Chicken_feces_886	Chicken_feces	SRP125653	China	Asia
Chicken_feces_887	Chicken_feces	SRP125653	China	Asia
Chicken_feces_888	Chicken_feces	SRP125653	China	Asia
Chicken_feces_889	Chicken_feces	SRP125653	China	Asia
Chicken_feces_890	Chicken_feces	SRP125653	China	Asia
Chicken_feces_891	Chicken_feces	SRP125653	China	Asia
Chicken_feces_892	Chicken_feces	SRP125653	China	Asia
Chicken_feces_893	Chicken_feces	SRP125653	China	Asia
Chicken_feces_894	Chicken_feces	SRP125653	China	Asia
Chicken_feces_895	Chicken_feces	SRP125653	China	Asia
Chicken_feces_896	Chicken_feces	SRP125653	China	Asia
Chicken_feces_897	Chicken_feces	SRP125653	China	Asia
Chicken_feces_898	Chicken_feces	SRP125653	China	Asia
Chicken_feces_899	Chicken_feces	SRP125653	China	Asia
Chicken_feces_900	Chicken_feces	SRP125653	China	Asia
Chicken_feces_901	Chicken_feces	SRP125653	China	Asia
Chicken_feces_902	Chicken_feces	SRP125653	China	Asia
Chicken_feces_903	Chicken_feces	SRP125653	China	Asia
Chicken_feces_904	Chicken_feces	SRP125653	China	Asia
Chicken_feces_905	Chicken_feces	SRP125653	China	Asia
Chicken_feces_906	Chicken_feces	SRP125653	China	Asia
Chicken_feces_907	Chicken_feces	SRP125653	China	Asia
Chicken_feces_908	Chicken_feces	SRP125653	China	Asia
Chicken_feces_909	Chicken_feces	SRP125653	China	Asia
Chicken_feces_910	Chicken_feces	SRP125653	China	Asia
Chicken_feces_911	Chicken_feces	SRP125653	China	Asia
Chicken_feces_912	Chicken_feces	SRP125653	China	Asia
Chicken_feces_913	Chicken_feces	SRP125653	China	Asia
Chicken_feces_914	Chicken_feces	SRP125653	China	Asia
Chicken_feces_915	Chicken_feces	SRP125653	China	Asia
Chicken_feces_916	Chicken_feces	SRP125653	China	Asia
Chicken_feces_917	Chicken_feces	SRP125653	China	Asia
Chicken_feces_918	Chicken_feces	SRP125653	China	Asia
Chicken_feces_919	Chicken_feces	SRP125653	China	Asia
Chicken_feces_920	Chicken_feces	SRP125653	China	Asia
Chicken_feces_921	Chicken_feces	SRP125653	China	Asia
Chicken_feces_922	Chicken_feces	SRP125653	China	Asia
Chicken_feces_923	Chicken_feces	SRP125653	China	Asia
Chicken_feces_924	Chicken_feces	SRP125653	China	Asia
Chicken_feces_925	Chicken_feces	SRP125653	China	Asia
Chicken_feces_926	Chicken_feces	SRP125653	China	Asia
Chicken_feces_927	Chicken_feces	SRP125653	China	Asia
Chicken_feces_928	Chicken_feces	SRP125653	China	Asia
Chicken_feces_929	Chicken_feces	SRP125653	China	Asia
Chicken_feces_930	Chicken_feces	SRP125653	China	Asia
Chicken_feces_931	Chicken_feces	SRP125653	China	Asia
Chicken_feces_932	Chicken_feces	SRP125653	China	Asia
Chicken_feces_933	Chicken_feces	SRP125653	China	Asia
Chicken_feces_934	Chicken_feces	SRP125653	China	Asia
Chicken_feces_935	Chicken_feces	SRP125653	China	Asia
Chicken_feces_936	Chicken_feces	SRP125653	China	Asia
Chicken_feces_937	Chicken_feces	SRP125653	China	Asia
Chicken_feces_938	Chicken_feces	SRP125653	China	Asia
Chicken_feces_939	Chicken_feces	SRP125653	China	Asia
Chicken_feces_940	Chicken_feces	SRP125653	China	Asia
Chicken_feces_941	Chicken_feces	SRP125653	China	Asia
Chicken_feces_942	Chicken_feces	SRP125653	China	Asia
Chicken_feces_943	Chicken_feces	SRP125653	China	Asia
Chicken_feces_944	Chicken_feces	SRP125653	China	Asia
Chicken_feces_945	Chicken_feces	SRP125653	China	Asia
Chicken_feces_946	Chicken_feces	SRP125653	China	Asia
Chicken_feces_947	Chicken_feces	SRP125653	China	Asia
Chicken_feces_948	Chicken_feces	SRP125653	China	Asia
Chicken_feces_949	Chicken_feces	SRP125653	China	Asia
Chicken_feces_950	Chicken_feces	SRP125653	China	Asia
Chicken_feces_951	Chicken_feces	SRP125653	China	Asia
Chicken_feces_952	Chicken_feces	SRP125653	China	Asia
Chicken_feces_953	Chicken_feces	SRP125653	China	Asia
Chicken_feces_954	Chicken_feces	SRP125653	China	Asia
Chicken_feces_955	Chicken_feces	SRP125653	China	Asia
Chicken_feces_956	Chicken_feces	SRP125653	China	Asia
Chicken_feces_957	Chicken_feces	SRP125653	China	Asia
Chicken_feces_958	Chicken_feces	SRP125653	China	Asia
Chicken_feces_959	Chicken_feces	SRP125653	China	Asia
Chicken_feces_960	Chicken_feces	SRP125653	China	Asia
Chicken_feces_961	Chicken_feces	SRP125653	China	Asia
Sewage_962	Sewage	NA	Switzerland	Europe
Sewage_963	Sewage	NA	Switzerland	Europe
Natural_water_969	Natural_water	NA	USA	North America
Natural_water_970	Natural_water	NA	USA	North America
Natural_water_971	Natural_water	NA	South Korea	Asia
WWTP_1009	WWTP_water	SRP133034	China	Asia
WWTP_1010	WWTP_water	SRP133034	China	Asia
WWTP_1011	WWTP_water	SRP133034	China	Asia
WWTP_1012	WWTP_water	SRP133034	China	Asia
WWTP_1013	WWTP_water	SRP133034	China	Asia
WWTP_1014	WWTP_water	SRP133034	China	Asia
WWTP_1015	WWTP_water	SRP133034	China	Asia
WWTP_1016	WWTP_water	SRP133034	China	Asia
WWTP_1017	WWTP_water	SRP133034	China	Asia
WWTP_1018	WWTP_water	SRP133034	China	Asia
WWTP_1019	WWTP_water	SRP133034	China	Asia
WWTP_1020	WWTP_water	SRP133034	China	Asia
WWTP_1021	WWTP_water	SRP133034	China	Asia
WWTP_1022	WWTP_water	SRP133034	China	Asia
WWTP_1023	WWTP_water	SRP133034	China	Asia
WWTP_1024	WWTP_water	SRP133034	China	Asia
WWTP_1025	WWTP_water	SRP133034	China	Asia
WWTP_1026	WWTP_water	SRP133034	China	Asia
WWTP_1027	WWTP_water	SRP133034	China	Asia
WWTP_1028	WWTP_water	SRP133034	China	Asia
WWTP_1029	WWTP_water	SRP133034	China	Asia
WWTP_1030	WWTP_water	SRP133034	China	Asia
WWTP_1031	WWTP_water	SRP133034	China	Asia
WWTP_1032	WWTP_water	SRP133034	China	Asia
WWTP_1033	WWTP_water	SRP133034	China	Asia
WWTP_1034	WWTP_water	SRP133034	China	Asia
WWTP_1035	WWTP_water	SRP133034	China	Asia
WWTP_1036	WWTP_water	SRP133034	China	Asia
WWTP_1037	WWTP_water	SRP133034	China	Asia
WWTP_1038	WWTP_water	SRP133034	China	Asia
WWTP_1039	WWTP_water	SRP133034	China	Asia
WWTP_1040	WWTP_water	SRP133034	China	Asia
WWTP_1041	WWTP_water	SRP133034	China	Asia
WWTP_1042	WWTP_water	SRP133034	China	Asia
WWTP_1043	WWTP_water	SRP133034	China	Asia
WWTP_1044	WWTP_water	SRP133034	China	Asia
WWTP_1045	WWTP_water	SRP133034	China	Asia
WWTP_1046	WWTP_water	SRP133034	China	Asia
WWTP_1047	WWTP_water	SRP133034	China	Asia
WWTP_1048	WWTP_water	SRP133034	China	Asia
WWTP_1049	WWTP_water	SRP133034	China	Asia
WWTP_1050	WWTP_water	SRP133034	China	Asia
WWTP_1051	WWTP_water	SRP133034	China	Asia
WWTP_1052	WWTP_water	SRP133034	China	Asia
WWTP_1053	WWTP_water	SRP133034	China	Asia
WWTP_1054	WWTP_water	SRP133034	China	Asia
WWTP_1055	WWTP_water	SRP133034	China	Asia
WWTP_1056	WWTP_water	SRP133034	China	Asia
WWTP_1057	WWTP_water	SRP133034	China	Asia
WWTP_1058	WWTP_water	SRP133034	China	Asia
WWTP_1059	WWTP_water	SRP133034	China	Asia
WWTP_1060	WWTP_water	SRP133034	China	Asia
WWTP_1061	WWTP_water	SRP133034	China	Asia
WWTP_1062	WWTP_water	SRP133034	China	Asia
Marine_water_1063	Marine_water	SRP045350	Spain	Europe
Marine_water_1064	Marine_water	SRP045350	Spain	Europe
Marine_water_1065	Marine_water	SRP045350	Spain	Europe
Marine_water_1066	Marine_water	SRP045350	Spain	Europe
Marine_water_1067	Marine_water	SRP045350	Spain	Europe
Marine_water_1068	Marine_water	SRP092902	Spain	Europe
Marine_water_1069	Marine_water	SRP092902	Spain	Europe
Marine_water_1070	Marine_water	SRP092902	Spain	Europe
Marine_water_1071	Marine_water	SRP092902	Spain	Europe
Marine_water_1072	Marine_water	SRP092902	Spain	Europe
Marine_water_1073	Marine_water	SRP092902	Spain	Europe
Marine_water_1074	Marine_water	SRP092902	Spain	Europe
Marine_water_1075	Marine_water	SRP092902	Spain	Europe
Marine_water_1076	Marine_water	SRP045350	Spain	Europe
Marine_water_1077	Marine_water	SRP045350	Spain	Europe
Marine_water_1078	Marine_water	SRP045350	Spain	Europe
Marine_water_1079	Marine_water	SRP045350	Spain	Europe
Marine_water_1080	Marine_water	SRP045350	Spain	Europe
Marine_water_1081	Marine_water	SRP045350	Spain	Europe
Marine_water_1082	Marine_water	SRP045350	Spain	Europe
Marine_water_1083	Marine_water	SRP045350	Spain	Europe
Marine_water_1084	Marine_water	SRP092212	uncalculated	Ocean
Marine_water_1085	Marine_water	SRP092212	uncalculated	Ocean
Marine_water_1086	Marine_water	SRP092212	uncalculated	Ocean
Marine_water_1087	Marine_water	SRP092212	uncalculated	Ocean
Marine_water_1088	Marine_water	SRP092212	uncalculated	Ocean
Marine_water_1089	Marine_water	SRP092212	uncalculated	Ocean
Marine_water_1090	Marine_water	SRP092212	uncalculated	Ocean
Marine_water_1091	Marine_water	SRP092212	uncalculated	Ocean
Marine_water_1092	Marine_water	SRP092212	uncalculated	Ocean
Marine_water_1093	Marine_water	SRP092212	uncalculated	Ocean
Marine_water_1094	Marine_water	SRP092212	uncalculated	Ocean
Marine_water_1095	Marine_water	SRP092212	uncalculated	Ocean
Marine_water_1096	Marine_water	SRP092212	uncalculated	Ocean
Marine_water_1097	Marine_water	SRP092212	uncalculated	Ocean
Marine_water_1098	Marine_water	SRP045350	Spain	Europe
Marine_water_1099	Marine_water	SRP090393	USA	North America
Marine_water_1100	Marine_water	SRP092902	Spain	Europe
Marine_water_1101	Marine_water	SRP092902	Spain	Europe
Marine_water_1102	Marine_water	SRP092902	Spain	Europe
Marine_water_1103	Marine_water	SRP092902	Spain	Europe
Marine_water_1104	Marine_water	SRP092902	Spain	Europe
Natural_sediment_1105	Natural_sediment	SRP119650	Germany	Europe
Natural_sediment_1106	Natural_sediment	SRP119650	Germany	Europe
Natural_sediment_1107	Natural_sediment	SRP119650	Germany	Europe
Natural_sediment_1108	Natural_sediment	SRP119650	Germany	Europe
Natural_sediment_1109	Natural_sediment	SRP145414	Sweden	Europe
Natural_sediment_1110	Natural_sediment	SRP145414	Sweden	Europe
Natural_sediment_1111	Natural_sediment	SRP145414	Sweden	Europe
Natural_sediment_1112	Natural_sediment	SRP145414	Sweden	Europe
Natural_sediment_1113	Natural_sediment	SRP145414	Sweden	Europe
Natural_sediment_1114	Natural_sediment	SRP145414	Sweden	Europe
Natural_sediment_1115	Natural_sediment	SRP145414	Sweden	Europe
Natural_sediment_1116	Natural_sediment	SRP145414	Sweden	Europe
Natural_sediment_1117	Natural_sediment	SRP145414	Sweden	Europe
Natural_sediment_1118	Natural_sediment	SRP145414	Sweden	Europe
Natural_sediment_1119	Natural_sediment	SRP145414	Sweden	Europe
Natural_sediment_1120	Natural_sediment	SRP145414	Sweden	Europe
Natural_sediment_1121	Natural_sediment	SRP145414	Sweden	Europe
Natural_sediment_1122	Natural_sediment	SRP145414	Sweden	Europe
Natural_sediment_1123	Natural_sediment	SRP145414	Sweden	Europe
Natural_sediment_1124	Natural_sediment	SRP145414	Sweden	Europe
Natural_sediment_1125	Natural_sediment	SRP145414	Sweden	Europe
Natural_sediment_1126	Natural_sediment	SRP145414	Sweden	Europe
Natural_sediment_1127	Natural_sediment	SRP145414	Sweden	Europe
Natural_sediment_1128	Natural_sediment	SRP145414	Sweden	Europe
Natural_sediment_1129	Natural_sediment	SRP145414	Sweden	Europe
Natural_sediment_1130	Natural_sediment	SRP145414	Sweden	Europe
Natural_sediment_1131	Natural_sediment	SRP145414	Sweden	Europe
Natural_sediment_1132	Natural_sediment	SRP145414	Sweden	Europe
Natural_sediment_1133	Natural_sediment	SRP145414	Sweden	Europe
Natural_sediment_1134	Natural_sediment	SRP145414	Sweden	Europe
Natural_sediment_1135	Natural_sediment	SRP145414	Sweden	Europe
Natural_sediment_1136	Natural_sediment	SRP145414	Sweden	Europe
Natural_sediment_1137	Natural_sediment	SRP145414	Sweden	Europe
Natural_sediment_1138	Natural_sediment	SRP145414	Sweden	Europe
Natural_sediment_1139	Natural_sediment	SRP145414	Sweden	Europe
Natural_sediment_1140	Natural_sediment	SRP145414	Sweden	Europe
Natural_sediment_1141	Natural_sediment	SRP145414	Sweden	Europe
Natural_sediment_1142	Natural_sediment	SRP145414	Sweden	Europe
Natural_sediment_1143	Natural_sediment	SRP145414	Sweden	Europe
Natural_sediment_1144	Natural_sediment	SRP145414	Sweden	Europe
Natural_sediment_1145	Natural_sediment	SRP145414	Sweden	Europe
Natural_sediment_1146	Natural_sediment	SRP145414	Sweden	Europe
Natural_sediment_1147	Natural_sediment	SRP145414	Sweden	Europe
Natural_sediment_1148	Natural_sediment	SRP145414	Sweden	Europe
Natural_sediment_1149	Natural_sediment	SRP145414	Sweden	Europe
Natural_sediment_1150	Natural_sediment	SRP145414	Sweden	Europe
Natural_sediment_1151	Natural_sediment	SRP145414	Sweden	Europe
Natural_sediment_1152	Natural_sediment	SRP145414	Sweden	Europe
Natural_sediment_1153	Natural_sediment	SRP145414	Sweden	Europe
Natural_sediment_1154	Natural_sediment	SRP145414	Sweden	Europe
Natural_sediment_1155	Natural_sediment	SRP145414	Sweden	Europe
Natural_sediment_1156	Natural_sediment	SRP145414	Sweden	Europe
Natural_sediment_1157	Natural_sediment	SRP145414	Sweden	Europe
Natural_sediment_1158	Natural_sediment	SRP145414	Sweden	Europe
Natural_sediment_1159	Natural_sediment	SRP145414	Sweden	Europe
Natural_sediment_1160	Natural_sediment	SRP145414	Sweden	Europe
Natural_sediment_1161	Natural_sediment	SRP145414	Sweden	Europe
Natural_sediment_1162	Natural_sediment	SRP145414	Sweden	Europe
Natural_sediment_1163	Natural_sediment	SRP145414	Sweden	Europe
Natural_sediment_1164	Natural_sediment	SRP145414	Sweden	Europe
Natural_sediment_1165	Natural_sediment	SRP145414	Sweden	Europe
Natural_sediment_1166	Natural_sediment	SRP145414	Sweden	Europe
Natural_sediment_1167	Natural_sediment	SRP145414	Sweden	Europe
Natural_sediment_1168	Natural_sediment	SRP145414	Sweden	Europe
Natural_sediment_1169	Natural_sediment	SRP145414	Sweden	Europe
Natural_sediment_1170	Natural_sediment	SRP145414	Sweden	Europe
Natural_sediment_1171	Natural_sediment	SRP145414	Sweden	Europe
Natural_sediment_1172	Natural_sediment	SRP145414	Sweden	Europe
Natural_sediment_1173	Natural_sediment	SRP145414	Sweden	Europe
Natural_sediment_1174	Natural_sediment	SRP145414	Sweden	Europe
Natural_sediment_1175	Natural_sediment	SRP145414	Sweden	Europe
Natural_sediment_1176	Natural_sediment	SRP145414	Sweden	Europe
Natural_sediment_1177	Natural_sediment	SRP145414	Sweden	Europe
Natural_sediment_1178	Natural_sediment	SRP145414	Sweden	Europe
Natural_sediment_1179	Natural_sediment	SRP145414	Sweden	Europe
Natural_sediment_1180	Natural_sediment	SRP145414	Sweden	Europe
Natural_sediment_1181	Natural_sediment	SRP145414	Sweden	Europe
Natural_sediment_1182	Natural_sediment	SRP145414	Sweden	Europe
Natural_sediment_1183	Natural_sediment	SRP145414	Sweden	Europe
Natural_sediment_1184	Natural_sediment	SRP145414	Sweden	Europe
Natural_sediment_1185	Natural_sediment	SRP145414	Sweden	Europe
Natural_sediment_1186	Natural_sediment	SRP145414	Sweden	Europe
Natural_sediment_1187	Natural_sediment	SRP145414	Sweden	Europe
Natural_sediment_1188	Natural_sediment	SRP145414	Sweden	Europe
Natural_sediment_1189	Natural_sediment	SRP145414	Sweden	Europe
Natural_sediment_1190	Natural_sediment	SRP145414	Sweden	Europe
Natural_sediment_1191	Natural_sediment	SRP145414	Sweden	Europe
Natural_sediment_1192	Natural_sediment	SRP145414	Sweden	Europe
Natural_sediment_1193	Natural_sediment	SRP145414	Sweden	Europe
Natural_sediment_1194	Natural_sediment	SRP145414	Sweden	Europe
Natural_sediment_1195	Natural_sediment	SRP145414	Sweden	Europe
Natural_sediment_1196	Natural_sediment	SRP145414	Sweden	Europe
Natural_sediment_1197	Natural_sediment	SRP145414	Sweden	Europe
Natural_sediment_1198	Natural_sediment	SRP145414	Sweden	Europe
Natural_sediment_1199	Natural_sediment	SRP145414	Sweden	Europe
Natural_sediment_1200	Natural_sediment	SRP145414	Sweden	Europe
Natural_sediment_1201	Natural_sediment	SRP145414	Sweden	Europe
Natural_sediment_1202	Natural_sediment	SRP145414	Sweden	Europe
Natural_sediment_1203	Natural_sediment	SRP145414	Sweden	Europe
Natural_sediment_1204	Natural_sediment	SRP145414	Sweden	Europe
Natural_sediment_1205	Natural_sediment	SRP145414	Sweden	Europe
Natural_sediment_1206	Natural_sediment	SRP145414	Sweden	Europe
Natural_sediment_1207	Natural_sediment	SRP145414	Sweden	Europe
Natural_sediment_1208	Natural_sediment	SRP145414	Sweden	Europe
Natural_sediment_1209	Natural_sediment	SRP145414	Sweden	Europe
Natural_sediment_1210	Natural_sediment	SRP145414	Sweden	Europe
Natural_sediment_1211	Natural_sediment	SRP145414	Sweden	Europe
Natural_sediment_1212	Natural_sediment	SRP145414	Sweden	Europe
Natural_sediment_1213	Natural_sediment	SRP145414	Sweden	Europe
Natural_sediment_1214	Natural_sediment	SRP145414	Sweden	Europe
Natural_sediment_1215	Natural_sediment	SRP145414	Sweden	Europe
Natural_sediment_1216	Natural_sediment	SRP145414	Sweden	Europe
Natural_sediment_1217	Natural_sediment	SRP145414	Sweden	Europe
Natural_sediment_1218	Natural_sediment	SRP145414	Sweden	Europe
Natural_sediment_1219	Natural_sediment	SRP145414	Sweden	Europe
Natural_sediment_1220	Natural_sediment	SRP145414	Sweden	Europe
Natural_sediment_1221	Natural_sediment	SRP145414	Sweden	Europe
Natural_sediment_1222	Natural_sediment	SRP145414	Sweden	Europe
Natural_sediment_1223	Natural_sediment	SRP145414	Sweden	Europe
Natural_sediment_1224	Natural_sediment	SRP145414	Sweden	Europe
Natural_sediment_1225	Natural_sediment	SRP145414	Sweden	Europe
Natural_sediment_1226	Natural_sediment	SRP145414	Sweden	Europe
Natural_sediment_1227	Natural_sediment	SRP145414	Sweden	Europe
Natural_sediment_1228	Natural_sediment	SRP145414	Sweden	Europe
Natural_sediment_1229	Natural_sediment	SRP145414	Sweden	Europe
Natural_sediment_1230	Natural_sediment	SRP145414	Sweden	Europe
Natural_sediment_1231	Natural_sediment	SRP145414	Sweden	Europe
Natural_sediment_1232	Natural_sediment	SRP145414	Sweden	Europe
Natural_sediment_1233	Natural_sediment	SRP145414	Sweden	Europe
Natural_sediment_1234	Natural_sediment	SRP145414	Sweden	Europe
Natural_sediment_1235	Natural_sediment	SRP145414	Sweden	Europe
Natural_sediment_1236	Natural_sediment	SRP145414	Sweden	Europe
Natural_sediment_1237	Natural_sediment	SRP145414	Sweden	Europe
Natural_sediment_1238	Natural_sediment	SRP145414	Sweden	Europe
Natural_sediment_1239	Natural_sediment	SRP145414	Sweden	Europe
Natural_sediment_1240	Natural_sediment	SRP145414	Sweden	Europe
Natural_sediment_1241	Natural_sediment	SRP145414	Sweden	Europe
Natural_sediment_1242	Natural_sediment	SRP145414	Sweden	Europe
Natural_sediment_1243	Natural_sediment	SRP145414	Sweden	Europe
Natural_sediment_1244	Natural_sediment	SRP145414	Sweden	Europe
Natural_sediment_1245	Natural_sediment	SRP145414	Sweden	Europe
Natural_sediment_1246	Natural_sediment	SRP145414	Sweden	Europe
Natural_sediment_1247	Natural_sediment	SRP145414	Sweden	Europe
Natural_sediment_1248	Natural_sediment	SRP145414	Sweden	Europe
Natural_sediment_1249	Natural_sediment	SRP145414	Sweden	Europe
Natural_sediment_1250	Natural_sediment	SRP145414	Sweden	Europe
Natural_sediment_1251	Natural_sediment	SRP145414	Sweden	Europe
Natural_sediment_1252	Natural_sediment	SRP145414	Sweden	Europe
Natural_sediment_1253	Natural_sediment	SRP145414	Sweden	Europe
Natural_sediment_1254	Natural_sediment	SRP145414	Sweden	Europe
Natural_sediment_1255	Natural_sediment	SRP145414	Sweden	Europe
Natural_sediment_1256	Natural_sediment	SRP145414	Sweden	Europe
Natural_sediment_1257	Natural_sediment	SRP145414	Sweden	Europe
Natural_sediment_1258	Natural_sediment	SRP145414	Sweden	Europe
Natural_sediment_1259	Natural_sediment	SRP145414	Sweden	Europe
Natural_sediment_1260	Natural_sediment	SRP145414	Sweden	Europe
Natural_sediment_1261	Natural_sediment	SRP145414	Sweden	Europe
Natural_sediment_1262	Natural_sediment	SRP145414	Sweden	Europe
Natural_sediment_1263	Natural_sediment	SRP145414	Sweden	Europe
Natural_sediment_1264	Natural_sediment	SRP145414	Sweden	Europe
Natural_sediment_1265	Natural_sediment	SRP145414	Sweden	Europe
Natural_sediment_1266	Natural_sediment	SRP145414	Sweden	Europe
Natural_sediment_1267	Natural_sediment	SRP145414	Sweden	Europe
Natural_sediment_1268	Natural_sediment	SRP145414	Sweden	Europe
Natural_sediment_1269	Natural_sediment	SRP145414	Sweden	Europe
Natural_sediment_1270	Natural_sediment	SRP145414	Sweden	Europe
Natural_sediment_1271	Natural_sediment	SRP145414	Sweden	Europe
Natural_sediment_1272	Natural_sediment	SRP145414	Sweden	Europe
Natural_sediment_1273	Natural_sediment	SRP145414	Sweden	Europe
Natural_sediment_1274	Natural_sediment	SRP145414	Sweden	Europe
Natural_sediment_1275	Natural_sediment	SRP145414	Sweden	Europe
Natural_sediment_1276	Natural_sediment	SRP145414	Sweden	Europe
Natural_sediment_1277	Natural_sediment	SRP145414	Sweden	Europe
Natural_sediment_1278	Natural_sediment	SRP145414	Sweden	Europe
Natural_sediment_1279	Natural_sediment	SRP145414	Sweden	Europe
Natural_sediment_1280	Natural_sediment	SRP145414	Sweden	Europe
Natural_sediment_1281	Natural_sediment	SRP145414	Sweden	Europe
Natural_sediment_1282	Natural_sediment	SRP145414	Sweden	Europe
Natural_sediment_1283	Natural_sediment	SRP145414	Sweden	Europe
Natural_sediment_1284	Natural_sediment	SRP145414	Sweden	Europe
Natural_sediment_1285	Natural_sediment	SRP145414	Sweden	Europe
Natural_sediment_1286	Natural_sediment	SRP145414	Sweden	Europe
Natural_sediment_1287	Natural_sediment	SRP145414	Sweden	Europe
Natural_sediment_1288	Natural_sediment	SRP145414	Sweden	Europe
Natural_sediment_1289	Natural_sediment	SRP145414	Sweden	Europe
Natural_sediment_1290	Natural_sediment	SRP145414	Sweden	Europe
Natural_sediment_1291	Natural_sediment	SRP145414	Sweden	Europe
Natural_sediment_1292	Natural_sediment	SRP145414	Sweden	Europe
Natural_sediment_1293	Natural_sediment	SRP145414	Sweden	Europe
Natural_sediment_1294	Natural_sediment	SRP145414	Sweden	Europe
Natural_sediment_1295	Natural_sediment	SRP145414	Sweden	Europe
Natural_sediment_1296	Natural_sediment	SRP145414	Sweden	Europe
Natural_sediment_1297	Natural_sediment	SRP145414	Sweden	Europe
Natural_sediment_1298	Natural_sediment	SRP145414	Sweden	Europe
Natural_sediment_1299	Natural_sediment	SRP145414	Sweden	Europe
Natural_sediment_1300	Natural_sediment	SRP223971	China	Asia
Natural_sediment_1301	Natural_sediment	SRP013381	USA	North America
Natural_sediment_1302	Natural_sediment	SRP104142	Italy	Europe
Natural_sediment_1303	Natural_sediment	SRP104142	Italy	Europe
Natural_sediment_1304	Natural_sediment	SRP104142	Italy	Europe
Natural_sediment_1305	Natural_sediment	SRP223971	China	Asia
Natural_sediment_1306	Natural_sediment	SRP223971	China	Asia
Natural_sediment_1307	Natural_sediment	SRP223971	China	Asia
Natural_sediment_1308	Natural_sediment	SRP223971	China	Asia
Natural_sediment_1309	Natural_sediment	SRP223971	China	Asia
Natural_sediment_1310	Natural_sediment	SRP013381	USA	North America
Natural_water_1311	Natural_water	SRP100314	USA	North America
Natural_water_1312	Natural_water	SRP038693	Spain	Europe
Natural_water_1313	Natural_water	SRP038693	Spain	Europe
Natural_water_1314	Natural_water	SRP092375	Switzerland	Europe
Natural_water_1315	Natural_water	SRP092375	Switzerland	Europe
Natural_water_1316	Natural_water	SRP092375	Switzerland	Europe
Natural_water_1317	Natural_water	SRP092375	Switzerland	Europe
Natural_water_1318	Natural_water	SRP092375	Switzerland	Europe
Natural_water_1319	Natural_water	SRP092375	Switzerland	Europe
Natural_water_1320	Natural_water	SRP114831	Russia	Europe
Natural_water_1321	Natural_water	SRP114831	Russia	Europe
Natural_water_1322	Natural_water	SRP018950	China	Asia
Natural_water_1323	Natural_water	SRP018950	China	Asia
Natural_water_1324	Natural_water	SRP018950	China	Asia
Natural_water_1325	Natural_water	SRP018950	China	Asia
Natural_water_1326	Natural_water	SRP183115	Canada	North America
Natural_water_1327	Natural_water	SRP183115	Canada	North America
Natural_water_1328	Natural_water	SRP183115	Canada	North America
Natural_water_1329	Natural_water	SRP183115	Canada	North America
Natural_water_1330	Natural_water	SRP183115	Canada	North America
Natural_water_1331	Natural_water	SRP183115	Canada	North America
Natural_water_1332	Natural_water	ERP118882	Czech Republic	Europe
Natural_water_1333	Natural_water	ERP118882	Czech Republic	Europe
Natural_water_1334	Natural_water	ERP118882	Czech Republic	Europe
Natural_water_1335	Natural_water	ERP118882	Czech Republic	Europe
Natural_water_1336	Natural_water	ERP118882	Czech Republic	Europe
Natural_water_1337	Natural_water	ERP118882	Czech Republic	Europe
Natural_water_1338	Natural_water	ERP118882	Czech Republic	Europe
Natural_water_1339	Natural_water	ERP118882	Czech Republic	Europe
Natural_water_1340	Natural_water	ERP118882	Czech Republic	Europe
Natural_water_1341	Natural_water	ERP118882	Czech Republic	Europe
Natural_water_1342	Natural_water	ERP118882	Czech Republic	Europe
Natural_water_1343	Natural_water	ERP118882	Czech Republic	Europe
Natural_water_1344	Natural_water	ERP118882	Czech Republic	Europe
Natural_water_1345	Natural_water	ERP118882	Czech Republic	Europe
Natural_water_1346	Natural_water	ERP118882	Czech Republic	Europe
Natural_water_1347	Natural_water	ERP118882	Czech Republic	Europe
Natural_water_1348	Natural_water	ERP118882	Czech Republic	Europe
Natural_water_1349	Natural_water	ERP118882	Czech Republic	Europe
Natural_water_1350	Natural_water	ERP118882	Czech Republic	Europe
Natural_water_1351	Natural_water	ERP118882	Czech Republic	Europe
Natural_water_1352	Natural_water	ERP118882	Czech Republic	Europe
Natural_water_1353	Natural_water	ERP118882	Czech Republic	Europe
Natural_water_1354	Natural_water	ERP118882	Czech Republic	Europe
Natural_water_1355	Natural_water	ERP118882	Czech Republic	Europe
Natural_water_1356	Natural_water	ERP118882	Czech Republic	Europe
Natural_water_1357	Natural_water	ERP118882	Czech Republic	Europe
Natural_water_1358	Natural_water	ERP118882	Czech Republic	Europe
Natural_water_1359	Natural_water	ERP118882	Czech Republic	Europe
Natural_water_1360	Natural_water	ERP118882	Czech Republic	Europe
Natural_water_1361	Natural_water	ERP118882	Czech Republic	Europe
Sewage_1362	Sewage	SRP169537	Hong Kong	Asia
Sewage_1363	Sewage	SRP170004	South Korea	Asia
WWTP_1379	WWTP_water	SRP133034	China	Asia
WWTP_1380	WWTP_water	SRP133034	China	Asia
WWTP_1381	WWTP_water	SRP133034	China	Asia
WWTP_1382	WWTP_water	SRP133034	China	Asia
WWTP_1383	WWTP_water	SRP133034	China	Asia
WWTP_1384	WWTP_water	SRP133034	China	Asia
WWTP_1385	WWTP_water	SRP133034	China	Asia
WWTP_1386	WWTP_water	SRP133034	China	Asia
WWTP_1387	WWTP_water	SRP133034	China	Asia
WWTP_1388	WWTP_water	SRP133034	China	Asia
WWTP_1389	WWTP_water	SRP133034	China	Asia
WWTP_1390	WWTP_water	SRP133034	China	Asia
WWTP_1391	WWTP_water	SRP133034	China	Asia
WWTP_1392	WWTP_water	SRP133034	China	Asia
WWTP_1393	WWTP_water	SRP133034	China	Asia
WWTP_1394	WWTP_water	SRP133034	China	Asia
WWTP_1395	WWTP_water	SRP133034	China	Asia
WWTP_1396	WWTP_water	SRP133034	China	Asia
WWTP_1397	WWTP_water	SRP133034	China	Asia
WWTP_1398	WWTP_water	SRP133034	China	Asia
WWTP_1399	WWTP_water	SRP133034	China	Asia
WWTP_1400	WWTP_water	SRP133034	China	Asia
WWTP_1401	WWTP_water	SRP133034	China	Asia
WWTP_1402	WWTP_water	SRP133034	China	Asia
WWTP_1403	WWTP_water	SRP133034	China	Asia
WWTP_1404	WWTP_water	SRP133034	China	Asia
WWTP_1405	WWTP_water	SRP133034	China	Asia
WWTP_1406	WWTP_water	SRP133034	China	Asia
WWTP_1407	WWTP_water	SRP133034	China	Asia
WWTP_1408	WWTP_water	SRP133034	China	Asia
WWTP_1409	WWTP_water	SRP133034	China	Asia
WWTP_1410	WWTP_water	SRP133034	China	Asia
WWTP_1411	WWTP_water	SRP133034	China	Asia
WWTP_1412	WWTP_water	SRP133034	China	Asia
WWTP_1413	WWTP_water	SRP133034	China	Asia
WWTP_1414	WWTP_water	SRP133034	China	Asia
WWTP_1415	WWTP_water	SRP133034	China	Asia
Natural_sediment_1416	Natural_sediment	SRP140837	USA	North America
Natural_sediment_1417	Natural_sediment	SRP145414	Sweden	Europe
Natural_sediment_1418	Natural_sediment	SRP145414	Sweden	Europe
Natural_sediment_1419	Natural_sediment	SRP145414	Sweden	Europe
Natural_sediment_1420	Natural_sediment	SRP145414	Sweden	Europe
Natural_sediment_1421	Natural_sediment	SRP145414	Sweden	Europe
Natural_sediment_1422	Natural_sediment	SRP145414	Sweden	Europe
Natural_sediment_1423	Natural_sediment	SRP145414	Sweden	Europe
Natural_sediment_1424	Natural_sediment	SRP145414	Sweden	Europe
Natural_sediment_1425	Natural_sediment	SRP145414	Sweden	Europe
Natural_sediment_1426	Natural_sediment	SRP145414	Sweden	Europe
Natural_sediment_1427	Natural_sediment	SRP145414	Sweden	Europe
Natural_sediment_1428	Natural_sediment	SRP145414	Sweden	Europe
Natural_sediment_1429	Natural_sediment	SRP145414	Sweden	Europe
Natural_sediment_1430	Natural_sediment	SRP145414	Sweden	Europe
Natural_sediment_1431	Natural_sediment	SRP145414	Sweden	Europe
Natural_sediment_1432	Natural_sediment	SRP145414	Sweden	Europe
Natural_sediment_1433	Natural_sediment	SRP145414	Sweden	Europe
Natural_sediment_1434	Natural_sediment	SRP145414	Sweden	Europe
Natural_sediment_1435	Natural_sediment	SRP145414	Sweden	Europe
Natural_sediment_1436	Natural_sediment	SRP145414	Sweden	Europe
Natural_sediment_1437	Natural_sediment	SRP145414	Sweden	Europe
Natural_sediment_1438	Natural_sediment	SRP145414	Sweden	Europe
Natural_sediment_1439	Natural_sediment	SRP145414	Sweden	Europe
Natural_sediment_1440	Natural_sediment	SRP145414	Sweden	Europe
Natural_sediment_1441	Natural_sediment	SRP145414	Sweden	Europe
Natural_sediment_1442	Natural_sediment	SRP145414	Sweden	Europe
Natural_sediment_1443	Natural_sediment	SRP145414	Sweden	Europe
Natural_sediment_1444	Natural_sediment	SRP145414	Sweden	Europe
Natural_sediment_1445	Natural_sediment	SRP145414	Sweden	Europe
Natural_sediment_1446	Natural_sediment	SRP145414	Sweden	Europe
Natural_sediment_1447	Natural_sediment	SRP145414	Sweden	Europe
Natural_sediment_1448	Natural_sediment	SRP145414	Sweden	Europe
Natural_sediment_1449	Natural_sediment	SRP145414	Sweden	Europe
Natural_sediment_1450	Natural_sediment	SRP145414	Sweden	Europe
Natural_sediment_1451	Natural_sediment	SRP145414	Sweden	Europe
Natural_sediment_1452	Natural_sediment	SRP145414	Sweden	Europe
Natural_sediment_1453	Natural_sediment	SRP145414	Sweden	Europe
Natural_sediment_1454	Natural_sediment	SRP145414	Sweden	Europe
Natural_sediment_1455	Natural_sediment	SRP145414	Sweden	Europe
Natural_sediment_1456	Natural_sediment	SRP145414	Sweden	Europe
Natural_sediment_1457	Natural_sediment	SRP145414	Sweden	Europe
Natural_sediment_1458	Natural_sediment	SRP145414	Sweden	Europe
Natural_sediment_1459	Natural_sediment	SRP145414	Sweden	Europe
Natural_sediment_1460	Natural_sediment	SRP145414	Sweden	Europe
Natural_sediment_1461	Natural_sediment	SRP145414	Sweden	Europe
Natural_sediment_1462	Natural_sediment	SRP145414	Sweden	Europe
Natural_sediment_1463	Natural_sediment	SRP145414	Sweden	Europe
Natural_sediment_1464	Natural_sediment	SRP145414	Sweden	Europe
Natural_sediment_1465	Natural_sediment	SRP145414	Sweden	Europe
Natural_sediment_1466	Natural_sediment	SRP145414	Sweden	Europe
Natural_sediment_1467	Natural_sediment	SRP145414	Sweden	Europe
Natural_sediment_1468	Natural_sediment	SRP145414	Sweden	Europe
Natural_sediment_1469	Natural_sediment	SRP145414	Sweden	Europe
Natural_sediment_1470	Natural_sediment	SRP145414	Sweden	Europe
Natural_sediment_1471	Natural_sediment	SRP145414	Sweden	Europe
Natural_sediment_1472	Natural_sediment	SRP145414	Sweden	Europe
Natural_sediment_1473	Natural_sediment	SRP145414	Sweden	Europe
Natural_sediment_1474	Natural_sediment	SRP145414	Sweden	Europe
Natural_sediment_1475	Natural_sediment	SRP145414	Sweden	Europe
Natural_sediment_1476	Natural_sediment	SRP145414	Sweden	Europe
Natural_sediment_1477	Natural_sediment	SRP145414	Sweden	Europe
chicken_1479	Chicken_feces	PRJNA601052	USA	North America
chicken_1480	Chicken_feces	PRJNA666163	Canada	North America
chicken_1481	Chicken_feces	PRJNA666163	Canada	North America
chicken_1482	Chicken_feces	PRJNA666163	Canada	North America
chicken_1483	Chicken_feces	PRJNA666163	Canada	North America
chicken_1484	Chicken_feces	PRJNA751585	USA	North America
chicken_1485	Chicken_feces	PRJNA751585	USA	North America
chicken_1486	Chicken_feces	PRJNA751585	USA	North America
chicken_1487	Chicken_feces	PRJNA751585	USA	North America
chicken_1488	Chicken_feces	PRJNA751585	USA	North America
chicken_1489	Chicken_feces	PRJNA751585	USA	North America
chicken_1490	Chicken_feces	PRJNA751585	USA	North America
chicken_1491	Chicken_feces	PRJNA751585	USA	North America
chicken_1492	Chicken_feces	PRJNA751585	USA	North America
chicken_1493	Chicken_feces	PRJNA751585	USA	North America
chicken_1494	Chicken_feces	PRJNA751585	USA	North America
chicken_1495	Chicken_feces	PRJNA751585	USA	North America
chicken_1496	Chicken_feces	PRJNA751585	USA	North America
chicken_1497	Chicken_feces	PRJNA751585	USA	North America
chicken_1498	Chicken_feces	PRJNA751585	USA	North America
chicken_1499	Chicken_feces	PRJNA375762	USA	North America
chicken_1500	Chicken_feces	PRJNA375762	USA	North America
chicken_1501	Chicken_feces	PRJNA375762	USA	North America
chicken_1502	Chicken_feces	PRJNA375762	USA	North America
chicken_1503	Chicken_feces	PRJNA375762	USA	North America
chicken_1504	Chicken_feces	PRJNA375762	USA	North America
chicken_1505	Chicken_feces	PRJNA375762	USA	North America
chicken_1506	Chicken_feces	PRJNA375762	USA	North America
chicken_1507	Chicken_feces	PRJNA375762	USA	North America
chicken_1508	Chicken_feces	PRJNA375762	USA	North America
chicken_1509	Chicken_feces	PRJNA375762	USA	North America
chicken_1510	Chicken_feces	PRJNA406187	USA	North America
chicken_1511	Chicken_feces	PRJNA406190	USA	North America
chicken_1512	Chicken_feces	PRJNA406191	USA	North America
chicken_1513	Chicken_feces	PRJNA406189	USA	North America
chicken_1514	Chicken_feces	PRJNA503784	India	Asia
chicken_1515	Chicken_feces	PRJNA503784	India	Asia
chicken_1516	Chicken_feces	PRJNA503784	India	Asia
chicken_1517	Chicken_feces	PRJNA503784	India	Asia
chicken_1518	Chicken_feces	PRJNA503784	India	Asia
chicken_1519	Chicken_feces	PRJNA503784	India	Asia
chicken_1520	Chicken_feces	PRJNA503784	India	Asia
chicken_1521	Chicken_feces	PRJNA503784	India	Asia
chicken_1522	Chicken_feces	PRJNA503784	India	Asia
chicken_1523	Chicken_feces	PRJNA503784	India	Asia
chicken_1524	Chicken_feces	PRJNA503784	India	Asia
chicken_1525	Chicken_feces	PRJNA503784	India	Asia
chicken_1526	Chicken_feces	PRJNA503784	India	Asia
chicken_1527	Chicken_feces	PRJNA503784	India	Asia
chicken_1528	Chicken_feces	PRJNA503784	India	Asia
chicken_1529	Chicken_feces	PRJNA503784	India	Asia
chicken_1530	Chicken_feces	PRJNA503784	India	Asia
chicken_1531	Chicken_feces	PRJNA503784	India	Asia
chicken_1532	Chicken_feces	PRJNA503784	India	Asia
chicken_1533	Chicken_feces	PRJNA503784	India	Asia
chicken_1534	Chicken_feces	PRJNA503784	India	Asia
chicken_1535	Chicken_feces	PRJNA503784	India	Asia
chicken_1536	Chicken_feces	PRJNA503784	India	Asia
chicken_1537	Chicken_feces	PRJNA503784	India	Asia
chicken_1538	Chicken_feces	PRJNA503784	India	Asia
chicken_1539	Chicken_feces	PRJNA503784	India	Asia
chicken_1540	Chicken_feces	PRJNA503784	India	Asia
chicken_1541	Chicken_feces	PRJNA503784	India	Asia
chicken_1542	Chicken_feces	PRJNA503784	India	Asia
chicken_1543	Chicken_feces	PRJNA503784	India	Asia
chicken_1544	Chicken_feces	PRJNA503784	India	Asia
human_1545	Human_feces	PRJNA809514	China	Asia
human_1546	Human_feces	PRJNA809514	China	Asia
human_1547	Human_feces	PRJNA820119	China	Asia
human_1548	Human_feces	PRJNA820119	China	Asia
human_1549	Human_feces	PRJNA820119	China	Asia
human_1550	Human_feces	PRJNA866369	China	Asia
human_1551	Human_feces	PRJNA866369	China	Asia
human_1552	Human_feces	PRJNA356102	China	Asia
human_1553	Human_feces	PRJNA356102	China	Asia
human_1554	Human_feces	PRJNA509999	China	Asia
human_1555	Human_feces	PRJNA509999	China	Asia
human_1556	Human_feces	PRJNA509999	China	Asia
human_1557	Human_feces	PRJNA509999	China	Asia
human_1558	Human_feces	PRJNA509999	China	Asia
human_1559	Human_feces	PRJNA509999	China	Asia
human_1560	Human_feces	PRJNA664544	China	Asia
human_1561	Human_feces	PRJNA664544	China	Asia
human_1562	Human_feces	PRJNA673918	China	Asia
human_1563	Human_feces	PRJNA673918	China	Asia
human_1564	Human_feces	PRJNA675502	China	Asia
human_1565	Human_feces	PRJNA675502	China	Asia
Crop1	Vegatable	ERR4179826	Thailand	Asia
Crop2	Vegatable	ERR4179830	Thailand	Asia
Crop3	Vegatable	ERR4179832	Thailand	Asia
Crop4	Vegatable	ERR4179833	Thailand	Asia
Crop5	Vegatable	ERR4179834	Thailand	Asia
Crop6	Vegatable	ERR4179835	Thailand	Asia
Crop7	Vegatable	ERR6050425	China	Asia
Crop8	Vegatable	ERR6050446	China	Asia
Crop9	Vegatable	ERR6050535	China	Asia
Crop10	Vegatable	ERR6050556	China	Asia
Crop11	Vegatable	SRR8244343	Belarus	Europe
Crop12	Vegatable	SRR8244344	Belarus	Europe
Crop13	Vegatable	SRR8244345	Belarus	Europe
Crop14	Vegatable	SRR8244346	Belarus	Europe
Crop15	Vegatable	SRR8244347	Belarus	Europe
Crop16	Vegatable	SRR8244348	Belarus	Europe
Crop17	Vegatable	SRR8244349	Ukraine	Europe
Crop18	Vegatable	SRR8244350	Ukraine	Europe
Crop19	Vegatable	SRR8244351	Ukraine	Europe
Crop20	Vegatable	SRR8244352	Ukraine	Europe
Crop21	Vegatable	SRR8244353	Poland	Europe
Crop22	Vegatable	SRR8244354	Poland	Europe
Crop23	Vegatable	SRR8244355	Ukraine	Europe
Crop24	Vegatable	SRR8244356	Ukraine	Europe
Crop25	Vegatable	SRR8244357	Poland	Europe
Crop26	Vegatable	SRR8244358	Poland	Europe
Crop27	Vegatable	SRR8244359	Poland	Europe
Crop28	Vegatable	SRR8244360	Poland	Europe
Crop29	Vegatable	ERR6050610	China	Asia
Crop30	Vegatable	ERR6050623	China	Asia
Crop31	Vegatable	ERR6050624	China	Asia
Crop32	Vegatable	ERR6050628	China	Asia
Crop33	Vegatable	ERR6050633	China	Asia
Crop34	Vegatable	ERR6050635	China	Asia
Crop35	Vegatable	ERR6050637	China	Asia
Crop36	Vegatable	ERR6050638	China	Asia
Crop37	Vegatable	ERR6050640	China	Asia
Crop38	Vegatable	ERR6050641	China	Asia
Crop39	Vegatable	ERR6050642	China	Asia
Crop40	Vegatable	ERR6050643	China	Asia
Crop41	Vegatable	ERR6050644	China	Asia
Crop42	Vegatable	ERR6050645	China	Asia
Crop43	Vegatable	ERR6050646	China	Asia
Crop44	Vegatable	ERR6050647	China	Asia
Crop45	Vegatable	ERR6050648	China	Asia
Crop46	Vegatable	ERR6050649	China	Asia
Crop47	Vegatable	ERR6050650	China	Asia
Crop48	Vegatable	SRR10585500	Singapore	Asia
Crop49	Vegatable	SRR10585501	Singapore	Asia
Crop50	Vegatable	SRR10585502	Singapore	Asia
Crop51	Vegatable	SRR10585503	Singapore	Asia
Crop52	Vegatable	SRR10585507	Singapore	Asia
Crop53	Vegatable	SRR10585509	Singapore	Asia
Crop54	Vegatable	SRR5195106	United States of America	North America
Crop55	Vegatable	SRR17255014	Netherlands	Europe
Crop56	Vegatable	SRR17255015	Netherlands	Europe
Crop57	Vegatable	SRR17255016	Netherlands	Europe
Crop58	Vegatable	SRR17255017	Netherlands	Europe
Crop59	Vegatable	SRR17255020	Netherlands	Europe
Crop60	Vegatable	SRR17255021	Netherlands	Europe
Crop61	Vegatable	SRR17255022	Netherlands	Europe
Crop62	Vegatable	SRR17255023	Netherlands	Europe
Crop63	Vegatable	SRR17255026	Netherlands	Europe
Crop64	Vegatable	SRR17255027	Netherlands	Europe
Crop65	Vegatable	SRR17255028	Netherlands	Europe
Crop66	Vegatable	SRR17255029	Netherlands	Europe
Crop67	Vegatable	SRR17255030	Netherlands	Europe
Crop68	Vegatable	SRR17255031	Netherlands	Europe
Crop69	Vegatable	SRR17255032	Netherlands	Europe
Crop70	Vegatable	SRR17255033	Netherlands	Europe
Crop71	Vegatable	SRR17255034	Netherlands	Europe
Crop72	Vegatable	SRR17255035	Netherlands	Europe
Crop73	Vegatable	SRR17255036	Netherlands	Europe
Crop74	Vegatable	SRR17255000	Netherlands	Europe
Crop75	Vegatable	SRR17255001	Netherlands	Europe
Crop76	Vegatable	SRR17255002	Netherlands	Europe
Crop77	Vegatable	SRR17255003	Netherlands	Europe
Crop78	Vegatable	SRR5195125	France	Europe
Crop79	Vegatable	SRR17255004	Netherlands	Europe
Crop80	Vegatable	SRR17255005	Netherlands	Europe
Crop81	Vegatable	SRR17255006	Netherlands	Europe
Crop82	Vegatable	SRR17255007	Netherlands	Europe
Crop83	Vegatable	SRR17255008	Netherlands	Europe
Crop84	Vegatable	SRR17255009	Netherlands	Europe
Crop85	Vegatable	SRR17254984	Netherlands	Europe
Crop86	Vegatable	SRR17254985	Netherlands	Europe
Crop87	Vegatable	SRR17254986	Netherlands	Europe
Crop88	Vegatable	SRR17254987	Netherlands	Europe
Crop89	Vegatable	SRR17254988	Netherlands	Europe
Crop90	Vegatable	SRR17254989	Netherlands	Europe
Crop91	Vegatable	SRR17254990	Netherlands	Europe
Crop92	Vegatable	SRR17254991	Netherlands	Europe
Crop93	Vegatable	SRR17254993	Netherlands	Europe
Crop94	Vegatable	SRR17254994	Netherlands	Europe
Crop95	Vegatable	SRR17254995	Netherlands	Europe
Crop96	Vegatable	SRR17254996	Netherlands	Europe
Crop97	Vegatable	SRR17255010	Netherlands	Europe
Crop98	Vegatable	SRR17255011	Netherlands	Europe
Crop99	Vegatable	SRR17255012	Netherlands	Europe
Crop100	Vegatable	SRR17255013	Netherlands	Europe
Crop101	Vegatable	SRR17255024	Netherlands	Europe
Crop102	Vegatable	SRR17255025	Netherlands	Europe
Crop103	Vegatable	ERR646488	Germany	Europe
Crop104	Vegatable	ERR647607	Germany	Europe
Crop105	Vegatable	ERR647608	Germany	Europe
Crop106	Vegatable	ERR647609	Germany	Europe
Crop107	Vegatable	SRR10585495	Singapore	Asia
Crop108	Vegatable	SRR10585496	Singapore	Asia
Crop109	Vegatable	SRR10585497	Singapore	Asia
Crop110	Vegatable	SRR10585498	Singapore	Asia
Crop111	Vegatable	SRR10585499	Singapore	Asia
Crop112	Vegatable	SRR10585510	Singapore	Asia
Crop113	Vegatable	SRR10585511	Singapore	Asia
Crop114	Vegatable	SRR10585512	Singapore	Asia
Crop115	Vegatable	SRR10585513	Singapore	Asia
Crop116	Vegatable	SRR10585514	Singapore	Asia
Crop117	Vegatable	SRR10585515	Singapore	Asia
Crop118	Vegatable	SRR10585516	Singapore	Asia
Crop119	Vegatable	SRR10585517	Singapore	Asia
Crop120	Vegatable	SRR17254997	Netherlands	Europe
Crop121	Vegatable	SRR17254998	Netherlands	Europe
Crop122	Vegatable	SRR17254999	Netherlands	Europe

## Sheet: Supplementary Data 3
Variant	Subtype	Type	Mechanism.group
AAA19915	aminoglycoside__AAC(3)-IId	aminoglycoside	Enzymatic inactivation
YP_001966247	aminoglycoside__AAC(3)-IId	aminoglycoside	Enzymatic inactivation
AAB20442	aminoglycoside__AAC(3)-IIe	aminoglycoside	Enzymatic inactivation
AAN34370	aminoglycoside__AAC(3)-IIe	aminoglycoside	Enzymatic inactivation
ACI02996	aminoglycoside__AAC(3)-IIe	aminoglycoside	Enzymatic inactivation
gi|690685601|ref|WP_031944095.1|	aminoglycoside__AAC(3)-IIe	aminoglycoside	Enzymatic inactivation
YP_002791392	aminoglycoside__AAC(6')-Ib7	aminoglycoside	Enzymatic inactivation
AF043381.1.gene2.p01	aminoglycoside__AAC(6')-Ib9	aminoglycoside	Enzymatic inactivation
CAD60196	aminoglycoside__AAC(6')-Ie-APH(2'')-Ia	aminoglycoside	Enzymatic inactivation
gb|AAA88548.1|ARO:3002597|AAC(6')-Ie-APH(2'')-Ia	aminoglycoside__AAC(6')-Ie-APH(2'')-Ia	aminoglycoside	Enzymatic inactivation
AY712687.1.gene1.p01	aminoglycoside__aad(6)	aminoglycoside	Enzymatic inactivation
NC_006663.1.orf0.gene.p01	aminoglycoside__aad(6)	aminoglycoside	Enzymatic inactivation
AB104852.1.gene4.p01	aminoglycoside__aadA	aminoglycoside	Enzymatic inactivation
AF205943.1.gene15.p01	aminoglycoside__aadA	aminoglycoside	Enzymatic inactivation
gi|22094843|gb|AAM92010.1|AF527485_2	aminoglycoside__aadA	aminoglycoside	Enzymatic inactivation
gi|223886324|gb|ACN22617.1|	aminoglycoside__aadA	aminoglycoside	Enzymatic inactivation
gi|447129061|ref|WP_001206317.1|	aminoglycoside__aadA	aminoglycoside	Enzymatic inactivation
gi|53794413|gb|AAU93764.1|	aminoglycoside__aadA	aminoglycoside	Enzymatic inactivation
gb|AAL36430.1|ARO:3004692|aadA10	aminoglycoside__aadA10	aminoglycoside	Enzymatic inactivation
KJ363320.1.gene3.p01	aminoglycoside__aadA2	aminoglycoside	Enzymatic inactivation
AM261837.1.gene1.p01	aminoglycoside__aadA22	aminoglycoside	Enzymatic inactivation
DQ677333.1.gene1.p01	aminoglycoside__aadA24	aminoglycoside	Enzymatic inactivation
AF047479.2.gene10.p01	aminoglycoside__aadA3	aminoglycoside	Enzymatic inactivation
NC_010558.1.6275994.p01	aminoglycoside__aadA5	aminoglycoside	Enzymatic inactivation
AM087411.1.gene3.p01	aminoglycoside__aadA6	aminoglycoside	Enzymatic inactivation
AY139603.1.gene1.p01	aminoglycoside__aadA8	aminoglycoside	Enzymatic inactivation
NP_863621	aminoglycoside__ANT(4')-Ib	aminoglycoside	Enzymatic inactivation
JQ861959.1.gene5.p01	aminoglycoside__ANT(6)-Ia	aminoglycoside	Enzymatic inactivation
AF207840.gene.p01	aminoglycoside__APH(2'')-IIa	aminoglycoside	Enzymatic inactivation
AF337947.1.gene1.p01	aminoglycoside__APH(2'')-IIa	aminoglycoside	Enzymatic inactivation
AF016483.gene.p01	aminoglycoside__APH(2'')-IVa	aminoglycoside	Enzymatic inactivation
AF313472.2.gene15.p01	aminoglycoside__APH(3'')-Ib	aminoglycoside	Enzymatic inactivation
YP_001966537	aminoglycoside__APH(3')-Ia	aminoglycoside	Enzymatic inactivation
M20305.1.gene1.p1	aminoglycoside__APH(3')-Ib	aminoglycoside	Enzymatic inactivation
CAA67773	aminoglycoside__APH(3')-IIIa	aminoglycoside	Enzymatic inactivation
YP_424819	aminoglycoside__APH(3')-IIIa	aminoglycoside	Enzymatic inactivation
gb|AGI04227.1|ARO:3003687|APH(3')-VI	aminoglycoside__APH(3')-VI	aminoglycoside	Enzymatic inactivation
CAM88415	aminoglycoside__APH(6)-Id	aminoglycoside	Enzymatic inactivation
CAQ86961	aminoglycoside__APH(6)-Id	aminoglycoside	Enzymatic inactivation
gi|485948152|ref|WP_001495812.1|	aminoglycoside__APH(6)-Id	aminoglycoside	Enzymatic inactivation
gi|545272242|ref|WP_021561466.1|	aminoglycoside__APH(6)-Id	aminoglycoside	Enzymatic inactivation
gi|806464297|ref|WP_046127528.1|	aminoglycoside__APH(6)-Id	aminoglycoside	Enzymatic inactivation
gi|921973852|ref|WP_053266543.1|	aminoglycoside__APH(6)-Id	aminoglycoside	Enzymatic inactivation
gb|CAD91341.1|ARO:3004675|aphA15	aminoglycoside__aphA15	aminoglycoside	Enzymatic inactivation
P12055	aminoglycoside__Other streptomycin resistance protein	aminoglycoside	Others
EU269034.2.gene4.p01	aminoglycoside__rmtD	aminoglycoside	Antibiotic target alteration
gb|ADW66527.1|ARO:3004677|rmtD2	aminoglycoside__rmtD2	aminoglycoside	Antibiotic target alteration
JQ808129.1.gene2.p01	aminoglycoside__rmtF	aminoglycoside	Antibiotic target alteration
JX486113.1.gene1.p01	aminoglycoside__rmtG	aminoglycoside	Antibiotic target alteration
gi|486204699|ref|WP_001551672.1|	bacitracin__bacA	bacitracin	Antibiotic target alteration
ABV60286	beta_lactam__CARB-3	beta_lactam	Enzymatic inactivation
gb|AAC09012.1|ARO:3002243|CARB-4	beta_lactam__CARB-4	beta_lactam	Enzymatic inactivation
AY178993.1.gene1.p01	beta_lactam__CARB-8	beta_lactam	Enzymatic inactivation
YP_002894624	beta_lactam__CMY-2	beta_lactam	Enzymatic inactivation
JN790864.1.gene1.p01	beta_lactam__CTX-M-123	beta_lactam	Enzymatic inactivation
JX313020.1.gene1.p1	beta_lactam__CTX-M-132	beta_lactam	Enzymatic inactivation
DQ061159.1.gene1.p01	beta_lactam__CTX-M-42	beta_lactam	Enzymatic inactivation
GU208678.1.gene1.p01	beta_lactam__GES-15	beta_lactam	Enzymatic inactivation
JN596280.1.gene3.p01	beta_lactam__GES-19	beta_lactam	Enzymatic inactivation
JN596280.1.gene4.p01	beta_lactam__GES-20	beta_lactam	Enzymatic inactivation
AY494718.1.gene1.p01	beta_lactam__GES-6	beta_lactam	Enzymatic inactivation
AB753457.1.gene1.p01	beta_lactam__IMP-40	beta_lactam	Enzymatic inactivation
Q00983	beta_lactam__LCR-1	beta_lactam	Enzymatic inactivation
ASC49561.1	beta_lactam__NDM-19	beta_lactam	Enzymatic inactivation
AAK14791	beta_lactam__NPS-1	beta_lactam	Enzymatic inactivation
gi|426206800|emb|CCP09090.1|	beta_lactam__OXA-10	beta_lactam	Enzymatic inactivation
AM932669.1.gene2.p01	beta_lactam__OXA-129	beta_lactam	Enzymatic inactivation
GU831575.1.gene1.p01	beta_lactam__OXA-164	beta_lactam	Enzymatic inactivation
ACR66837	beta_lactam__OXA-17	beta_lactam	Enzymatic inactivation
gb|AHC31001.1|ARO:3001807|OXA-246	beta_lactam__OXA-246	beta_lactam	Enzymatic inactivation
HE616889.1.gene2.p01	beta_lactam__OXA-256	beta_lactam	Enzymatic inactivation
AF294653.1.gene2.p01	beta_lactam__OXA-31	beta_lactam	Enzymatic inactivation
gb|BAP28835.1|ARO:3003116|OXA-420	beta_lactam__OXA-420	beta_lactam	Enzymatic inactivation
AF479774.1.gene7.p01	beta_lactam__OXA-9	beta_lactam	Enzymatic inactivation
DQ519090.1.gene1.p01	beta_lactam__OXA-96	beta_lactam	Enzymatic inactivation
gb|ABL14266|ARO:3004856|SCO-1	beta_lactam__SCO-1	beta_lactam	Enzymatic inactivation
GQ288397.1.gene1.p01	beta_lactam__SIM-1	beta_lactam	Enzymatic inactivation
gb|AAB39956.1|ARO:3000979|TEM-116	beta_lactam__TEM-116	beta_lactam	Enzymatic inactivation
AY536519.1.gene1.p01	beta_lactam__VEB-3	beta_lactam	Enzymatic inactivation
AF324833.1.gene1.p01	beta_lactam__VEB-9	beta_lactam	Enzymatic inactivation
M90091.1.gene2.p01	chloramphenicol__catA8	chloramphenicol	Enzymatic inactivation
YP_001429537	chloramphenicol__catA8	chloramphenicol	Enzymatic inactivation
AY259086.1.gene4.p01	chloramphenicol__catB3	chloramphenicol	Enzymatic inactivation
AY123251.gene2.p01	chloramphenicol__catB8	chloramphenicol	Enzymatic inactivation
AAS87172	chloramphenicol__catI	chloramphenicol	Enzymatic inactivation
NC_010558.1.6276004.p01	chloramphenicol__catI	chloramphenicol	Enzymatic inactivation
AB082569.2.gene1.p01	chloramphenicol__catII	chloramphenicol	Enzymatic inactivation
gb|AAA26057.1|ARO:3002693|cmlA1	chloramphenicol__cmlA1	chloramphenicol	Efflux pump
gi|487586482|ref|WP_001724981.1|	chloramphenicol__cmlA1	chloramphenicol	Efflux pump
ACC95408	chloramphenicol__cmlA4	chloramphenicol	Efflux pump
ABK51578	chloramphenicol__cmlA5	chloramphenicol	Efflux pump
AF205943.1.gene13.p01	chloramphenicol__cmlA5	chloramphenicol	Efflux pump
AF458080.1.gene3.p01	chloramphenicol__cmlA5	chloramphenicol	Efflux pump
AY115475.1.gene4.p01	chloramphenicol__cmlA5	chloramphenicol	Efflux pump
AJ549214.1.gene2.p01	chloramphenicol__fexA	chloramphenicol	Efflux pump
CAJ31068	chloramphenicol__fexA	chloramphenicol	Efflux pump
CAL64024	chloramphenicol__fexA	chloramphenicol	Efflux pump
gi|526667538|gb|AGR88940.1|	chloramphenicol__fexA	chloramphenicol	Efflux pump
gi|686169996|ref|WP_031795084.1|	chloramphenicol__fexA	chloramphenicol	Efflux pump
gi|800908720|gb|AKA86811.1|	chloramphenicol__fexA	chloramphenicol	Efflux pump
ACI02892	florfenicol__floR	florfenicol	Efflux pump
ACJ64205	florfenicol__floR	florfenicol	Efflux pump
AF261825.2.gene36.p01	florfenicol__floR	florfenicol	Efflux pump
gi|1015946103|ref|WP_062896568.1|	florfenicol__floR	florfenicol	Efflux pump
gi|501556594|ref|WP_012561099.1|	florfenicol__floR	florfenicol	Efflux pump
gi|505244440|ref|WP_015431542.1|	florfenicol__floR	florfenicol	Efflux pump
gi|735677397|ref|WP_034167813.1|	florfenicol__floR	florfenicol	Efflux pump
gi|915984930|ref|WP_050946607.1|	florfenicol__floR	florfenicol	Efflux pump
gi|955473245|ref|WP_058100717.1|	florfenicol__floR	florfenicol	Efflux pump
YP_002894387	florfenicol__floR	florfenicol	Efflux pump
AJ249217.gene.p01	macrolide-lincosamide-streptogramin__cfr(A)	macrolide-lincosamide-streptogramin	Antibiotic target alteration
gb|CDF47262.1|ARO:3004649|cfr(B)	macrolide-lincosamide-streptogramin__cfr(B)	macrolide-lincosamide-streptogramin	Antibiotic target alteration
AXY65402.1	macrolide-lincosamide-streptogramin__cfr(D)	macrolide-lincosamide-streptogramin	Antibiotic target alteration
AAZ14842	macrolide-lincosamide-streptogramin__ere(A)	macrolide-lincosamide-streptogramin	Enzymatic inactivation
gi|504872883|ref|WP_015059985.1|	macrolide-lincosamide-streptogramin__ere(A)	macrolide-lincosamide-streptogramin	Enzymatic inactivation
gi|692128548|ref|WP_032084014.1|	macrolide-lincosamide-streptogramin__ere(A)	macrolide-lincosamide-streptogramin	Enzymatic inactivation
AAC78336	macrolide-lincosamide-streptogramin__ereA2	macrolide-lincosamide-streptogramin	Enzymatic inactivation
gb|CBY77552.1|ARO:3003106|Erm(42)	macrolide-lincosamide-streptogramin__erm(42)	macrolide-lincosamide-streptogramin	Antibiotic target alteration
gi|519428888|ref|WP_020277967.1|	macrolide-lincosamide-streptogramin__erm(A)	macrolide-lincosamide-streptogramin	Antibiotic target alteration
AAL91930	macrolide-lincosamide-streptogramin__erm(B)	macrolide-lincosamide-streptogramin	Antibiotic target alteration
AF242872.1.gene2.p01	macrolide-lincosamide-streptogramin__erm(B)	macrolide-lincosamide-streptogramin	Antibiotic target alteration
gi|446961536|ref|WP_001038792.1|	macrolide-lincosamide-streptogramin__erm(B)	macrolide-lincosamide-streptogramin	Antibiotic target alteration
gi|446961539|ref|WP_001038795.1|	macrolide-lincosamide-streptogramin__erm(B)	macrolide-lincosamide-streptogramin	Antibiotic target alteration
gi|488250641|ref|WP_002321849.1|	macrolide-lincosamide-streptogramin__erm(B)	macrolide-lincosamide-streptogramin	Antibiotic target alteration
gi|695273519|ref|WP_032495453.1|	macrolide-lincosamide-streptogramin__erm(B)	macrolide-lincosamide-streptogramin	Antibiotic target alteration
gi|908778004|gb|AKT73197.1|	macrolide-lincosamide-streptogramin__erm(B)	macrolide-lincosamide-streptogramin	Antibiotic target alteration
gi|700659240|gb|AIU96746.1|	macrolide-lincosamide-streptogramin__erm(C)	macrolide-lincosamide-streptogramin	Antibiotic target alteration
AAX84025	macrolide-lincosamide-streptogramin__erm(T)	macrolide-lincosamide-streptogramin	Antibiotic target alteration
NP_862543	macrolide-lincosamide-streptogramin__erm(T)	macrolide-lincosamide-streptogramin	Antibiotic target alteration
gb|ABG65740.1|ARO:3002879|linG	macrolide-lincosamide-streptogramin__linG	macrolide-lincosamide-streptogramin	Enzymatic inactivation
AF110130.1.orf0.gene.p01	macrolide-lincosamide-streptogramin__lnu(B)	macrolide-lincosamide-streptogramin	Enzymatic inactivation
gb|APU52409.1|ARO:3004085|lnuG	macrolide-lincosamide-streptogramin__lnu(G)	macrolide-lincosamide-streptogramin	Enzymatic inactivation
AAL05554	macrolide-lincosamide-streptogramin__lsa(E)	macrolide-lincosamide-streptogramin	Antibiotic target protection
gb|ACJ63262.1|ARO:3003107|mefB	macrolide-lincosamide-streptogramin__mef(B)	macrolide-lincosamide-streptogramin	Efflux pump
AAB03644	macrolide-lincosamide-streptogramin__mph(A)	macrolide-lincosamide-streptogramin	Enzymatic inactivation
AAR05762	macrolide-lincosamide-streptogramin__mph(A)	macrolide-lincosamide-streptogramin	Enzymatic inactivation
gi|749030947|ref|WP_040078663.1|	macrolide-lincosamide-streptogramin__mph(A)	macrolide-lincosamide-streptogramin	Enzymatic inactivation
gb|CAJ98570.1|ARO:3003071|mphF	macrolide-lincosamide-streptogramin__mph(F)	macrolide-lincosamide-streptogramin	Enzymatic inactivation
gi|488231473|ref|WP_002302681.1|	macrolide-lincosamide-streptogramin__msr(C)	macrolide-lincosamide-streptogramin	Antibiotic target protection
gb|AVI44920.1|ARO:3004470|poxtA	macrolide-lincosamide-streptogramin__poxtA	macrolide-lincosamide-streptogramin	Antibiotic target protection
AAF24171	macrolide-lincosamide-streptogramin__vat(E)	macrolide-lincosamide-streptogramin	Enzymatic inactivation
AAG21695	macrolide-lincosamide-streptogramin__vat(E)	macrolide-lincosamide-streptogramin	Enzymatic inactivation
AF139725.gene.p01	macrolide-lincosamide-streptogramin__vat(E)	macrolide-lincosamide-streptogramin	Enzymatic inactivation
gb|BAE78116.1|ARO:3003576|eptA	polymyxin__eptA	polymyxin	Antibiotic target alteration
WP_085562392.1	polymyxin__mcr-1.7	polymyxin	Antibiotic target alteration
WP_065801616.1	polymyxin__mcr-3.19	polymyxin	Antibiotic target alteration
gb|OYN70668.1|ARO:3004511|MCR-3.2	polymyxin__mcr-3.2	polymyxin	Antibiotic target alteration
WP_087879616.1	polymyxin__mcr-3.20	polymyxin	Antibiotic target alteration
WP_065804663.1	polymyxin__mcr-3.4	polymyxin	Antibiotic target alteration
gb|AVK94777.1|ARO:3004694|MCR-4.2	polymyxin__mcr-4.2	polymyxin	Antibiotic target alteration
DQ151889.gene.p01	quinolone__QnrA6	quinolone	Antibiotic target protection
ABU86807	quinolone__QnrB4	quinolone	Antibiotic target protection
gb|AZP56652.1|ARO:3004627|QnrS15	quinolone__QnrS15	quinolone	Antibiotic target protection
ABE98197	quinolone__QnrS2	quinolone	Antibiotic target protection
gb|AEG74318.1|ARO:3002795|QnrS6	quinolone__QnrS6	quinolone	Antibiotic target protection
gb|AHE41345.1|ARO:3002797|QnrS8	quinolone__QnrS8	quinolone	Antibiotic target protection
gb|ADI55014.1|ARO:3002801|QnrVC4	quinolone__QnrVC4	quinolone	Antibiotic target protection
gb|AJA36815.1|ARO:3003193|QnrVC7	quinolone__QnrVC7	quinolone	Antibiotic target protection
AF191564.1.gene5.p01	sulfonamide__sul1	sulfonamide	Antibiotic target replacement
gi|1028098568|ref|WP_063855066.1|	sulfonamide__sul1	sulfonamide	Antibiotic target replacement
gi|1028098576|ref|WP_063855074.1|	sulfonamide__sul1	sulfonamide	Antibiotic target replacement
gi|446181177|ref|WP_000259032.1|	sulfonamide__sul1	sulfonamide	Antibiotic target replacement
gi|585353377|ref|WP_024234985.1|	sulfonamide__sul1	sulfonamide	Antibiotic target replacement
gi|691356724|ref|WP_032072921.1|	sulfonamide__sul1	sulfonamide	Antibiotic target replacement
gi|695269051|ref|WP_032491228.1|	sulfonamide__sul1	sulfonamide	Antibiotic target replacement
gi|727812385|ref|WP_033896017.1|	sulfonamide__sul1	sulfonamide	Antibiotic target replacement
gi|749031651|ref|WP_040079219.1|	sulfonamide__sul1	sulfonamide	Antibiotic target replacement
gi|765470059|ref|WP_044719974.1|	sulfonamide__sul1	sulfonamide	Antibiotic target replacement
NP_940280	sulfonamide__sul1	sulfonamide	Antibiotic target replacement
gi|1033206613|gb|ANH55999.1|	sulfonamide__sul2	sulfonamide	Antibiotic target replacement
AJ459418.gene.p01	sulfonamide__sul3	sulfonamide	Antibiotic target replacement
BAC79064	tetracycline__tet(A)	tetracycline	Efflux pump
CAG27784	tetracycline__tet(A)	tetracycline	Efflux pump
gi|1033206624|gb|ANH56010.1|	tetracycline__tet(A)	tetracycline	Efflux pump
gi|1333751|emb|CAA24909.1|	tetracycline__tet(A)	tetracycline	Efflux pump
gi|503044395|ref|WP_013279371.1|	tetracycline__tet(A)	tetracycline	Efflux pump
gi|504871774|ref|WP_015058876.1|	tetracycline__tet(A)	tetracycline	Efflux pump
gi|521255818|ref|WP_020442383.1|	tetracycline__tet(A)	tetracycline	Efflux pump
gi|59042479|gb|AAW83817.1|	tetracycline__tet(A)	tetracycline	Efflux pump
gi|691355704|ref|WP_032072899.1|	tetracycline__tet(A)	tetracycline	Efflux pump
gi|692960352|ref|WP_032153701.1|	tetracycline__tet(A)	tetracycline	Efflux pump
gi|835943791|ref|WP_047706567.1|	tetracycline__tet(A)	tetracycline	Efflux pump
gi|915870017|ref|WP_050918514.1|	tetracycline__tet(A)	tetracycline	Efflux pump
gi|918403720|ref|WP_052454986.1|	tetracycline__tet(A)	tetracycline	Efflux pump
gi|970281480|ref|WP_058659945.1|	tetracycline__tet(A)	tetracycline	Efflux pump
X75761.gene.p01	tetracycline__tet(A)	tetracycline	Efflux pump
YP_002332890	tetracycline__tet(A)	tetracycline	Efflux pump
AB084246.gene.p01	tetracycline__tet(B)	tetracycline	Efflux pump
BAC67138	tetracycline__tet(B)	tetracycline	Efflux pump
AY232670.1.gene2.p01	tetracycline__tet(G)	tetracycline	Efflux pump
AAL92527	tetracycline__tet(L)	tetracycline	Efflux pump
CAA43220	tetracycline__tet(L)	tetracycline	Efflux pump
CAI84881	tetracycline__tet(L)	tetracycline	Efflux pump
gi|1043724887|gb|ANS91860.1|	tetracycline__tet(L)	tetracycline	Efflux pump
P13924	tetracycline__tet(L)	tetracycline	Efflux pump
AAB05246	tetracycline__tet(M)	tetracycline	Antibiotic target protection
AAK17952	tetracycline__tet(M)	tetracycline	Antibiotic target protection
ABB18304	tetracycline__tet(M)	tetracycline	Antibiotic target protection
ABB70049	tetracycline__tet(M)	tetracycline	Antibiotic target protection
ABD46539	tetracycline__tet(M)	tetracycline	Antibiotic target protection
ABI81214	tetracycline__tet(M)	tetracycline	Antibiotic target protection
ABP89888	tetracycline__tet(M)	tetracycline	Antibiotic target protection
CAJ00294	tetracycline__tet(M)	tetracycline	Antibiotic target protection
CAV31157	tetracycline__tet(M)	tetracycline	Antibiotic target protection
gi|164612278|gb|ABY63608.1|	tetracycline__tet(M)	tetracycline	Antibiotic target protection
gi|446614384|ref|WP_000691730.1|	tetracycline__tet(M)	tetracycline	Antibiotic target protection
gi|748448280|gb|AJE60963.1|	tetracycline__tet(M)	tetracycline	Antibiotic target protection
M85225.gene.p01	tetracycline__tet(M)	tetracycline	Antibiotic target protection
X04388.gene.p01	tetracycline__tet(M)	tetracycline	Antibiotic target protection
ZP_02511926	tetracycline__tet(M)	tetracycline	Antibiotic target protection
ZP_03984378	tetracycline__tet(M)	tetracycline	Antibiotic target protection
ZP_04435342	tetracycline__tet(M)	tetracycline	Antibiotic target protection
gi|816206780|gb|AKE81065.1|	vancomycin__vanYA	vancomycin	Antibiotic target alteration
gi|498515090|ref|WP_010815297.1|	vancomycin__vanYB	vancomycin	Antibiotic target alteration

## Sheet: Supplementary Data 4
Group pairs	Sum.sq	R2	F	Pr(>F)	Significant
WWTP_water vs Marine_water	1	62.0938	337.849	0.001	*
WWTP_water vs Human_feces	1	45.5132	210.585	0.001	*
WWTP_water vs Sewage	1	25.5365	126.945	0.001	*
WWTP_water vs Natural_water	1	16.9916	82.0756	0.001	*
WWTP_water vs Soil	1	93.6848	370.819	0.001	*
WWTP_water vs Landfill	1	6.42473	29.6304	0.001	*
WWTP_water vs Swine_feces	1	17.0336	82.0617	0.001	*
WWTP_water vs Cattle_feces	1	7.82643	37.4858	0.001	*
WWTP_water vs Natural_sediment	1	55.3928	251.412	0.001	*
WWTP_water vs Chicken_feces	1	45.4526	191.752	0.001	*
WWTP_water vs Vegatable	1	20.8343	84.6716	0.001	*
Marine_water vs Human_feces	1	47.1503	281.032	0.001	*
Marine_water vs Sewage	1	48.9981	336.259	0.001	*
Marine_water vs Natural_water	1	21.952	153.347	0.001	*
Marine_water vs Soil	1	85.8289	345.562	0.001	*
Marine_water vs Landfill	1	9.62607	67.0142	0.001	*
Marine_water vs Swine_feces	1	18.9931	143.387	0.001	*
Marine_water vs Cattle_feces	1	8.92454	70.1917	0.001	*
Marine_water vs Natural_sediment	1	49.4095	261.953	0.001	*
Marine_water vs Chicken_feces	1	46.9684	236.933	0.001	*
Marine_water vs Vegatable	1	31.7777	153.141	0.001	*
Human_feces vs Sewage	1	19.6126	101.635	0.001	*
Human_feces vs Natural_water	1	25.5694	126.681	0.001	*
Human_feces vs Soil	1	62.0789	243.095	0.001	*
Human_feces vs Landfill	1	8.87851	40.1203	0.001	*
Human_feces vs Swine_feces	1	5.0653	25.1115	0.001	*
Human_feces vs Cattle_feces	1	3.40444	16.7187	0.001	*
Human_feces vs Natural_sediment	1	46.8158	209.51	0.001	*
Human_feces vs Chicken_feces	1	15.5477	61.6236	0.001	*
Human_feces vs Vegatable	1	25.5927	95.086	0.001	*
Sewage vs Natural_water	1	23.4249	139.645	0.001	*
Sewage vs Soil	1	60.1957	237.933	0.001	*
Sewage vs Landfill	1	8.96276	50.6833	0.001	*
Sewage vs Swine_feces	1	11.1271	70.094	0.001	*
Sewage vs Cattle_feces	1	5.28801	34.2124	0.001	*
Sewage vs Natural_sediment	1	46.7342	224.91	0.001	*
Sewage vs Chicken_feces	1	24.7259	107.685	0.001	*
Sewage vs Vegatable	1	23.1705	94.6792	0.001	*
Natural_water vs Soil	1	22.5462	88.4329	0.001	*
Natural_water vs Landfill	1	3.78344	20.2093	0.001	*
Natural_water vs Swine_feces	1	14.4327	90.8535	0.001	*
Natural_water vs Cattle_feces	1	7.6196	50.1172	0.001	*
Natural_water vs Natural_sediment	1	18.2666	84.9572	0.001	*
Natural_water vs Chicken_feces	1	25.0109	101.409	0.001	*
Natural_water vs Vegatable	1	11.2583	41.9913	0.001	*
Soil vs Landfill	1	3.79921	14.7702	0.001	*
Soil vs Swine_feces	1	18.4647	72.1841	0.001	*
Soil vs Cattle_feces	1	8.33611	32.5197	0.001	*
Soil vs Natural_sediment	1	17.593	69.2427	0.001	*
Soil vs Chicken_feces	1	61.8196	238.854	0.001	*
Soil vs Vegatable	1	16.7893	64.4384	0.001	*
Landfill vs Swine_feces	1	7.61096	43.3362	0.001	*
Landfill vs Cattle_feces	1	5.05417	29.9898	0.001	*
Landfill vs Natural_sediment	1	5.03634	22.2017	0.001	*
Landfill vs Chicken_feces	1	8.7706	31.6227	0.001	*
Landfill vs Vegatable	1	2.70336	8.6736	0.001	*
Swine_feces vs Cattle_feces	1	2.78214	26.71	0.001	*
Swine_feces vs Natural_sediment	1	17.6383	81.4302	0.001	*
Swine_feces vs Chicken_feces	1	4.78197	18.6391	0.001	*
Swine_feces vs Vegatable	1	12.8855	45.1619	0.001	*
Cattle_feces vs Natural_sediment	1	8.36245	38.2707	0.001	*
Cattle_feces vs Chicken_feces	1	5.07297	19.1425	0.001	*
Cattle_feces vs Vegatable	1	6.62151	22.1009	0.001	*
Natural_sediment vs Chicken_feces	1	46.216	188.451	0.001	*
Natural_sediment vs Vegatable	1	16.7596	65.6471	0.001	*
Chicken_feces vs Vegatable	1	24.2463	80.3947	0.001	*

## Sheet: Supplementary Data 5
Group pairs	Sum.sq	R2	F	Pr(>F)	Significant
WWTP_water vs Marine_water	1	30.7094	110.873	0.001	*
WWTP_water vs Human_feces	1	32.5311	127.469	0.001	*
WWTP_water vs Sewage	1	23.4633	112.874	0.001	*
WWTP_water vs Natural_water	1	10.8351	42.9314	0.001	*
WWTP_water vs Soil	1	61.6601	156.527	0.001	*
WWTP_water vs Landfill	1	4.32469	19.1561	0.001	*
WWTP_water vs Swine_feces	1	14.9114	68.4448	0.001	*
WWTP_water vs Cattle_feces	1	6.45384	29.6285	0.001	*
WWTP_water vs Natural_sediment	1	23.859	90.3318	0.001	*
WWTP_water vs Chicken_feces	1	39.6501	157.156	0.001	*
WWTP_water vs Vegatable	1	20.3203	73.138	0.001	*
Marine_water vs Human_feces	1	15.5704	41.483	0.001	*
Marine_water vs Sewage	1	24.6743	83.1868	0.001	*
Marine_water vs Natural_water	1	2.2431	5.18347	0.001	*
Marine_water vs Soil	1	7.86993	17.0612	0.001	*
Marine_water vs Landfill	1	2.75321	6.66324	0.001	*
Marine_water vs Swine_feces	1	9.79134	26.323	0.001	*
Marine_water vs Cattle_feces	1	4.86555	12.3417	0.001	*
Marine_water vs Natural_sediment	1	2.52116	6.02116	0.001	*
Marine_water vs Chicken_feces	1	17.6241	48.4148	0.001	*
Marine_water vs Vegatable	1	7.24056	16.9007	0.001	*
Human_feces vs Sewage	1	14.9418	57.8637	0.001	*
Human_feces vs Natural_water	1	6.15766	16.6404	0.001	*
Human_feces vs Soil	1	20.0131	44.6778	0.001	*
Human_feces vs Landfill	1	3.32799	9.863	0.001	*
Human_feces vs Swine_feces	1	6.50002	21.1325	0.001	*
Human_feces vs Cattle_feces	1	3.89363	12.1797	0.001	*
Human_feces vs Natural_sediment	1	12.5687	34.091	0.001	*
Human_feces vs Chicken_feces	1	8.51293	26.0614	0.001	*
Human_feces vs Vegatable	1	10.1356	26.4849	0.001	*
Sewage vs Natural_water	1	11.3046	44.5358	0.001	*
Sewage vs Soil	1	35.5189	83.4423	0.001	*
Sewage vs Landfill	1	4.95287	25.9885	0.001	*
Sewage vs Swine_feces	1	9.06114	51.0339	0.001	*
Sewage vs Cattle_feces	1	6.71373	39.1195	0.001	*
Sewage vs Natural_sediment	1	20.4338	74.0991	0.001	*
Sewage vs Chicken_feces	1	16.5053	65.2025	0.001	*
Sewage vs Vegatable	1	19.164	64.0126	0.001	*
Natural_water vs Soil	1	1.03774	2.21283	0.002	*
Natural_water vs Landfill	1	1.73659	3.85661	0.001	*
Natural_water vs Swine_feces	1	6.26068	17.5899	0.001	*
Natural_water vs Cattle_feces	1	3.52898	8.72864	0.001	*
Natural_water vs Natural_sediment	1	1.71548	3.91807	0.001	*
Natural_water vs Chicken_feces	1	7.32785	20.6746	0.001	*
Natural_water vs Vegatable	1	1.68241	3.74096	0.001	*
Soil vs Landfill	1	2.22451	4.76349	0.001	*
Soil vs Swine_feces	1	9.94588	21.7583	0.001	*
Soil vs Cattle_feces	1	4.46962	9.6433	0.001	*
Soil vs Natural_sediment	1	4.30488	9.28945	0.001	*
Soil vs Chicken_feces	1	24.8537	56.0778	0.001	*
Soil vs Vegatable	1	3.79901	8.17136	0.001	*
Landfill vs Swine_feces	1	4.08593	17.4977	0.001	*
Landfill vs Cattle_feces	1	3.04552	12.3535	0.001	*
Landfill vs Natural_sediment	1	2.6249	6.36185	0.001	*
Landfill vs Chicken_feces	1	3.8232	11.8904	0.001	*
Landfill vs Vegatable	1	1.91251	4.42213	0.001	*
Swine_feces vs Cattle_feces	1	4.90157	28.3429	0.001	*
Swine_feces vs Natural_sediment	1	8.89405	24.8122	0.001	*
Swine_feces vs Chicken_feces	1	3.47715	11.7527	0.001	*
Swine_feces vs Vegatable	1	8.63661	22.4724	0.001	*
Cattle_feces vs Natural_sediment	1	4.49372	11.628	0.001	*
Cattle_feces vs Chicken_feces	1	5.35968	17.5491	0.001	*
Cattle_feces vs Vegatable	1	4.16883	10.1367	0.001	*
Natural_sediment vs Chicken_feces	1	14.3129	40.2074	0.001	*
Natural_sediment vs Vegatable	1	5.26898	12.2249	0.001	*
Chicken_feces vs Vegatable	1	14.0844	38.0327	0.001	*

## Sheet: Supplementary Data 6
Type for all habitat										Subtype for all habitat										RankI ARGs gene for all habitat
	Comparison	Type	Method	Group	LDA	P.unadj	P.adj	Significance			Comparison	Subtype	Method	Group	LDA	P.unadj	P.adj	Significance			Comparison	Subtype	Method	Group	LDA	P.unadj	P.adj	Significance
novobiocin	Cattle_feces - Chicken_feces - Human_feces - Landfill - Marine_water - Natural_sediment - Natural_water - Sewage - Soil - Swine_feces - Vegatable - WWTP_water	novobiocin	LEfSe	Chicken_feces	5.34539	1.51953e-245	3.50661e-245	***		tetracycline__tet(W)	Cattle_feces - Chicken_feces - Human_feces - Landfill - Marine_water - Natural_sediment - Natural_water - Sewage - Soil - Swine_feces - Vegatable - WWTP_water	tetracycline__tet(W)	LEfSe	Chicken_feces	5.1539	0	0	***		YP_001966247	Cattle_feces - Chicken_feces - Drinking_water - Human_feces - Industrial_WWTP_water - Landfill - Marine_water - Natural_sediment - Natural_water - Sewage - Soil - Swine_feces - Vegatable - WWTP_water	aminoglycoside__AAC(3)-IId	LEfSe	Landfill	5.23434083018766	1.6154722716382e-162	5.15986665866531e-162	***
pleuromutilin_tiamulin	Cattle_feces - Chicken_feces - Human_feces - Landfill - Marine_water - Natural_sediment - Natural_water - Sewage - Soil - Swine_feces - Vegatable - WWTP_water	pleuromutilin_tiamulin	LEfSe	Marine_water	5.33524	0	0	***		macrolide-lincosamide-streptogramin__lnu(C)	Cattle_feces - Chicken_feces - Human_feces - Landfill - Marine_water - Natural_sediment - Natural_water - Sewage - Soil - Swine_feces - Vegatable - WWTP_water	macrolide-lincosamide-streptogramin__lnu(C)	LEfSe	Cattle_feces	4.97641	0	0	***		gi|735677397|ref|WP_034167813.1|	Cattle_feces - Chicken_feces - Drinking_water - Human_feces - Industrial_WWTP_water - Landfill - Marine_water - Natural_sediment - Natural_water - Sewage - Soil - Swine_feces - Vegatable - WWTP_water	florfenicol__floR	LEfSe	WWTP_water	5.1974684692269	2.37028416091897e-35	2.71251770286984e-35	***
fusidic_acid	Cattle_feces - Chicken_feces - Human_feces - Landfill - Marine_water - Natural_sediment - Natural_water - Sewage - Soil - Swine_feces - Vegatable - WWTP_water	fusidic_acid	LEfSe	Cattle_feces	5.23824	6.47556e-230	1.38762e-229	***		polymyxin__ugd	Cattle_feces - Chicken_feces - Human_feces - Landfill - Marine_water - Natural_sediment - Natural_water - Sewage - Soil - Swine_feces - Vegatable - WWTP_water	polymyxin__ugd	LEfSe	Marine_water	4.96772	0	0	***		gi|1015946103|ref|WP_062896568.1|	Cattle_feces - Chicken_feces - Drinking_water - Human_feces - Industrial_WWTP_water - Landfill - Marine_water - Natural_sediment - Natural_water - Sewage - Soil - Swine_feces - Vegatable - WWTP_water	florfenicol__floR	LEfSe	Swine_feces	5.19674370736964	1.37879479207417e-82	2.04904226044356e-82	***
mupirocin	Cattle_feces - Chicken_feces - Human_feces - Landfill - Marine_water - Natural_sediment - Natural_water - Sewage - Soil - Swine_feces - Vegatable - WWTP_water	mupirocin	LEfSe	Marine_water	4.97034	0	0	***		tetracycline__tet(Q)	Cattle_feces - Chicken_feces - Human_feces - Landfill - Marine_water - Natural_sediment - Natural_water - Sewage - Soil - Swine_feces - Vegatable - WWTP_water	tetracycline__tet(Q)	LEfSe	Cattle_feces	4.82419	0	0	***		ACR66837	Cattle_feces - Chicken_feces - Drinking_water - Human_feces - Industrial_WWTP_water - Landfill - Marine_water - Natural_sediment - Natural_water - Sewage - Soil - Swine_feces - Vegatable - WWTP_water	beta_lactam__OXA-17	LEfSe	Cattle_feces	5.15550778261977	5.96492092866457e-197	3.98904087104443e-196	***
beta_lactam	Cattle_feces - Chicken_feces - Human_feces - Landfill - Marine_water - Natural_sediment - Natural_water - Sewage - Soil - Swine_feces - Vegatable - WWTP_water	beta_lactam	LEfSe	Swine_feces	4.95076	1.00526e-280	3.01577e-280	***		beta_lactam__CfxA3	Cattle_feces - Chicken_feces - Human_feces - Landfill - Marine_water - Natural_sediment - Natural_water - Sewage - Soil - Swine_feces - Vegatable - WWTP_water	beta_lactam__CfxA3	LEfSe	Cattle_feces	4.80672	0	0	***		AF205943.1.gene15.p01	Cattle_feces - Chicken_feces - Drinking_water - Human_feces - Industrial_WWTP_water - Landfill - Marine_water - Natural_sediment - Natural_water - Sewage - Soil - Swine_feces - Vegatable - WWTP_water	aminoglycoside__aadA	LEfSe	WWTP_water	5.01928725350065	4.90500553332262e-167	1.64011122520475e-166	***
florfenicol	Cattle_feces - Chicken_feces - Human_feces - Landfill - Marine_water - Natural_sediment - Natural_water - Sewage - Soil - Swine_feces - Vegatable - WWTP_water	florfenicol	LEfSe	Soil	4.90595	0	0	***		macrolide-lincosamide-streptogramin__mel	Cattle_feces - Chicken_feces - Human_feces - Landfill - Marine_water - Natural_sediment - Natural_water - Sewage - Soil - Swine_feces - Vegatable - WWTP_water	macrolide-lincosamide-streptogramin__mel	LEfSe	Cattle_feces	4.75035	0	0	***		AB753457.1.gene1.p01	Cattle_feces - Chicken_feces - Drinking_water - Human_feces - Industrial_WWTP_water - Landfill - Marine_water - Natural_sediment - Natural_water - Sewage - Soil - Swine_feces - Vegatable - WWTP_water	beta_lactam__IMP-40	LEfSe	Sewage	4.97445438760366	1.04136402865531e-98	1.76866588993838e-98	***
edeine	Cattle_feces - Chicken_feces - Human_feces - Landfill - Marine_water - Natural_sediment - Natural_water - Sewage - Soil - Swine_feces - Vegatable - WWTP_water	edeine	LEfSe	WWTP_water	4.84608	1.01468e-296	3.38226e-296	***		sulfonamide__sul1	Cattle_feces - Chicken_feces - Human_feces - Landfill - Marine_water - Natural_sediment - Natural_water - Sewage - Soil - Swine_feces - Vegatable - WWTP_water	sulfonamide__sul1	LEfSe	WWTP_water	4.71195	0	0	***		gb|BAP28835.1|ARO:3003116|OXA-420	Cattle_feces - Chicken_feces - Drinking_water - Human_feces - Industrial_WWTP_water - Landfill - Marine_water - Natural_sediment - Natural_water - Sewage - Soil - Swine_feces - Vegatable - WWTP_water	beta_lactam__OXA-420	LEfSe	Swine_feces	4.96878756068318	7.20649480024255e-219	8.11678888027319e-218	***
bacitracin	Cattle_feces - Chicken_feces - Human_feces - Landfill - Marine_water - Natural_sediment - Natural_water - Sewage - Soil - Swine_feces - Vegatable - WWTP_water	bacitracin	LEfSe	Soil	4.6907	0	0	***		aminoglycoside__APH(3')-IIIa	Cattle_feces - Chicken_feces - Human_feces - Landfill - Marine_water - Natural_sediment - Natural_water - Sewage - Soil - Swine_feces - Vegatable - WWTP_water	aminoglycoside__APH(3')-IIIa	LEfSe	Swine_feces	4.71099	0	0	***		gi|1028098568|ref|WP_063855066.1|	Cattle_feces - Chicken_feces - Drinking_water - Human_feces - Industrial_WWTP_water - Landfill - Marine_water - Natural_sediment - Natural_water - Sewage - Soil - Swine_feces - Vegatable - WWTP_water	sulfonamide__sul1	LEfSe	Sewage	4.93830305680753	1.69991946788503e-159	5.19689665896279e-159	***
tunicamycin	Cattle_feces - Chicken_feces - Human_feces - Landfill - Marine_water - Natural_sediment - Natural_water - Sewage - Soil - Swine_feces - Vegatable - WWTP_water	tunicamycin	LEfSe	Soil	4.50302	0	0	***		novobiocin__novA	Cattle_feces - Chicken_feces - Human_feces - Landfill - Marine_water - Natural_sediment - Natural_water - Sewage - Soil - Swine_feces - Vegatable - WWTP_water	novobiocin__novA	LEfSe	Soil	4.68291	0	0	***		gi|690685601|ref|WP_031944095.1|	Cattle_feces - Chicken_feces - Drinking_water - Human_feces - Industrial_WWTP_water - Landfill - Marine_water - Natural_sediment - Natural_water - Sewage - Soil - Swine_feces - Vegatable - WWTP_water	aminoglycoside__AAC(3)-IIe	LEfSe	Cattle_feces	4.90717867627944	3.13815224004794e-94	5.12644717076533e-94	***
streptothricin	Cattle_feces - Chicken_feces - Human_feces - Landfill - Marine_water - Natural_sediment - Natural_water - Sewage - Soil - Swine_feces - Vegatable - WWTP_water	streptothricin	LEfSe	Marine_water	4.41165	5.70232e-193	9.50387e-193	***		tetracycline__tetB(P)	Cattle_feces - Chicken_feces - Human_feces - Landfill - Marine_water - Natural_sediment - Natural_water - Sewage - Soil - Swine_feces - Vegatable - WWTP_water	tetracycline__tetB(P)	LEfSe	Marine_water	4.64963	2.19401e-164	9.30838e-164	***		gb|AAA88548.1|ARO:3002597|AAC(6')-Ie-APH(2'')-Ia	Cattle_feces - Chicken_feces - Drinking_water - Human_feces - Industrial_WWTP_water - Landfill - Marine_water - Natural_sediment - Natural_water - Sewage - Soil - Swine_feces - Vegatable - WWTP_water	aminoglycoside__AAC(6')-Ie-APH(2'')-Ia	LEfSe	Sewage	4.86973075557043	2.39120304807952e-172	9.47624911646327e-172	***
bicyclomycin	Cattle_feces - Chicken_feces - Human_feces - Landfill - Marine_water - Natural_sediment - Natural_water - Sewage - Soil - Swine_feces - Vegatable - WWTP_water	bicyclomycin	LEfSe	Swine_feces	4.21343	1.97626258336499e-323	8.39911597930119e-323	***		rifamycin__arr-3	Cattle_feces - Chicken_feces - Human_feces - Landfill - Marine_water - Natural_sediment - Natural_water - Sewage - Soil - Swine_feces - Vegatable - WWTP_water	rifamycin__arr-3	LEfSe	Industrial_WWTP_water	4.61671	1.01987e-76	2.74961e-76	***		JQ861959.1.gene5.p01	Cattle_feces - Chicken_feces - Drinking_water - Human_feces - Industrial_WWTP_water - Landfill - Marine_water - Natural_sediment - Natural_water - Sewage - Soil - Swine_feces - Vegatable - WWTP_water	aminoglycoside__ANT(6)-Ia	LEfSe	Cattle_feces	4.79706944300558	8.22173961702411e-271	8.7972613902158e-269	***
rifamycin	Cattle_feces - Chicken_feces - Human_feces - Landfill - Marine_water - Natural_sediment - Natural_water - Sewage - Soil - Swine_feces - Vegatable - WWTP_water	rifamycin	LEfSe	Vegatable	3.98551	9.1422e-55	1.05487e-54	***		macrolide-lincosamide-streptogramin__ere(A)	Cattle_feces - Chicken_feces - Human_feces - Landfill - Marine_water - Natural_sediment - Natural_water - Sewage - Soil - Swine_feces - Vegatable - WWTP_water	macrolide-lincosamide-streptogramin__ere(A)	LEfSe	WWTP_water	4.53617	0	0	***		AAK14791	Cattle_feces - Chicken_feces - Drinking_water - Human_feces - Industrial_WWTP_water - Landfill - Marine_water - Natural_sediment - Natural_water - Sewage - Soil - Swine_feces - Vegatable - WWTP_water	beta_lactam__NPS-1	LEfSe	WWTP_water	4.77437102340323	6.58113091881826e-278	1.40836201662711e-275	***
trimethoprim	Cattle_feces - Chicken_feces - Human_feces - Landfill - Marine_water - Natural_sediment - Natural_water - Sewage - Soil - Swine_feces - Vegatable - WWTP_water	trimethoprim	LEfSe	Vegatable	3.95522	8.05713e-202	1.42185e-201	***		macrolide-lincosamide-streptogramin__macB	Cattle_feces - Chicken_feces - Human_feces - Landfill - Marine_water - Natural_sediment - Natural_water - Sewage - Soil - Swine_feces - Vegatable - WWTP_water	macrolide-lincosamide-streptogramin__macB	LEfSe	Natural_sediment	4.53583	1.26503e-304	9.98963e-304	***		gi|487586482|ref|WP_001724981.1|	Cattle_feces - Chicken_feces - Drinking_water - Human_feces - Industrial_WWTP_water - Landfill - Marine_water - Natural_sediment - Natural_water - Sewage - Soil - Swine_feces - Vegatable - WWTP_water	chloramphenicol__cmlA1	LEfSe	Cattle_feces	4.76802727118606	3.82967825330364e-188	2.10141319540251e-187	***
bleomycin	Cattle_feces - Chicken_feces - Human_feces - Landfill - Marine_water - Natural_sediment - Natural_water - Sewage - Soil - Swine_feces - Vegatable - WWTP_water	bleomycin	LEfSe	Soil	3.94089	1.78369e-181	2.81635e-181	***		tetracycline__tet(O)	Cattle_feces - Chicken_feces - Human_feces - Landfill - Marine_water - Natural_sediment - Natural_water - Sewage - Soil - Swine_feces - Vegatable - WWTP_water	tetracycline__tet(O)	LEfSe	Human_feces	4.49085	0	0	***		BAC67138	Cattle_feces - Chicken_feces - Drinking_water - Human_feces - Industrial_WWTP_water - Landfill - Marine_water - Natural_sediment - Natural_water - Sewage - Soil - Swine_feces - Vegatable - WWTP_water	tetracycline__tet(B)	LEfSe	Cattle_feces	4.7599483047001	9.66116809843338e-196	5.90711420875641e-195	***
factumycin	Cattle_feces - Chicken_feces - Human_feces - Landfill - Marine_water - Natural_sediment - Natural_water - Sewage - Soil - Swine_feces - Vegatable - WWTP_water	factumycin	LEfSe	Vegatable	3.93547	4.8632e-254	1.2158e-253	***		rifamycin__rphB	Cattle_feces - Chicken_feces - Human_feces - Landfill - Marine_water - Natural_sediment - Natural_water - Sewage - Soil - Swine_feces - Vegatable - WWTP_water	rifamycin__rphB	LEfSe	Soil	4.48004	0	0	***		CAQ86961	Cattle_feces - Chicken_feces - Drinking_water - Human_feces - Industrial_WWTP_water - Landfill - Marine_water - Natural_sediment - Natural_water - Sewage - Soil - Swine_feces - Vegatable - WWTP_water	aminoglycoside__APH(6)-Id	LEfSe	Sewage	4.74775094786419	6.20610486562957e-177	2.65621288248946e-176	***
puromycin	Cattle_feces - Chicken_feces - Human_feces - Landfill - Marine_water - Natural_sediment - Natural_water - Sewage - Soil - Swine_feces - Vegatable - WWTP_water	puromycin	LEfSe	Human_feces	3.93195	1.87201e-85	2.55274e-85	***		macrolide-lincosamide-streptogramin__erm(B)	Cattle_feces - Chicken_feces - Human_feces - Landfill - Marine_water - Natural_sediment - Natural_water - Sewage - Soil - Swine_feces - Vegatable - WWTP_water	macrolide-lincosamide-streptogramin__erm(B)	LEfSe	Chicken_feces	4.3854	0	0	***		WP_085562392.1	Cattle_feces - Chicken_feces - Drinking_water - Human_feces - Industrial_WWTP_water - Landfill - Marine_water - Natural_sediment - Natural_water - Sewage - Soil - Swine_feces - Vegatable - WWTP_water	polymyxin__mcr-1.7	LEfSe	WWTP_water	4.73315988901926	1.04410491696193e-196	6.77086218878342e-196	***
fosfomycin	Cattle_feces - Chicken_feces - Human_feces - Landfill - Marine_water - Natural_sediment - Natural_water - Sewage - Soil - Swine_feces - Vegatable - WWTP_water	fosfomycin	LEfSe	WWTP_water	3.79046	0	0	***		macrolide-lincosamide-streptogramin__cfr(E)	Cattle_feces - Chicken_feces - Human_feces - Landfill - Marine_water - Natural_sediment - Natural_water - Sewage - Soil - Swine_feces - Vegatable - WWTP_water	macrolide-lincosamide-streptogramin__cfr(E)	LEfSe	Swine_feces	4.34949	0	0	***		gi|504872883|ref|WP_015059985.1|	Cattle_feces - Chicken_feces - Drinking_water - Human_feces - Industrial_WWTP_water - Landfill - Marine_water - Natural_sediment - Natural_water - Sewage - Soil - Swine_feces - Vegatable - WWTP_water	macrolide-lincosamide-streptogramin__ere(A)	LEfSe	WWTP_water	4.71079322611115	1.20595170519698e-246	3.22592081140193e-245	***
quinolone	Cattle_feces - Chicken_feces - Human_feces - Landfill - Marine_water - Natural_sediment - Natural_water - Sewage - Soil - Swine_feces - Vegatable - WWTP_water	quinolone	LEfSe	Cattle_feces	3.77702	9.69415e-09	1.07713e-08	***		mupirocin__Bifidobacteria intrinsic ileS conferring resistance to mupirocin	Cattle_feces - Chicken_feces - Human_feces - Landfill - Marine_water - Natural_sediment - Natural_water - Sewage - Soil - Swine_feces - Vegatable - WWTP_water	mupirocin__Bifidobacteria intrinsic ileS conferring resistance to mupirocin	LEfSe	Landfill	4.348	1.06083e-120	3.7205e-120	***		AAK17952	Cattle_feces - Chicken_feces - Drinking_water - Human_feces - Industrial_WWTP_water - Landfill - Marine_water - Natural_sediment - Natural_water - Sewage - Soil - Swine_feces - Vegatable - WWTP_water	tetracycline__tet(M)	LEfSe	WWTP_water	4.6959380979251	4.95291650930163e-254	1.51417733284364e-252	***
aminoglycoside	Cattle_feces - Chicken_feces - Human_feces - Landfill - Marine_water - Natural_sediment - Natural_water - Sewage - Soil - Swine_feces - Vegatable - WWTP_water	aminoglycoside	LEfSe	Cattle_feces	3.76261	1.16599492418534e-321	4.37248096569503e-321	***		tetracycline__tetA(48)	Cattle_feces - Chicken_feces - Human_feces - Landfill - Marine_water - Natural_sediment - Natural_water - Sewage - Soil - Swine_feces - Vegatable - WWTP_water	tetracycline__tetA(48)	LEfSe	Natural_sediment	4.31267	2.34899e-269	1.53342e-268	***		P12055	Cattle_feces - Chicken_feces - Drinking_water - Human_feces - Industrial_WWTP_water - Landfill - Marine_water - Natural_sediment - Natural_water - Sewage - Soil - Swine_feces - Vegatable - WWTP_water	aminoglycoside__Other streptomycin resistance protein	LEfSe	Chicken_feces	4.67866350758434	1.19359007169271e-241	2.32207523038400e-240	***
sulfonamide	Cattle_feces - Chicken_feces - Human_feces - Landfill - Marine_water - Natural_sediment - Natural_water - Sewage - Soil - Swine_feces - Vegatable - WWTP_water	sulfonamide	LEfSe	Marine_water	3.6713	1.89007e-89	2.70009e-89	***		macrolide-lincosamide-streptogramin__ole(C)	Cattle_feces - Chicken_feces - Human_feces - Landfill - Marine_water - Natural_sediment - Natural_water - Sewage - Soil - Swine_feces - Vegatable - WWTP_water	macrolide-lincosamide-streptogramin__ole(C)	LEfSe	Natural_water	4.30837	3.26526e-240	1.93076e-239	***		JQ808129.1.gene2.p01	Cattle_feces - Chicken_feces - Drinking_water - Human_feces - Industrial_WWTP_water - Landfill - Marine_water - Natural_sediment - Natural_water - Sewage - Soil - Swine_feces - Vegatable - WWTP_water	aminoglycoside__rmtF	LEfSe	WWTP_water	4.66980068221161	1.76809574266789e-204	1.35133031761046e-203	***
tetracenomycin_C	Cattle_feces - Chicken_feces - Human_feces - Landfill - Marine_water - Natural_sediment - Natural_water - Sewage - Soil - Swine_feces - Vegatable - WWTP_water	tetracenomycin_C	LEfSe	Cattle_feces	3.63624	0.000532227	0.000570243	***		aminoglycoside__aadS	Cattle_feces - Chicken_feces - Human_feces - Landfill - Marine_water - Natural_sediment - Natural_water - Sewage - Soil - Swine_feces - Vegatable - WWTP_water	aminoglycoside__aadS	LEfSe	WWTP_water	4.24608	0	0	***		ZP_03984378	Cattle_feces - Chicken_feces - Drinking_water - Human_feces - Industrial_WWTP_water - Landfill - Marine_water - Natural_sediment - Natural_water - Sewage - Soil - Swine_feces - Vegatable - WWTP_water	tetracycline__tet(M)	LEfSe	Swine_feces	4.61581722773295	9.97623143942809e-202	7.36177078633659e-201	***
polymyxin	Cattle_feces - Chicken_feces - Human_feces - Landfill - Marine_water - Natural_sediment - Natural_water - Sewage - Soil - Swine_feces - Vegatable - WWTP_water	polymyxin	LEfSe	Sewage	3.62794	1.48842e-79	1.94142e-79	***		tetracycline__tet(37)	Cattle_feces - Chicken_feces - Human_feces - Landfill - Marine_water - Natural_sediment - Natural_water - Sewage - Soil - Swine_feces - Vegatable - WWTP_water	tetracycline__tet(37)	LEfSe	Human_feces	4.22911	0	0	***		AJ549214.1.gene2.p01	Cattle_feces - Chicken_feces - Drinking_water - Human_feces - Industrial_WWTP_water - Landfill - Marine_water - Natural_sediment - Natural_water - Sewage - Soil - Swine_feces - Vegatable - WWTP_water	chloramphenicol__fexA	LEfSe	Sewage	4.60207022198717	3.3660359434566e-193	1.94684241053976e-192	***
tetracycline	Cattle_feces - Chicken_feces - Human_feces - Landfill - Marine_water - Natural_sediment - Natural_water - Sewage - Soil - Swine_feces - Vegatable - WWTP_water	tetracycline	LEfSe	Swine_feces	3.56939	6.91728e-56	8.30073e-56	***		beta_lactam__CfxA6	Cattle_feces - Chicken_feces - Human_feces - Landfill - Marine_water - Natural_sediment - Natural_water - Sewage - Soil - Swine_feces - Vegatable - WWTP_water	beta_lactam__CfxA6	LEfSe	Human_feces	4.21555	0	0	***		gi|915870017|ref|WP_050918514.1|	Cattle_feces - Chicken_feces - Drinking_water - Human_feces - Industrial_WWTP_water - Landfill - Marine_water - Natural_sediment - Natural_water - Sewage - Soil - Swine_feces - Vegatable - WWTP_water	tetracycline__tet(A)	LEfSe	Cattle_feces	4.58934156500333	1.07335300430483e-14	1.13151498975977e-14	***
other_peptide_antibiotics	Cattle_feces - Chicken_feces - Human_feces - Landfill - Marine_water - Natural_sediment - Natural_water - Sewage - Soil - Swine_feces - Vegatable - WWTP_water	other_peptide_antibiotics	LEfSe	Sewage	3.50287	7.30845e-207	1.37033e-206	***		tetracycline__tet(O/W)	Cattle_feces - Chicken_feces - Human_feces - Landfill - Marine_water - Natural_sediment - Natural_water - Sewage - Soil - Swine_feces - Vegatable - WWTP_water	tetracycline__tet(O/W)	LEfSe	Chicken_feces	4.21231	0	0	***		AF043381.1.gene2.p01	Cattle_feces - Chicken_feces - Drinking_water - Human_feces - Industrial_WWTP_water - Landfill - Marine_water - Natural_sediment - Natural_water - Sewage - Soil - Swine_feces - Vegatable - WWTP_water	aminoglycoside__AAC(6')-Ib9	LEfSe	WWTP_water	4.56351351383001	2.06837153874128e-258	1.10657877322659e-256	***
vancomycin	Cattle_feces - Chicken_feces - Human_feces - Landfill - Marine_water - Natural_sediment - Natural_water - Sewage - Soil - Swine_feces - Vegatable - WWTP_water	vancomycin	LEfSe	Cattle_feces	3.34693	2.75185e-68	3.43981e-68	***		tetracycline__tet(40)	Cattle_feces - Chicken_feces - Human_feces - Landfill - Marine_water - Natural_sediment - Natural_water - Sewage - Soil - Swine_feces - Vegatable - WWTP_water	tetracycline__tet(40)	LEfSe	Human_feces	4.2109	0	0	***		ABB18304	Cattle_feces - Chicken_feces - Drinking_water - Human_feces - Industrial_WWTP_water - Landfill - Marine_water - Natural_sediment - Natural_water - Sewage - Soil - Swine_feces - Vegatable - WWTP_water	tetracycline__tet(M)	LEfSe	Sewage	4.5375390693112	2.15722614030204e-152	6.23846478411672e-152	***
antibacterial_fatty_acid	Cattle_feces - Chicken_feces - Human_feces - Landfill - Marine_water - Natural_sediment - Natural_water - Sewage - Soil - Swine_feces - Vegatable - WWTP_water	antibacterial_fatty_acid	LEfSe	Cattle_feces	2.97885	1.9083e-98	2.86245e-98	***		tetracycline__tet(32)	Cattle_feces - Chicken_feces - Human_feces - Landfill - Marine_water - Natural_sediment - Natural_water - Sewage - Soil - Swine_feces - Vegatable - WWTP_water	tetracycline__tet(32)	LEfSe	Human_feces	4.20347	0	0	***		M90091.1.gene2.p01	Cattle_feces - Chicken_feces - Drinking_water - Human_feces - Industrial_WWTP_water - Landfill - Marine_water - Natural_sediment - Natural_water - Sewage - Soil - Swine_feces - Vegatable - WWTP_water	chloramphenicol__catA8	LEfSe	WWTP_water	4.52371081956289	1.72425508203368e-181	8.19979083456018e-181	***
										rifamycin__RbpA	Cattle_feces - Chicken_feces - Human_feces - Landfill - Marine_water - Natural_sediment - Natural_water - Sewage - Soil - Swine_feces - Vegatable - WWTP_water	rifamycin__RbpA	LEfSe	Soil	4.19797	2.7998e-213	1.44293e-212	***		AF458080.1.gene3.p01	Cattle_feces - Chicken_feces - Drinking_water - Human_feces - Industrial_WWTP_water - Landfill - Marine_water - Natural_sediment - Natural_water - Sewage - Soil - Swine_feces - Vegatable - WWTP_water	chloramphenicol__cmlA5	LEfSe	WWTP_water	4.51653357211948	5.9137554627945e-145	1.58192958629753e-144	***
										bacitracin__bcrA	Cattle_feces - Chicken_feces - Human_feces - Landfill - Marine_water - Natural_sediment - Natural_water - Sewage - Soil - Swine_feces - Vegatable - WWTP_water	bacitracin__bcrA	LEfSe	Natural_water	4.19555	1.90677e-158	7.91149e-158	***		YP_002894624	Cattle_feces - Chicken_feces - Drinking_water - Human_feces - Industrial_WWTP_water - Landfill - Marine_water - Natural_sediment - Natural_water - Sewage - Soil - Swine_feces - Vegatable - WWTP_water	beta_lactam__CMY-2	LEfSe	Sewage	4.51112431152068	4.00293869353646e-84	6.11877771726287e-84	***
										rifamycin__rphA	Cattle_feces - Chicken_feces - Human_feces - Landfill - Marine_water - Natural_sediment - Natural_water - Sewage - Soil - Swine_feces - Vegatable - WWTP_water	rifamycin__rphA	LEfSe	Soil	4.19513	0	0	***		AF324833.1.gene1.p01	Cattle_feces - Chicken_feces - Drinking_water - Human_feces - Industrial_WWTP_water - Landfill - Marine_water - Natural_sediment - Natural_water - Sewage - Soil - Swine_feces - Vegatable - WWTP_water	beta_lactam__VEB-9	LEfSe	WWTP_water	4.4875227073041	5.29859610944006e-176	2.22333248513759e-175	***
										aminoglycoside__aad(6)	Cattle_feces - Chicken_feces - Human_feces - Landfill - Marine_water - Natural_sediment - Natural_water - Sewage - Soil - Swine_feces - Vegatable - WWTP_water	aminoglycoside__aad(6)	LEfSe	Swine_feces	4.18351	0	0	***		AY712687.1.gene1.p01	Cattle_feces - Chicken_feces - Drinking_water - Human_feces - Industrial_WWTP_water - Landfill - Marine_water - Natural_sediment - Natural_water - Sewage - Soil - Swine_feces - Vegatable - WWTP_water	aminoglycoside__aad(6)	LEfSe	Swine_feces	4.4806895324547	7.70524393640235e-225	9.69954236700061e-224	***
										streptothricin__SAT-4	Cattle_feces - Chicken_feces - Human_feces - Landfill - Marine_water - Natural_sediment - Natural_water - Sewage - Soil - Swine_feces - Vegatable - WWTP_water	streptothricin__SAT-4	LEfSe	Swine_feces	4.17771	0	0	***		AF205943.1.gene13.p01	Cattle_feces - Chicken_feces - Drinking_water - Human_feces - Industrial_WWTP_water - Landfill - Marine_water - Natural_sediment - Natural_water - Sewage - Soil - Swine_feces - Vegatable - WWTP_water	chloramphenicol__cmlA5	LEfSe	Sewage	4.46998022101044	7.13950787926261e-172	2.72831193957535e-171	***
										sulfonamide__sul2	Cattle_feces - Chicken_feces - Human_feces - Landfill - Marine_water - Natural_sediment - Natural_water - Sewage - Soil - Swine_feces - Vegatable - WWTP_water	sulfonamide__sul2	LEfSe	WWTP_water	4.16453	0	0	***		AY232670.1.gene2.p01	Cattle_feces - Chicken_feces - Drinking_water - Human_feces - Industrial_WWTP_water - Landfill - Marine_water - Natural_sediment - Natural_water - Sewage - Soil - Swine_feces - Vegatable - WWTP_water	tetracycline__tet(G)	LEfSe	Sewage	4.46918985804508	1.4847433081889e-172	5.99500128212121e-172	***
										beta_lactam__CRD3-1	Cattle_feces - Chicken_feces - Human_feces - Landfill - Marine_water - Natural_sediment - Natural_water - Sewage - Soil - Swine_feces - Vegatable - WWTP_water	beta_lactam__CRD3-1	LEfSe	Landfill	4.15364	5.73848e-174	2.51302e-173	***		GU208678.1.gene1.p01	Cattle_feces - Chicken_feces - Drinking_water - Human_feces - Industrial_WWTP_water - Landfill - Marine_water - Natural_sediment - Natural_water - Sewage - Soil - Swine_feces - Vegatable - WWTP_water	beta_lactam__GES-15	LEfSe	WWTP_water	4.46862191528395	6.60081834981928e-207	5.23175972911602e-206	***
										aminoglycoside__ANT(6)-Ib	Cattle_feces - Chicken_feces - Human_feces - Landfill - Marine_water - Natural_sediment - Natural_water - Sewage - Soil - Swine_feces - Vegatable - WWTP_water	aminoglycoside__ANT(6)-Ib	LEfSe	Swine_feces	4.1501	0	0	***		P13924	Cattle_feces - Chicken_feces - Drinking_water - Human_feces - Industrial_WWTP_water - Landfill - Marine_water - Natural_sediment - Natural_water - Sewage - Soil - Swine_feces - Vegatable - WWTP_water	tetracycline__tet(L)	LEfSe	Cattle_feces	4.45298542167636	2.4918302723961e-78	3.60305188035653e-78	***
										tetracycline__tet(44)	Cattle_feces - Chicken_feces - Human_feces - Landfill - Marine_water - Natural_sediment - Natural_water - Sewage - Soil - Swine_feces - Vegatable - WWTP_water	tetracycline__tet(44)	LEfSe	Cattle_feces	4.14701	0	0	***		gb|AEG74318.1|ARO:3002795|QnrS6	Cattle_feces - Chicken_feces - Drinking_water - Human_feces - Industrial_WWTP_water - Landfill - Marine_water - Natural_sediment - Natural_water - Sewage - Soil - Swine_feces - Vegatable - WWTP_water	quinolone__QnrS6	LEfSe	Sewage	4.44767264916043	3.66300696339837e-228	5.22588993444835e-227	***
										macrolide-lincosamide-streptogramin__lsa(B)	Cattle_feces - Chicken_feces - Human_feces - Landfill - Marine_water - Natural_sediment - Natural_water - Sewage - Soil - Swine_feces - Vegatable - WWTP_water	macrolide-lincosamide-streptogramin__lsa(B)	LEfSe	Swine_feces	4.14432	2.47827e-227	1.35118e-226	***		gb|AAC09012.1|ARO:3002243|CARB-4	Cattle_feces - Chicken_feces - Drinking_water - Human_feces - Industrial_WWTP_water - Landfill - Marine_water - Natural_sediment - Natural_water - Sewage - Soil - Swine_feces - Vegatable - WWTP_water	beta_lactam__CARB-4	LEfSe	Sewage	4.44620115096282	1.16316172893208e-117	2.37063438087109e-117	***
										tetracycline__tet(L)	Cattle_feces - Chicken_feces - Human_feces - Landfill - Marine_water - Natural_sediment - Natural_water - Sewage - Soil - Swine_feces - Vegatable - WWTP_water	tetracycline__tet(L)	LEfSe	Chicken_feces	4.09953	3.95519e-304	3.11328e-303	***		gb|AZP56652.1|ARO:3004627|QnrS15	Cattle_feces - Chicken_feces - Drinking_water - Human_feces - Industrial_WWTP_water - Landfill - Marine_water - Natural_sediment - Natural_water - Sewage - Soil - Swine_feces - Vegatable - WWTP_water	quinolone__QnrS15	LEfSe	Cattle_feces	4.43467185810542	2.39938372934139e-42	2.85260065599476e-42	***
										vancomycin__vanXO	Cattle_feces - Chicken_feces - Human_feces - Landfill - Marine_water - Natural_sediment - Natural_water - Sewage - Soil - Swine_feces - Vegatable - WWTP_water	vancomycin__vanXO	LEfSe	Landfill	4.08984	4.39323172282036e-320	3.73424696439731e-319	***		gi|700659240|gb|AIU96746.1|	Cattle_feces - Chicken_feces - Drinking_water - Human_feces - Industrial_WWTP_water - Landfill - Marine_water - Natural_sediment - Natural_water - Sewage - Soil - Swine_feces - Vegatable - WWTP_water	macrolide-lincosamide-streptogramin__erm(C)	LEfSe	Sewage	4.43025927012673	2.33069673904213e-221	2.77093945641675e-220	***
										polymyxin__arnA	Cattle_feces - Chicken_feces - Human_feces - Landfill - Marine_water - Natural_sediment - Natural_water - Sewage - Soil - Swine_feces - Vegatable - WWTP_water	polymyxin__arnA	LEfSe	Natural_sediment	4.07392	5.44513e-102	1.68092e-101	***		CAM88415	Cattle_feces - Chicken_feces - Drinking_water - Human_feces - Industrial_WWTP_water - Landfill - Marine_water - Natural_sediment - Natural_water - Sewage - Soil - Swine_feces - Vegatable - WWTP_water	aminoglycoside__APH(6)-Id	LEfSe	WWTP_water	4.41577538193661	7.24098197045925e-258	2.58261690279713e-256	***
										macrolide-lincosamide-streptogramin__erm(F)	Cattle_feces - Chicken_feces - Human_feces - Landfill - Marine_water - Natural_sediment - Natural_water - Sewage - Soil - Swine_feces - Vegatable - WWTP_water	macrolide-lincosamide-streptogramin__erm(F)	LEfSe	Swine_feces	4.06804	0	0	***		gb|AHE41345.1|ARO:3002797|QnrS8	Cattle_feces - Chicken_feces - Drinking_water - Human_feces - Industrial_WWTP_water - Landfill - Marine_water - Natural_sediment - Natural_water - Sewage - Soil - Swine_feces - Vegatable - WWTP_water	quinolone__QnrS8	LEfSe	Cattle_feces	4.39674150796142	1.12258224271714e-26	1.25121145802848e-26	***
										polymyxin__rosB	Cattle_feces - Chicken_feces - Human_feces - Landfill - Marine_water - Natural_sediment - Natural_water - Sewage - Soil - Swine_feces - Vegatable - WWTP_water	polymyxin__rosB	LEfSe	Vegatable	4.06344	0	0	***		gi|749031651|ref|WP_040079219.1|	Cattle_feces - Chicken_feces - Drinking_water - Human_feces - Industrial_WWTP_water - Landfill - Marine_water - Natural_sediment - Natural_water - Sewage - Soil - Swine_feces - Vegatable - WWTP_water	sulfonamide__sul1	LEfSe	Sewage	4.39351426764533	9.76180661696861e-211	8.35610646412514e-210	***
										aminoglycoside__APH(3'')-Ib	Cattle_feces - Chicken_feces - Human_feces - Landfill - Marine_water - Natural_sediment - Natural_water - Sewage - Soil - Swine_feces - Vegatable - WWTP_water	aminoglycoside__APH(3'')-Ib	LEfSe	Sewage	4.05047	0	0	***		gi|545272242|ref|WP_021561466.1|	Cattle_feces - Chicken_feces - Drinking_water - Human_feces - Industrial_WWTP_water - Landfill - Marine_water - Natural_sediment - Natural_water - Sewage - Soil - Swine_feces - Vegatable - WWTP_water	aminoglycoside__APH(6)-Id	LEfSe	WWTP_water	4.38250282494594	7.94693101569739e-227	1.06290202334953e-225	***
										beta_lactam__CfxA2	Cattle_feces - Chicken_feces - Human_feces - Landfill - Marine_water - Natural_sediment - Natural_water - Sewage - Soil - Swine_feces - Vegatable - WWTP_water	beta_lactam__CfxA2	LEfSe	Human_feces	4.02975	0	0	***		NP_862543	Cattle_feces - Chicken_feces - Drinking_water - Human_feces - Industrial_WWTP_water - Landfill - Marine_water - Natural_sediment - Natural_water - Sewage - Soil - Swine_feces - Vegatable - WWTP_water	macrolide-lincosamide-streptogramin__erm(T)	LEfSe	Sewage	4.35384228885582	3.37661478134913e-167	1.14697708445828e-166	***
										beta_lactam__PNGM-1	Cattle_feces - Chicken_feces - Human_feces - Landfill - Marine_water - Natural_sediment - Natural_water - Sewage - Soil - Swine_feces - Vegatable - WWTP_water	beta_lactam__PNGM-1	LEfSe	Cattle_feces	4.02285	2.66608e-17	4.44892e-17	***		gi|1033206613|gb|ANH55999.1|	Cattle_feces - Chicken_feces - Drinking_water - Human_feces - Industrial_WWTP_water - Landfill - Marine_water - Natural_sediment - Natural_water - Sewage - Soil - Swine_feces - Vegatable - WWTP_water	sulfonamide__sul2	LEfSe	Sewage	4.33409686102476	2.40440476029643e-123	5.09448137330135e-123	***
										beta_lactam__Other class A beta-lactamase	Cattle_feces - Chicken_feces - Human_feces - Landfill - Marine_water - Natural_sediment - Natural_water - Sewage - Soil - Swine_feces - Vegatable - WWTP_water	beta_lactam__Other class A beta-lactamase	LEfSe	WWTP_water	3.99144	0	0	***		gi|727812385|ref|WP_033896017.1|	Cattle_feces - Chicken_feces - Drinking_water - Human_feces - Industrial_WWTP_water - Landfill - Marine_water - Natural_sediment - Natural_water - Sewage - Soil - Swine_feces - Vegatable - WWTP_water	sulfonamide__sul1	LEfSe	Sewage	4.32148900366119	1.12319510334805e-134	2.53014475912088e-134	***
										fosfomycin__FosX	Cattle_feces - Chicken_feces - Human_feces - Landfill - Marine_water - Natural_sediment - Natural_water - Sewage - Soil - Swine_feces - Vegatable - WWTP_water	fosfomycin__FosX	LEfSe	Sewage	3.98898	1.0409e-72	2.74286e-72	***		ACI02996	Cattle_feces - Chicken_feces - Drinking_water - Human_feces - Industrial_WWTP_water - Landfill - Marine_water - Natural_sediment - Natural_water - Sewage - Soil - Swine_feces - Vegatable - WWTP_water	aminoglycoside__AAC(3)-IIe	LEfSe	Cattle_feces	4.32137257100823	1.0954984667379e-102	1.95363893234926e-102	***
										rifamycin__iri	Cattle_feces - Chicken_feces - Human_feces - Landfill - Marine_water - Natural_sediment - Natural_water - Sewage - Soil - Swine_feces - Vegatable - WWTP_water	rifamycin__iri	LEfSe	Landfill	3.96661	0	0	***		AF294653.1.gene2.p01	Cattle_feces - Chicken_feces - Drinking_water - Human_feces - Industrial_WWTP_water - Landfill - Marine_water - Natural_sediment - Natural_water - Sewage - Soil - Swine_feces - Vegatable - WWTP_water	beta_lactam__OXA-31	LEfSe	Chicken_feces	4.30772804976374	1.16211172424983e-136	2.76324343321627e-136	***
										macrolide-lincosamide-streptogramin__vat(B)	Cattle_feces - Chicken_feces - Human_feces - Landfill - Marine_water - Natural_sediment - Natural_water - Sewage - Soil - Swine_feces - Vegatable - WWTP_water	macrolide-lincosamide-streptogramin__vat(B)	LEfSe	Cattle_feces	3.95874	5.97505403343412e-317	5.00922338280796e-316	***		gi|22094843|gb|AAM92010.1|AF527485_2	Cattle_feces - Chicken_feces - Drinking_water - Human_feces - Industrial_WWTP_water - Landfill - Marine_water - Natural_sediment - Natural_water - Sewage - Soil - Swine_feces - Vegatable - WWTP_water	aminoglycoside__aadA	LEfSe	Sewage	4.29579993898587	1.0695705438418e-97	1.80226847544996e-97	***
										tetracycline__tet(M)	Cattle_feces - Chicken_feces - Human_feces - Landfill - Marine_water - Natural_sediment - Natural_water - Sewage - Soil - Swine_feces - Vegatable - WWTP_water	tetracycline__tet(M)	LEfSe	Human_feces	3.95686	1.50727e-199	7.27769e-199	***		AF479774.1.gene7.p01	Cattle_feces - Chicken_feces - Drinking_water - Human_feces - Industrial_WWTP_water - Landfill - Marine_water - Natural_sediment - Natural_water - Sewage - Soil - Swine_feces - Vegatable - WWTP_water	beta_lactam__OXA-9	LEfSe	Cattle_feces	4.2745	6.48242701386456e-180	2.95157315099365e-179	***
										tetracycline__tet(39)	Cattle_feces - Chicken_feces - Human_feces - Landfill - Marine_water - Natural_sediment - Natural_water - Sewage - Soil - Swine_feces - Vegatable - WWTP_water	tetracycline__tet(39)	LEfSe	Sewage	3.94669	1.10604e-301	8.48771e-301	***		ACC95408	Cattle_feces - Chicken_feces - Drinking_water - Human_feces - Industrial_WWTP_water - Landfill - Marine_water - Natural_sediment - Natural_water - Sewage - Soil - Swine_feces - Vegatable - WWTP_water	chloramphenicol__cmlA4	LEfSe	Cattle_feces	4.26346291935081	0.00351106908268341	0.00352755297509038	**
										aminoglycoside__APH(6)-Id	Cattle_feces - Chicken_feces - Human_feces - Landfill - Marine_water - Natural_sediment - Natural_water - Sewage - Soil - Swine_feces - Vegatable - WWTP_water	aminoglycoside__APH(6)-Id	LEfSe	Sewage	3.9403	0	0	***		gi|503044395|ref|WP_013279371.1|	Cattle_feces - Chicken_feces - Drinking_water - Human_feces - Industrial_WWTP_water - Landfill - Marine_water - Natural_sediment - Natural_water - Sewage - Soil - Swine_feces - Vegatable - WWTP_water	tetracycline__tet(A)	LEfSe	Sewage	4.25436310082382	1.32696099109746e-258	9.46565506982855e-257	***
										tetracycline__tetX2	Cattle_feces - Chicken_feces - Human_feces - Landfill - Marine_water - Natural_sediment - Natural_water - Sewage - Soil - Swine_feces - Vegatable - WWTP_water	tetracycline__tetX2	LEfSe	WWTP_water	3.92636	0	0	***		gi|526667538|gb|AGR88940.1|	Cattle_feces - Chicken_feces - Drinking_water - Human_feces - Industrial_WWTP_water - Landfill - Marine_water - Natural_sediment - Natural_water - Sewage - Soil - Swine_feces - Vegatable - WWTP_water	chloramphenicol__fexA	LEfSe	Sewage	4.24618527361851	8.18164068949233e-216	7.29529628146399e-215	***
										mupirocin__mupB	Cattle_feces - Chicken_feces - Human_feces - Landfill - Marine_water - Natural_sediment - Natural_water - Sewage - Soil - Swine_feces - Vegatable - WWTP_water	mupirocin__mupB	LEfSe	Marine_water	3.91883	1.51645e-208	7.62271e-208	***		NC_010558.1.6275994.p01	Cattle_feces - Chicken_feces - Drinking_water - Human_feces - Industrial_WWTP_water - Landfill - Marine_water - Natural_sediment - Natural_water - Sewage - Soil - Swine_feces - Vegatable - WWTP_water	aminoglycoside__aadA5	LEfSe	Human_feces	4.24546898961731	6.60719766827024e-201	4.71313433669944e-200	***
										trimethoprim__dfrF	Cattle_feces - Chicken_feces - Human_feces - Landfill - Marine_water - Natural_sediment - Natural_water - Sewage - Soil - Swine_feces - Vegatable - WWTP_water	trimethoprim__dfrF	LEfSe	Human_feces	3.91443	0	0	***		CAA67773	Cattle_feces - Chicken_feces - Drinking_water - Human_feces - Industrial_WWTP_water - Landfill - Marine_water - Natural_sediment - Natural_water - Sewage - Soil - Swine_feces - Vegatable - WWTP_water	aminoglycoside__APH(3')-IIIa	LEfSe	Sewage	4.23222089154763	1.5819556810038e-125	3.41958096701832e-125	***
										polymyxin__rosA	Cattle_feces - Chicken_feces - Human_feces - Landfill - Marine_water - Natural_sediment - Natural_water - Sewage - Soil - Swine_feces - Vegatable - WWTP_water	polymyxin__rosA	LEfSe	Vegatable	3.91298	0	0	***		CAA43220	Cattle_feces - Chicken_feces - Drinking_water - Human_feces - Industrial_WWTP_water - Landfill - Marine_water - Natural_sediment - Natural_water - Sewage - Soil - Swine_feces - Vegatable - WWTP_water	tetracycline__tet(L)	LEfSe	Swine_feces	4.22556596340918	8.95133210475528e-117	1.77368988001632e-116	***
										tetracenomycin_C__tcmA	Cattle_feces - Chicken_feces - Human_feces - Landfill - Marine_water - Natural_sediment - Natural_water - Sewage - Soil - Swine_feces - Vegatable - WWTP_water	tetracenomycin_C__tcmA	LEfSe	Vegatable	3.90849	4.86418e-254	3.05321e-253	***		YP_001966537	Cattle_feces - Chicken_feces - Drinking_water - Human_feces - Industrial_WWTP_water - Landfill - Marine_water - Natural_sediment - Natural_water - Sewage - Soil - Swine_feces - Vegatable - WWTP_water	aminoglycoside__APH(3')-Ia	LEfSe	Cattle_feces	4.21005487186837	9.79863563094449e-61	1.26319760543501e-60	***
										beta_lactam__ADC-8	Cattle_feces - Chicken_feces - Human_feces - Landfill - Marine_water - Natural_sediment - Natural_water - Sewage - Soil - Swine_feces - Vegatable - WWTP_water	beta_lactam__ADC-8	LEfSe	Sewage	3.89812	0	0	***		gi|223886324|gb|ACN22617.1|	Cattle_feces - Chicken_feces - Drinking_water - Human_feces - Industrial_WWTP_water - Landfill - Marine_water - Natural_sediment - Natural_water - Sewage - Soil - Swine_feces - Vegatable - WWTP_water	aminoglycoside__aadA	LEfSe	Swine_feces	4.20875620016753	1.42847165397785e-117	2.88389560331378e-117	***
										macrolide-lincosamide-streptogramin__lnu(H)	Cattle_feces - Chicken_feces - Human_feces - Landfill - Marine_water - Natural_sediment - Natural_water - Sewage - Soil - Swine_feces - Vegatable - WWTP_water	macrolide-lincosamide-streptogramin__lnu(H)	LEfSe	Sewage	3.89527	0	0	***		ABP89888	Cattle_feces - Chicken_feces - Drinking_water - Human_feces - Industrial_WWTP_water - Landfill - Marine_water - Natural_sediment - Natural_water - Sewage - Soil - Swine_feces - Vegatable - WWTP_water	tetracycline__tet(M)	LEfSe	Cattle_feces	4.19285115532397	1.96017142577796e-168	6.87666696912268e-168	***
										macrolide-lincosamide-streptogramin__mef(C)	Cattle_feces - Chicken_feces - Human_feces - Landfill - Marine_water - Natural_sediment - Natural_water - Sewage - Soil - Swine_feces - Vegatable - WWTP_water	macrolide-lincosamide-streptogramin__mef(C)	LEfSe	Sewage	3.88755	0	0	***		ABE98197	Cattle_feces - Chicken_feces - Drinking_water - Human_feces - Industrial_WWTP_water - Landfill - Marine_water - Natural_sediment - Natural_water - Sewage - Soil - Swine_feces - Vegatable - WWTP_water	quinolone__QnrS2	LEfSe	Cattle_feces	4.17498409345062	8.87888305858020e-13	9.17913514268678e-13	***
										macrolide-lincosamide-streptogramin__macA	Cattle_feces - Chicken_feces - Human_feces - Landfill - Marine_water - Natural_sediment - Natural_water - Sewage - Soil - Swine_feces - Vegatable - WWTP_water	macrolide-lincosamide-streptogramin__macA	LEfSe	Sewage	3.88253	3.68575e-147	1.4506e-146	***		BAC79064	Cattle_feces - Chicken_feces - Drinking_water - Human_feces - Industrial_WWTP_water - Landfill - Marine_water - Natural_sediment - Natural_water - Sewage - Soil - Swine_feces - Vegatable - WWTP_water	tetracycline__tet(A)	LEfSe	Swine_feces	4.16838050352253	1.21859634290574e-64	1.61974917628465e-64	***
										macrolide-lincosamide-streptogramin__mph(G)	Cattle_feces - Chicken_feces - Human_feces - Landfill - Marine_water - Natural_sediment - Natural_water - Sewage - Soil - Swine_feces - Vegatable - WWTP_water	macrolide-lincosamide-streptogramin__mph(G)	LEfSe	Sewage	3.88087	0	0	***		gi|970281480|ref|WP_058659945.1|	Cattle_feces - Chicken_feces - Drinking_water - Human_feces - Industrial_WWTP_water - Landfill - Marine_water - Natural_sediment - Natural_water - Sewage - Soil - Swine_feces - Vegatable - WWTP_water	tetracycline__tet(A)	LEfSe	WWTP_water	4.16686155157956	1.51999984413996e-231	2.32342833318537e-230	***
										tetracycline__tet(G)	Cattle_feces - Chicken_feces - Human_feces - Landfill - Marine_water - Natural_sediment - Natural_water - Sewage - Soil - Swine_feces - Vegatable - WWTP_water	tetracycline__tet(G)	LEfSe	WWTP_water	3.86225	0	0	***		Q00983	Cattle_feces - Chicken_feces - Drinking_water - Human_feces - Industrial_WWTP_water - Landfill - Marine_water - Natural_sediment - Natural_water - Sewage - Soil - Swine_feces - Vegatable - WWTP_water	beta_lactam__LCR-1	LEfSe	WWTP_water	4.14828096918303	8.63579153197968e-239	1.54004948986971e-237	***
										aminoglycoside__aadA	Cattle_feces - Chicken_feces - Human_feces - Landfill - Marine_water - Natural_sediment - Natural_water - Sewage - Soil - Swine_feces - Vegatable - WWTP_water	aminoglycoside__aadA	LEfSe	WWTP_water	3.83931	0	0	***		NC_010558.1.6276004.p01	Cattle_feces - Chicken_feces - Drinking_water - Human_feces - Industrial_WWTP_water - Landfill - Marine_water - Natural_sediment - Natural_water - Sewage - Soil - Swine_feces - Vegatable - WWTP_water	chloramphenicol__catI	LEfSe	Sewage	4.13159138581697	3.08269251529681e-173	1.26864653514138e-172	***
										beta_lactam__ACI-1	Cattle_feces - Chicken_feces - Human_feces - Landfill - Marine_water - Natural_sediment - Natural_water - Sewage - Soil - Swine_feces - Vegatable - WWTP_water	beta_lactam__ACI-1	LEfSe	Swine_feces	3.81556	0	0	***		AY139603.1.gene1.p01	Cattle_feces - Chicken_feces - Drinking_water - Human_feces - Industrial_WWTP_water - Landfill - Marine_water - Natural_sediment - Natural_water - Sewage - Soil - Swine_feces - Vegatable - WWTP_water	aminoglycoside__aadA8	LEfSe	Sewage	4.13142235103084	1.37285204289338e-154	4.02452516683812e-154	***
										rifamycin__arr-1	Cattle_feces - Chicken_feces - Human_feces - Landfill - Marine_water - Natural_sediment - Natural_water - Sewage - Soil - Swine_feces - Vegatable - WWTP_water	rifamycin__arr-1	LEfSe	Soil	3.81392	6.70466e-197	3.21194e-196	***		gb|AAL36430.1|ARO:3004692|aadA10	Cattle_feces - Chicken_feces - Drinking_water - Human_feces - Industrial_WWTP_water - Landfill - Marine_water - Natural_sediment - Natural_water - Sewage - Soil - Swine_feces - Vegatable - WWTP_water	aminoglycoside__aadA10	LEfSe	Cattle_feces	4.12210662667659	2.26368319156102e-66	3.02767626871286e-66	***
										beta_lactam__OXA-10	Cattle_feces - Chicken_feces - Human_feces - Landfill - Marine_water - Natural_sediment - Natural_water - Sewage - Soil - Swine_feces - Vegatable - WWTP_water	beta_lactam__OXA-10	LEfSe	Sewage	3.80685	0	0	***		gb|OYN70668.1|ARO:3004511|MCR-3.2	Cattle_feces - Chicken_feces - Drinking_water - Human_feces - Industrial_WWTP_water - Landfill - Marine_water - Natural_sediment - Natural_water - Sewage - Soil - Swine_feces - Vegatable - WWTP_water	polymyxin__mcr-3.2	LEfSe	Sewage	4.10309468472613	1.3958468495846e-144	3.64281982696469e-144	***
										beta_lactam__AIM-1	Cattle_feces - Chicken_feces - Human_feces - Landfill - Marine_water - Natural_sediment - Natural_water - Sewage - Soil - Swine_feces - Vegatable - WWTP_water	beta_lactam__AIM-1	LEfSe	Landfill	3.79178	9.58331e-168	4.11578e-167	***		gb|CBY77552.1|ARO:3003106|Erm(42)	Cattle_feces - Chicken_feces - Drinking_water - Human_feces - Industrial_WWTP_water - Landfill - Marine_water - Natural_sediment - Natural_water - Sewage - Soil - Swine_feces - Vegatable - WWTP_water	macrolide-lincosamide-streptogramin__erm(42)	LEfSe	Sewage	4.09746074751571	5.63234856342695e-120	1.1816888162484e-119	***
										tetracycline__tetB(48)	Cattle_feces - Chicken_feces - Human_feces - Landfill - Marine_water - Natural_sediment - Natural_water - Sewage - Soil - Swine_feces - Vegatable - WWTP_water	tetracycline__tetB(48)	LEfSe	Natural_sediment	3.79169	1.42064e-162	6.00643e-162	***		AF313472.2.gene15.p01	Cattle_feces - Chicken_feces - Drinking_water - Human_feces - Industrial_WWTP_water - Landfill - Marine_water - Natural_sediment - Natural_water - Sewage - Soil - Swine_feces - Vegatable - WWTP_water	aminoglycoside__APH(3'')-Ib	LEfSe	Cattle_feces	4.09623395833828	6.2965993576892e-44	7.65609240082665e-44	***
										tetracycline__tet(C)	Cattle_feces - Chicken_feces - Human_feces - Landfill - Marine_water - Natural_sediment - Natural_water - Sewage - Soil - Swine_feces - Vegatable - WWTP_water	tetracycline__tet(C)	LEfSe	WWTP_water	3.7905	9.00261346213665e-309	7.29748e-308	***		ABU86807	Cattle_feces - Chicken_feces - Drinking_water - Human_feces - Industrial_WWTP_water - Landfill - Marine_water - Natural_sediment - Natural_water - Sewage - Soil - Swine_feces - Vegatable - WWTP_water	quinolone__QnrB4	LEfSe	Sewage	4.08702780868715	2.40304692058151e-177	1.07135841875926e-176	***
										florfenicol__floR	Cattle_feces - Chicken_feces - Human_feces - Landfill - Marine_water - Natural_sediment - Natural_water - Sewage - Soil - Swine_feces - Vegatable - WWTP_water	florfenicol__floR	LEfSe	WWTP_water	3.77591	0	0	***		CAD60196	Cattle_feces - Chicken_feces - Drinking_water - Human_feces - Industrial_WWTP_water - Landfill - Marine_water - Natural_sediment - Natural_water - Sewage - Soil - Swine_feces - Vegatable - WWTP_water	aminoglycoside__AAC(6')-Ie-APH(2'')-Ia	LEfSe	Cattle_feces	4.08630335686054	1.85176178399706e-55	2.35879179628197e-55	***
										aminoglycoside__AAC(2')-Ic	Cattle_feces - Chicken_feces - Human_feces - Landfill - Marine_water - Natural_sediment - Natural_water - Sewage - Soil - Swine_feces - Vegatable - WWTP_water	aminoglycoside__AAC(2')-Ic	LEfSe	Natural_sediment	3.77505	2.08053e-102	6.45517e-102	***		CAJ00294	Cattle_feces - Chicken_feces - Drinking_water - Human_feces - Industrial_WWTP_water - Landfill - Marine_water - Natural_sediment - Natural_water - Sewage - Soil - Swine_feces - Vegatable - WWTP_water	tetracycline__tet(M)	LEfSe	Cattle_feces	4.08314953502332	2.33293910826038e-84	3.59171920264548e-84	***
										beta_lactam__OXA-47	Cattle_feces - Chicken_feces - Human_feces - Landfill - Marine_water - Natural_sediment - Natural_water - Sewage - Soil - Swine_feces - Vegatable - WWTP_water	beta_lactam__OXA-47	LEfSe	Sewage	3.77309	0	0	***		CAG27784	Cattle_feces - Chicken_feces - Drinking_water - Human_feces - Industrial_WWTP_water - Landfill - Marine_water - Natural_sediment - Natural_water - Sewage - Soil - Swine_feces - Vegatable - WWTP_water	tetracycline__tet(A)	LEfSe	Sewage	4.08314953502332	1.28379507676446e-90	2.05023989871339e-90	***
										macrolide-lincosamide-streptogramin__erm(X)	Cattle_feces - Chicken_feces - Human_feces - Landfill - Marine_water - Natural_sediment - Natural_water - Sewage - Soil - Swine_feces - Vegatable - WWTP_water	macrolide-lincosamide-streptogramin__erm(X)	LEfSe	Sewage	3.77021	3.66616471840039e-319	3.08411586234773e-318	***		DQ677333.1.gene1.p01	Cattle_feces - Chicken_feces - Drinking_water - Human_feces - Industrial_WWTP_water - Landfill - Marine_water - Natural_sediment - Natural_water - Sewage - Soil - Swine_feces - Vegatable - WWTP_water	aminoglycoside__aadA24	LEfSe	Human_feces	4.07339371898726	8.59269114773343e-186	4.48496562345111e-185	***
										tetracycline__otr(A)	Cattle_feces - Chicken_feces - Human_feces - Landfill - Marine_water - Natural_sediment - Natural_water - Sewage - Soil - Swine_feces - Vegatable - WWTP_water	tetracycline__otr(A)	LEfSe	Soil	3.76588	0	0	***		gi|498515090|ref|WP_010815297.1|	Cattle_feces - Chicken_feces - Drinking_water - Human_feces - Industrial_WWTP_water - Landfill - Marine_water - Natural_sediment - Natural_water - Sewage - Soil - Swine_feces - Vegatable - WWTP_water	vancomycin__vanYB	LEfSe	Cattle_feces	4.07132868608526	4.74810587091441e-180	2.20890142690366e-179	***
										aminoglycoside__AAC(3)-Ic	Cattle_feces - Chicken_feces - Human_feces - Landfill - Marine_water - Natural_sediment - Natural_water - Sewage - Soil - Swine_feces - Vegatable - WWTP_water	aminoglycoside__AAC(3)-Ic	LEfSe	Sewage	3.76437	6.20917e-50	1.41527e-49	***		gi|488231473|ref|WP_002302681.1|	Cattle_feces - Chicken_feces - Drinking_water - Human_feces - Industrial_WWTP_water - Landfill - Marine_water - Natural_sediment - Natural_water - Sewage - Soil - Swine_feces - Vegatable - WWTP_water	macrolide-lincosamide-streptogramin__msr(C)	LEfSe	Sewage	4.07129120883105	2.61120120037911e-190	1.47051857073981e-189	***
										tetracycline__tet(W/N/W)	Cattle_feces - Chicken_feces - Human_feces - Landfill - Marine_water - Natural_sediment - Natural_water - Sewage - Soil - Swine_feces - Vegatable - WWTP_water	tetracycline__tet(W/N/W)	LEfSe	Chicken_feces	3.72783	0	0	***		AAB03644	Cattle_feces - Chicken_feces - Drinking_water - Human_feces - Industrial_WWTP_water - Landfill - Marine_water - Natural_sediment - Natural_water - Sewage - Soil - Swine_feces - Vegatable - WWTP_water	macrolide-lincosamide-streptogramin__mph(A)	LEfSe	Cattle_feces	4.04101381108981	4.16496238310543e-27	4.66650235594011e-27	***
										macrolide-lincosamide-streptogramin__erm(G)	Cattle_feces - Chicken_feces - Human_feces - Landfill - Marine_water - Natural_sediment - Natural_water - Sewage - Soil - Swine_feces - Vegatable - WWTP_water	macrolide-lincosamide-streptogramin__erm(G)	LEfSe	Swine_feces	3.72763	0	0	***		gi|691355704|ref|WP_032072899.1|	Cattle_feces - Chicken_feces - Drinking_water - Human_feces - Industrial_WWTP_water - Landfill - Marine_water - Natural_sediment - Natural_water - Sewage - Soil - Swine_feces - Vegatable - WWTP_water	tetracycline__tet(A)	LEfSe	Cattle_feces	4.03082418662566	1.05691940442648e-61	1.37915093016626e-61	***
										beta_lactam__VEB-1	Cattle_feces - Chicken_feces - Human_feces - Landfill - Marine_water - Natural_sediment - Natural_water - Sewage - Soil - Swine_feces - Vegatable - WWTP_water	beta_lactam__VEB-1	LEfSe	WWTP_water	3.71251	0	0	***		GQ288397.1.gene1.p01	Cattle_feces - Chicken_feces - Drinking_water - Human_feces - Industrial_WWTP_water - Landfill - Marine_water - Natural_sediment - Natural_water - Sewage - Soil - Swine_feces - Vegatable - WWTP_water	beta_lactam__SIM-1	LEfSe	Cattle_feces	4.03078019010138	1.40824478547537e-77	2.00909589394486e-77	***
										beta_lactam__FEZ-1	Cattle_feces - Chicken_feces - Human_feces - Landfill - Marine_water - Natural_sediment - Natural_water - Sewage - Soil - Swine_feces - Vegatable - WWTP_water	beta_lactam__FEZ-1	LEfSe	Natural_sediment	3.70438	3.16897e-251	1.95407e-250	***		gi|908778004|gb|AKT73197.1|	Cattle_feces - Chicken_feces - Drinking_water - Human_feces - Industrial_WWTP_water - Landfill - Marine_water - Natural_sediment - Natural_water - Sewage - Soil - Swine_feces - Vegatable - WWTP_water	macrolide-lincosamide-streptogramin__erm(B)	LEfSe	Human_feces	4.02630940136499	5.8718973793954e-177	2.56446130447064e-176	***
										macrolide-lincosamide-streptogramin__LlmA 23S ribosomal RNA methyltransferase	Cattle_feces - Chicken_feces - Human_feces - Landfill - Marine_water - Natural_sediment - Natural_water - Sewage - Soil - Swine_feces - Vegatable - WWTP_water	macrolide-lincosamide-streptogramin__LlmA 23S ribosomal RNA methyltransferase	LEfSe	Cattle_feces	3.70088	7.44049e-183	3.40455e-182	***		gi|835943791|ref|WP_047706567.1|	Cattle_feces - Chicken_feces - Drinking_water - Human_feces - Industrial_WWTP_water - Landfill - Marine_water - Natural_sediment - Natural_water - Sewage - Soil - Swine_feces - Vegatable - WWTP_water	tetracycline__tet(A)	LEfSe	Swine_feces	4.02401754851721	9.04067065546661e-172	3.39421670222782e-171	***
										beta_lactam__BJP-1	Cattle_feces - Chicken_feces - Human_feces - Landfill - Marine_water - Natural_sediment - Natural_water - Sewage - Soil - Swine_feces - Vegatable - WWTP_water	beta_lactam__BJP-1	LEfSe	Soil	3.68472	1.09274e-169	4.74296e-169	***		AAC78336	Cattle_feces - Chicken_feces - Drinking_water - Human_feces - Industrial_WWTP_water - Landfill - Marine_water - Natural_sediment - Natural_water - Sewage - Soil - Swine_feces - Vegatable - WWTP_water	macrolide-lincosamide-streptogramin__ereA2	LEfSe	Cattle_feces	4.02335048047154	0.00013934531753083	0.000141326530576292	***
										macrolide-lincosamide-streptogramin__vat(E)	Cattle_feces - Chicken_feces - Human_feces - Landfill - Marine_water - Natural_sediment - Natural_water - Sewage - Soil - Swine_feces - Vegatable - WWTP_water	macrolide-lincosamide-streptogramin__vat(E)	LEfSe	Chicken_feces	3.67728	9.37493933527433e-309	7.57421e-308	***		AAZ14842	Cattle_feces - Chicken_feces - Drinking_water - Human_feces - Industrial_WWTP_water - Landfill - Marine_water - Natural_sediment - Natural_water - Sewage - Soil - Swine_feces - Vegatable - WWTP_water	macrolide-lincosamide-streptogramin__ere(A)	LEfSe	Swine_feces	4.02139090378175	2.10291229406999e-119	4.36915758185416e-119	***
										macrolide-lincosamide-streptogramin__erm(T)	Cattle_feces - Chicken_feces - Human_feces - Landfill - Marine_water - Natural_sediment - Natural_water - Sewage - Soil - Swine_feces - Vegatable - WWTP_water	macrolide-lincosamide-streptogramin__erm(T)	LEfSe	Chicken_feces	3.67072	3.95252516672997e-323	3.4090529563046e-322	***		gb|AGI04227.1|ARO:3003687|APH(3')-VI	Cattle_feces - Chicken_feces - Drinking_water - Human_feces - Industrial_WWTP_water - Landfill - Marine_water - Natural_sediment - Natural_water - Sewage - Soil - Swine_feces - Vegatable - WWTP_water	aminoglycoside__APH(3')-VI	LEfSe	Sewage	4.02070957709146	5.34426307914958e-160	1.65749608541741e-159	***
										pleuromutilin_tiamulin__TaeA	Cattle_feces - Chicken_feces - Human_feces - Landfill - Marine_water - Natural_sediment - Natural_water - Sewage - Soil - Swine_feces - Vegatable - WWTP_water	pleuromutilin_tiamulin__TaeA	LEfSe	Marine_water	3.66665	5.86007e-86	1.65843e-85	***		AF191564.1.gene5.p01	Cattle_feces - Chicken_feces - Drinking_water - Human_feces - Industrial_WWTP_water - Landfill - Marine_water - Natural_sediment - Natural_water - Sewage - Soil - Swine_feces - Vegatable - WWTP_water	sulfonamide__sul1	LEfSe	Human_feces	3.98957550805454	7.24975796575451e-199	5.00467162797247e-198	***
										vancomycin__vanI	Cattle_feces - Chicken_feces - Human_feces - Landfill - Marine_water - Natural_sediment - Natural_water - Sewage - Soil - Swine_feces - Vegatable - WWTP_water	vancomycin__vanI	LEfSe	Soil	3.66321	2.50616e-282	1.73798e-281	***		AM087411.1.gene3.p01	Cattle_feces - Chicken_feces - Drinking_water - Human_feces - Industrial_WWTP_water - Landfill - Marine_water - Natural_sediment - Natural_water - Sewage - Soil - Swine_feces - Vegatable - WWTP_water	aminoglycoside__aadA6	LEfSe	Sewage	3.98098640545444	2.02880772266245e-216	2.0674516792846e-215	***
										aminoglycoside__ANT(6)-Ia	Cattle_feces - Chicken_feces - Human_feces - Landfill - Marine_water - Natural_sediment - Natural_water - Sewage - Soil - Swine_feces - Vegatable - WWTP_water	aminoglycoside__ANT(6)-Ia	LEfSe	Swine_feces	3.66153	6.88294e-279	4.66743e-278	***		YP_002791392	Cattle_feces - Chicken_feces - Drinking_water - Human_feces - Industrial_WWTP_water - Landfill - Marine_water - Natural_sediment - Natural_water - Sewage - Soil - Swine_feces - Vegatable - WWTP_water	aminoglycoside__AAC(6')-Ib7	LEfSe	Swine_feces	3.97841228319482	1.66836334647918e-106	3.07784272540124e-106	***
										sulfonamide__sul4	Cattle_feces - Chicken_feces - Human_feces - Landfill - Marine_water - Natural_sediment - Natural_water - Sewage - Soil - Swine_feces - Vegatable - WWTP_water	sulfonamide__sul4	LEfSe	WWTP_water	3.65604	8.14395e-151	3.24169e-150	***		AB104852.1.gene4.p01	Cattle_feces - Chicken_feces - Drinking_water - Human_feces - Industrial_WWTP_water - Landfill - Marine_water - Natural_sediment - Natural_water - Sewage - Soil - Swine_feces - Vegatable - WWTP_water	aminoglycoside__aadA	LEfSe	Sewage	3.97535967896176	1.85775069201138e-86	2.90188794226595e-86	***
										quinolone__mfpA	Cattle_feces - Chicken_feces - Human_feces - Landfill - Marine_water - Natural_sediment - Natural_water - Sewage - Soil - Swine_feces - Vegatable - WWTP_water	quinolone__mfpA	LEfSe	Natural_sediment	3.62594	1.08569e-97	3.26105e-97	***		WP_065804663.1	Cattle_feces - Chicken_feces - Drinking_water - Human_feces - Industrial_WWTP_water - Landfill - Marine_water - Natural_sediment - Natural_water - Sewage - Soil - Swine_feces - Vegatable - WWTP_water	polymyxin__mcr-3.4	LEfSe	Sewage	3.96848089432578	2.85192670184185e-151	8.13749752258876e-151	***
										macrolide-lincosamide-streptogramin__mef(En2)	Cattle_feces - Chicken_feces - Human_feces - Landfill - Marine_water - Natural_sediment - Natural_water - Sewage - Soil - Swine_feces - Vegatable - WWTP_water	macrolide-lincosamide-streptogramin__mef(En2)	LEfSe	Cattle_feces	3.62565	0	0	***		DQ061159.1.gene1.p01	Cattle_feces - Chicken_feces - Drinking_water - Human_feces - Industrial_WWTP_water - Landfill - Marine_water - Natural_sediment - Natural_water - Sewage - Soil - Swine_feces - Vegatable - WWTP_water	beta_lactam__CTX-M-42	LEfSe	Sewage	3.96485702201347	8.98096867337689e-194	5.33868693361849e-193	***
										vancomycin__vanXI	Cattle_feces - Chicken_feces - Human_feces - Landfill - Marine_water - Natural_sediment - Natural_water - Sewage - Soil - Swine_feces - Vegatable - WWTP_water	vancomycin__vanXI	LEfSe	Soil	3.62521	2.82683e-219	1.49785e-218	***		gb|CAD91341.1|ARO:3004675|aphA15	Cattle_feces - Chicken_feces - Drinking_water - Human_feces - Industrial_WWTP_water - Landfill - Marine_water - Natural_sediment - Natural_water - Sewage - Soil - Swine_feces - Vegatable - WWTP_water	aminoglycoside__aphA15	LEfSe	Swine_feces	3.95027911378446	1.17170186390162e-163	3.79915452840829e-163	***
										quinolone__Acinetobacter baumannii AbaQ	Cattle_feces - Chicken_feces - Human_feces - Landfill - Marine_water - Natural_sediment - Natural_water - Sewage - Soil - Swine_feces - Vegatable - WWTP_water	quinolone__Acinetobacter baumannii AbaQ	LEfSe	Vegatable	3.60154	1.69598e-85	4.78865e-85	***		gi|485948152|ref|WP_001495812.1|	Cattle_feces - Chicken_feces - Drinking_water - Human_feces - Industrial_WWTP_water - Landfill - Marine_water - Natural_sediment - Natural_water - Sewage - Soil - Swine_feces - Vegatable - WWTP_water	aminoglycoside__APH(6)-Id	LEfSe	Chicken_feces	3.94806224456405	2.06858758541578e-137	5.03042890089746e-137	***
										tetracycline__tet(V)	Cattle_feces - Chicken_feces - Human_feces - Landfill - Marine_water - Natural_sediment - Natural_water - Sewage - Soil - Swine_feces - Vegatable - WWTP_water	tetracycline__tet(V)	LEfSe	Soil	3.59911	3.84748e-183	1.76379e-182	***		gb|CDF47262.1|ARO:3004649|cfr(B)	Cattle_feces - Chicken_feces - Drinking_water - Human_feces - Industrial_WWTP_water - Landfill - Marine_water - Natural_sediment - Natural_water - Sewage - Soil - Swine_feces - Vegatable - WWTP_water	macrolide-lincosamide-streptogramin__cfr(B)	LEfSe	Swine_feces	3.9392259349505	8.40655940122323e-63	1.1036832588109e-62	***
										sulfonamide__sul3	Cattle_feces - Chicken_feces - Human_feces - Landfill - Marine_water - Natural_sediment - Natural_water - Sewage - Soil - Swine_feces - Vegatable - WWTP_water	sulfonamide__sul3	LEfSe	Sewage	3.59888	1.7449e-248	1.07056e-247	***		gi|519428888|ref|WP_020277967.1|	Cattle_feces - Chicken_feces - Drinking_water - Human_feces - Industrial_WWTP_water - Landfill - Marine_water - Natural_sediment - Natural_water - Sewage - Soil - Swine_feces - Vegatable - WWTP_water	macrolide-lincosamide-streptogramin__erm(A)	LEfSe	Chicken_feces	3.93668651676686	6.69166796209404e-146	1.83591915883093e-145	***
										macrolide-lincosamide-streptogramin__vat(F)	Cattle_feces - Chicken_feces - Human_feces - Landfill - Marine_water - Natural_sediment - Natural_water - Sewage - Soil - Swine_feces - Vegatable - WWTP_water	macrolide-lincosamide-streptogramin__vat(F)	LEfSe	Vegatable	3.58623	1.34824e-119	4.70155e-119	***		YP_001429537	Cattle_feces - Chicken_feces - Drinking_water - Human_feces - Industrial_WWTP_water - Landfill - Marine_water - Natural_sediment - Natural_water - Sewage - Soil - Swine_feces - Vegatable - WWTP_water	chloramphenicol__catA8	LEfSe	Human_feces	3.93389645926943	6.82794153607754e-161	2.14879336576558e-160	***
										vancomycin__vanHO	Cattle_feces - Chicken_feces - Human_feces - Landfill - Marine_water - Natural_sediment - Natural_water - Sewage - Soil - Swine_feces - Vegatable - WWTP_water	vancomycin__vanHO	LEfSe	Soil	3.58621	1.29101e-270	8.47291e-270	***		AAA19915	Cattle_feces - Chicken_feces - Drinking_water - Human_feces - Industrial_WWTP_water - Landfill - Marine_water - Natural_sediment - Natural_water - Sewage - Soil - Swine_feces - Vegatable - WWTP_water	aminoglycoside__AAC(3)-IId	LEfSe	Sewage	3.92811030218204	2.33372029999415e-99	4.06029385527438e-99	***
										tetracycline__tet(A)	Cattle_feces - Chicken_feces - Human_feces - Landfill - Marine_water - Natural_sediment - Natural_water - Sewage - Soil - Swine_feces - Vegatable - WWTP_water	tetracycline__tet(A)	LEfSe	Sewage	3.57934	6.53092e-272	4.30935e-271	***		AAB05246	Cattle_feces - Chicken_feces - Drinking_water - Human_feces - Industrial_WWTP_water - Landfill - Marine_water - Natural_sediment - Natural_water - Sewage - Soil - Swine_feces - Vegatable - WWTP_water	tetracycline__tet(M)	LEfSe	Chicken_feces	3.92390240383287	6.64012117793247e-151	1.84543627542539e-150	***
										beta_lactam__LRA-3	Cattle_feces - Chicken_feces - Human_feces - Landfill - Marine_water - Natural_sediment - Natural_water - Sewage - Soil - Swine_feces - Vegatable - WWTP_water	beta_lactam__LRA-3	LEfSe	Soil	3.54913	1.07205e-187	4.97985e-187	***		gb|ACJ63262.1|ARO:3003107|mefB	Cattle_feces - Chicken_feces - Drinking_water - Human_feces - Industrial_WWTP_water - Landfill - Marine_water - Natural_sediment - Natural_water - Sewage - Soil - Swine_feces - Vegatable - WWTP_water	macrolide-lincosamide-streptogramin__mef(B)	LEfSe	Sewage	3.91908033609357	1.92181036419599e-208	1.58179776129977e-207	***
										aminoglycoside__AAC(3)-Ia	Cattle_feces - Chicken_feces - Human_feces - Landfill - Marine_water - Natural_sediment - Natural_water - Sewage - Soil - Swine_feces - Vegatable - WWTP_water	aminoglycoside__AAC(3)-Ia	LEfSe	Sewage	3.54851	7.29709e-79	1.97821e-78	***		gi|447129061|ref|WP_001206317.1|	Cattle_feces - Chicken_feces - Drinking_water - Human_feces - Industrial_WWTP_water - Landfill - Marine_water - Natural_sediment - Natural_water - Sewage - Soil - Swine_feces - Vegatable - WWTP_water	aminoglycoside__aadA	LEfSe	WWTP_water	3.91686429796659	2.13833448118955e-235	3.52002753057356e-234	***
										tetracycline__tetA(P)	Cattle_feces - Chicken_feces - Human_feces - Landfill - Marine_water - Natural_sediment - Natural_water - Sewage - Soil - Swine_feces - Vegatable - WWTP_water	tetracycline__tetA(P)	LEfSe	Cattle_feces	3.54463	6.64218e-282	4.59324e-281	***		gi|486204699|ref|WP_001551672.1|	Cattle_feces - Chicken_feces - Drinking_water - Human_feces - Industrial_WWTP_water - Landfill - Marine_water - Natural_sediment - Natural_water - Sewage - Soil - Swine_feces - Vegatable - WWTP_water	bacitracin__bacA	LEfSe	Swine_feces	3.9051687200382	3.65898045999939e-172	1.42367603352703e-171	***
										beta_lactam__OXA-2	Cattle_feces - Chicken_feces - Human_feces - Landfill - Marine_water - Natural_sediment - Natural_water - Sewage - Soil - Swine_feces - Vegatable - WWTP_water	beta_lactam__OXA-2	LEfSe	Industrial_WWTP_water	3.53895	0	0	***		M20305.1.gene1.p1	Cattle_feces - Chicken_feces - Drinking_water - Human_feces - Industrial_WWTP_water - Landfill - Marine_water - Natural_sediment - Natural_water - Sewage - Soil - Swine_feces - Vegatable - WWTP_water	aminoglycoside__APH(3')-Ib	LEfSe	Swine_feces	3.88934221010426	2.43790414343019e-99	4.20735069914565e-99	***
										beta_lactam__NPS-1	Cattle_feces - Chicken_feces - Human_feces - Landfill - Marine_water - Natural_sediment - Natural_water - Sewage - Soil - Swine_feces - Vegatable - WWTP_water	beta_lactam__NPS-1	LEfSe	WWTP_water	3.53365	0	0	***		ABK51578	Cattle_feces - Chicken_feces - Drinking_water - Human_feces - Industrial_WWTP_water - Landfill - Marine_water - Natural_sediment - Natural_water - Sewage - Soil - Swine_feces - Vegatable - WWTP_water	chloramphenicol__cmlA5	LEfSe	Cattle_feces	3.88335026972653	2.45064369394437e-80	3.59203938701435e-80	***
										polymyxin__pmrF	Cattle_feces - Chicken_feces - Human_feces - Landfill - Marine_water - Natural_sediment - Natural_water - Sewage - Soil - Swine_feces - Vegatable - WWTP_water	polymyxin__pmrF	LEfSe	Sewage	3.52818	8.01779e-126	2.87373e-125	***		AAL91930	Cattle_feces - Chicken_feces - Drinking_water - Human_feces - Industrial_WWTP_water - Landfill - Marine_water - Natural_sediment - Natural_water - Sewage - Soil - Swine_feces - Vegatable - WWTP_water	macrolide-lincosamide-streptogramin__erm(B)	LEfSe	Sewage	3.87128325565971	1.10179605068407e-95	1.82778569648365e-95	***
										macrolide-lincosamide-streptogramin__ere(D)	Cattle_feces - Chicken_feces - Human_feces - Landfill - Marine_water - Natural_sediment - Natural_water - Sewage - Soil - Swine_feces - Vegatable - WWTP_water	macrolide-lincosamide-streptogramin__ere(D)	LEfSe	Sewage	3.52329	0	0	***		gb|AVI44920.1|ARO:3004470|poxtA	Cattle_feces - Chicken_feces - Drinking_water - Human_feces - Industrial_WWTP_water - Landfill - Marine_water - Natural_sediment - Natural_water - Sewage - Soil - Swine_feces - Vegatable - WWTP_water	macrolide-lincosamide-streptogramin__poxtA	LEfSe	Swine_feces	3.86301452000076	1.139990162717e-81	1.68246824014785e-81	***
										trimethoprim__DfrA36	Cattle_feces - Chicken_feces - Human_feces - Landfill - Marine_water - Natural_sediment - Natural_water - Sewage - Soil - Swine_feces - Vegatable - WWTP_water	trimethoprim__DfrA36	LEfSe	Natural_water	3.51221	9.55694e-241	5.67849e-240	***		GU831575.1.gene1.p01	Cattle_feces - Chicken_feces - Drinking_water - Human_feces - Industrial_WWTP_water - Landfill - Marine_water - Natural_sediment - Natural_water - Sewage - Soil - Swine_feces - Vegatable - WWTP_water	beta_lactam__OXA-164	LEfSe	WWTP_water	3.8554933083968	1.74585536578692e-169	6.22688413797336e-169	***
										beta_lactam__CfxA5	Cattle_feces - Chicken_feces - Human_feces - Landfill - Marine_water - Natural_sediment - Natural_water - Sewage - Soil - Swine_feces - Vegatable - WWTP_water	beta_lactam__CfxA5	LEfSe	Cattle_feces	3.5074	0	0	***		YP_002894387	Cattle_feces - Chicken_feces - Drinking_water - Human_feces - Industrial_WWTP_water - Landfill - Marine_water - Natural_sediment - Natural_water - Sewage - Soil - Swine_feces - Vegatable - WWTP_water	florfenicol__floR	LEfSe	Sewage	3.85297533903795	7.76252380425916e-170	2.81555948154485e-169	***
										beta_lactam__OXA-373	Cattle_feces - Chicken_feces - Human_feces - Landfill - Marine_water - Natural_sediment - Natural_water - Sewage - Soil - Swine_feces - Vegatable - WWTP_water	beta_lactam__OXA-373	LEfSe	Sewage	3.49734	0	0	***		gi|426206800|emb|CCP09090.1|	Cattle_feces - Chicken_feces - Drinking_water - Human_feces - Industrial_WWTP_water - Landfill - Marine_water - Natural_sediment - Natural_water - Sewage - Soil - Swine_feces - Vegatable - WWTP_water	beta_lactam__OXA-10	LEfSe	Cattle_feces	3.84940285162166	9.59906168879781e-94	1.54451067774641e-93	***
										beta_lactam__OXA-392	Cattle_feces - Chicken_feces - Human_feces - Landfill - Marine_water - Natural_sediment - Natural_water - Sewage - Soil - Swine_feces - Vegatable - WWTP_water	beta_lactam__OXA-392	LEfSe	Sewage	3.48578	0	0	***		gi|501556594|ref|WP_012561099.1|	Cattle_feces - Chicken_feces - Drinking_water - Human_feces - Industrial_WWTP_water - Landfill - Marine_water - Natural_sediment - Natural_water - Sewage - Soil - Swine_feces - Vegatable - WWTP_water	florfenicol__floR	LEfSe	Cattle_feces	3.84699313646645	2.35727234733604e-72	3.29709988450923e-72	***
										macrolide-lincosamide-streptogramin__mph(A)	Cattle_feces - Chicken_feces - Human_feces - Landfill - Marine_water - Natural_sediment - Natural_water - Sewage - Soil - Swine_feces - Vegatable - WWTP_water	macrolide-lincosamide-streptogramin__mph(A)	LEfSe	Sewage	3.48265	0	0	***		X04388.gene.p01	Cattle_feces - Chicken_feces - Drinking_water - Human_feces - Industrial_WWTP_water - Landfill - Marine_water - Natural_sediment - Natural_water - Sewage - Soil - Swine_feces - Vegatable - WWTP_water	tetracycline__tet(M)	LEfSe	Swine_feces	3.84326008512945	2.82556269400308e-96	4.7239876290364e-96	***
										aminoglycoside__AAC(2')-Ib	Cattle_feces - Chicken_feces - Human_feces - Landfill - Marine_water - Natural_sediment - Natural_water - Sewage - Soil - Swine_feces - Vegatable - WWTP_water	aminoglycoside__AAC(2')-Ib	LEfSe	Soil	3.47544	9.18172e-141	3.50653e-140	***		gi|1043724887|gb|ANS91860.1|	Cattle_feces - Chicken_feces - Drinking_water - Human_feces - Industrial_WWTP_water - Landfill - Marine_water - Natural_sediment - Natural_water - Sewage - Soil - Swine_feces - Vegatable - WWTP_water	tetracycline__tet(L)	LEfSe	Cattle_feces	3.83978347690497	1.15707570968349e-82	1.73156784526061e-82	***
										chloramphenicol__Agrobacterium fabrum chloramphenicol acetyltransferase	Cattle_feces - Chicken_feces - Human_feces - Landfill - Marine_water - Natural_sediment - Natural_water - Sewage - Soil - Swine_feces - Vegatable - WWTP_water	chloramphenicol__Agrobacterium fabrum chloramphenicol acetyltransferase	LEfSe	Vegatable	3.47176	1.12776e-129	4.08397e-129	***		AAB20442	Cattle_feces - Chicken_feces - Drinking_water - Human_feces - Industrial_WWTP_water - Landfill - Marine_water - Natural_sediment - Natural_water - Sewage - Soil - Swine_feces - Vegatable - WWTP_water	aminoglycoside__AAC(3)-IIe	LEfSe	Sewage	3.83643127304317	1.6155525478806e-157	4.86941190487955e-157	***
										aminoglycoside__aadA27	Cattle_feces - Chicken_feces - Human_feces - Landfill - Marine_water - Natural_sediment - Natural_water - Sewage - Soil - Swine_feces - Vegatable - WWTP_water	aminoglycoside__aadA27	LEfSe	Sewage	3.47048	0	0	***		NC_006663.1.orf0.gene.p01	Cattle_feces - Chicken_feces - Drinking_water - Human_feces - Industrial_WWTP_water - Landfill - Marine_water - Natural_sediment - Natural_water - Sewage - Soil - Swine_feces - Vegatable - WWTP_water	aminoglycoside__aad(6)	LEfSe	Chicken_feces	3.82639491651157	7.30688805200918e-135	1.66348302460635e-134	***
										macrolide-lincosamide-streptogramin__poxtA	Cattle_feces - Chicken_feces - Human_feces - Landfill - Marine_water - Natural_sediment - Natural_water - Sewage - Soil - Swine_feces - Vegatable - WWTP_water	macrolide-lincosamide-streptogramin__poxtA	LEfSe	Swine_feces	3.4661	2.53042e-223	1.36142e-222	***		gb|AJA36815.1|ARO:3003193|QnrVC7	Cattle_feces - Chicken_feces - Drinking_water - Human_feces - Industrial_WWTP_water - Landfill - Marine_water - Natural_sediment - Natural_water - Sewage - Soil - Swine_feces - Vegatable - WWTP_water	quinolone__QnrVC7	LEfSe	Swine_feces	3.82504562537687	1.21532552513798e-66	1.63572114704106e-66	***
										vancomycin__vanUG	Cattle_feces - Chicken_feces - Human_feces - Landfill - Marine_water - Natural_sediment - Natural_water - Sewage - Soil - Swine_feces - Vegatable - WWTP_water	vancomycin__vanUG	LEfSe	Human_feces	3.46355	0	0	***		AF242872.1.gene2.p01	Cattle_feces - Chicken_feces - Drinking_water - Human_feces - Industrial_WWTP_water - Landfill - Marine_water - Natural_sediment - Natural_water - Sewage - Soil - Swine_feces - Vegatable - WWTP_water	macrolide-lincosamide-streptogramin__erm(B)	LEfSe	Sewage	3.81093375240863	9.18581954819061e-142	2.31266515683858e-141	***
										macrolide-lincosamide-streptogramin__lnu(A)	Cattle_feces - Chicken_feces - Human_feces - Landfill - Marine_water - Natural_sediment - Natural_water - Sewage - Soil - Swine_feces - Vegatable - WWTP_water	macrolide-lincosamide-streptogramin__lnu(A)	LEfSe	Chicken_feces	3.45974	2.93645e-299	2.19159e-298	***		AF110130.1.orf0.gene.p01	Cattle_feces - Chicken_feces - Drinking_water - Human_feces - Industrial_WWTP_water - Landfill - Marine_water - Natural_sediment - Natural_water - Sewage - Soil - Swine_feces - Vegatable - WWTP_water	macrolide-lincosamide-streptogramin__lnu(B)	LEfSe	Cattle_feces	3.80598819883022	5.98138307993729e-43	7.19110100621674e-43	***
										mupirocin__mupA	Cattle_feces - Chicken_feces - Human_feces - Landfill - Marine_water - Natural_sediment - Natural_water - Sewage - Soil - Swine_feces - Vegatable - WWTP_water	mupirocin__mupA	LEfSe	Marine_water	3.45159	5.01657e-130	1.82475e-129	***		gb|BAE78116.1|ARO:3003576|eptA	Cattle_feces - Chicken_feces - Drinking_water - Human_feces - Industrial_WWTP_water - Landfill - Marine_water - Natural_sediment - Natural_water - Sewage - Soil - Swine_feces - Vegatable - WWTP_water	polymyxin__eptA	LEfSe	Sewage	3.80168223995079	4.558898485006e-185	2.32286732331258e-184	***
										aminoglycoside__AAC(6')-Ie-APH(2'')-Ia	Cattle_feces - Chicken_feces - Human_feces - Landfill - Marine_water - Natural_sediment - Natural_water - Sewage - Soil - Swine_feces - Vegatable - WWTP_water	aminoglycoside__AAC(6')-Ie-APH(2'')-Ia	LEfSe	Chicken_feces	3.44161	0	0	***		AAX84025	Cattle_feces - Chicken_feces - Drinking_water - Human_feces - Industrial_WWTP_water - Landfill - Marine_water - Natural_sediment - Natural_water - Sewage - Soil - Swine_feces - Vegatable - WWTP_water	macrolide-lincosamide-streptogramin__erm(T)	LEfSe	Chicken_feces	3.79788617746153	6.62401543124574e-216	6.44336046493904e-215	***
										aminoglycoside__aadA5	Cattle_feces - Chicken_feces - Human_feces - Landfill - Marine_water - Natural_sediment - Natural_water - Sewage - Soil - Swine_feces - Vegatable - WWTP_water	aminoglycoside__aadA5	LEfSe	Sewage	3.43657	0	0	***		AAF24171	Cattle_feces - Chicken_feces - Drinking_water - Human_feces - Industrial_WWTP_water - Landfill - Marine_water - Natural_sediment - Natural_water - Sewage - Soil - Swine_feces - Vegatable - WWTP_water	macrolide-lincosamide-streptogramin__vat(E)	LEfSe	Swine_feces	3.79489839173591	5.92140826385813e-108	1.10189684214403e-107	***
										macrolide-lincosamide-streptogramin__mgtA	Cattle_feces - Chicken_feces - Human_feces - Landfill - Marine_water - Natural_sediment - Natural_water - Sewage - Soil - Swine_feces - Vegatable - WWTP_water	macrolide-lincosamide-streptogramin__mgtA	LEfSe	Vegatable	3.42932	3.71333e-98	1.11674e-97	***		ABB70049	Cattle_feces - Chicken_feces - Drinking_water - Human_feces - Industrial_WWTP_water - Landfill - Marine_water - Natural_sediment - Natural_water - Sewage - Soil - Swine_feces - Vegatable - WWTP_water	tetracycline__tet(M)	LEfSe	Cattle_feces	3.78945110094063	2.75455409920675e-113	5.40802364431416e-113	***
										macrolide-lincosamide-streptogramin__lsa(E)	Cattle_feces - Chicken_feces - Human_feces - Landfill - Marine_water - Natural_sediment - Natural_water - Sewage - Soil - Swine_feces - Vegatable - WWTP_water	macrolide-lincosamide-streptogramin__lsa(E)	LEfSe	Sewage	3.42688	0	0	***		JX313020.1.gene1.p1	Cattle_feces - Chicken_feces - Drinking_water - Human_feces - Industrial_WWTP_water - Landfill - Marine_water - Natural_sediment - Natural_water - Sewage - Soil - Swine_feces - Vegatable - WWTP_water	beta_lactam__CTX-M-132	LEfSe	Sewage	3.77534920859858	1.81443871057743e-218	1.94144942031785e-217	***
										polymyxin__eptA	Cattle_feces - Chicken_feces - Human_feces - Landfill - Marine_water - Natural_sediment - Natural_water - Sewage - Soil - Swine_feces - Vegatable - WWTP_water	polymyxin__eptA	LEfSe	Sewage	3.42109	8.50189e-307	6.77935e-306	***		AF261825.2.gene36.p01	Cattle_feces - Chicken_feces - Drinking_water - Human_feces - Industrial_WWTP_water - Landfill - Marine_water - Natural_sediment - Natural_water - Sewage - Soil - Swine_feces - Vegatable - WWTP_water	florfenicol__floR	LEfSe	Sewage	3.77271465736238	3.26482021620464e-105	5.97155150656233e-105	***
										macrolide-lincosamide-streptogramin__lnu(D)	Cattle_feces - Chicken_feces - Human_feces - Landfill - Marine_water - Natural_sediment - Natural_water - Sewage - Soil - Swine_feces - Vegatable - WWTP_water	macrolide-lincosamide-streptogramin__lnu(D)	LEfSe	Sewage	3.4194	0	0	***		ZP_04435342	Cattle_feces - Chicken_feces - Drinking_water - Human_feces - Industrial_WWTP_water - Landfill - Marine_water - Natural_sediment - Natural_water - Sewage - Soil - Swine_feces - Vegatable - WWTP_water	tetracycline__tet(M)	LEfSe	Sewage	3.76740784071747	1.95149398934133e-136	4.5892276232862e-136	***
										beta_lactam__Escherichia coli ampC	Cattle_feces - Chicken_feces - Human_feces - Landfill - Marine_water - Natural_sediment - Natural_water - Sewage - Soil - Swine_feces - Vegatable - WWTP_water	beta_lactam__Escherichia coli ampC	LEfSe	Sewage	3.41285	0	0	***		JN596280.1.gene4.p01	Cattle_feces - Chicken_feces - Drinking_water - Human_feces - Industrial_WWTP_water - Landfill - Marine_water - Natural_sediment - Natural_water - Sewage - Soil - Swine_feces - Vegatable - WWTP_water	beta_lactam__GES-20	LEfSe	Cattle_feces	3.76651782838113	1.40023010994426e-14	1.46886884082388e-14	***
										beta_lactam__CcrA beta-lactamase	Cattle_feces - Chicken_feces - Human_feces - Landfill - Marine_water - Natural_sediment - Natural_water - Sewage - Soil - Swine_feces - Vegatable - WWTP_water	beta_lactam__CcrA beta-lactamase	LEfSe	Cattle_feces	3.41263	1.27911e-135	4.79518e-135	***		NP_940280	Cattle_feces - Chicken_feces - Drinking_water - Human_feces - Industrial_WWTP_water - Landfill - Marine_water - Natural_sediment - Natural_water - Sewage - Soil - Swine_feces - Vegatable - WWTP_water	sulfonamide__sul1	LEfSe	Cattle_feces	3.76203925242016	3.10835309952501e-14	3.24481738194318e-14	***
										macrolide-lincosamide-streptogramin__gimA	Cattle_feces - Chicken_feces - Human_feces - Landfill - Marine_water - Natural_sediment - Natural_water - Sewage - Soil - Swine_feces - Vegatable - WWTP_water	macrolide-lincosamide-streptogramin__gimA	LEfSe	Vegatable	3.40508	1.71503e-114	5.81495e-114	***		AAS87172	Cattle_feces - Chicken_feces - Drinking_water - Human_feces - Industrial_WWTP_water - Landfill - Marine_water - Natural_sediment - Natural_water - Sewage - Soil - Swine_feces - Vegatable - WWTP_water	chloramphenicol__catI	LEfSe	Sewage	3.75061113291865	1.36433363805065e-245	3.24408220603154e-244	***
										macrolide-lincosamide-streptogramin__lnu(B)	Cattle_feces - Chicken_feces - Human_feces - Landfill - Marine_water - Natural_sediment - Natural_water - Sewage - Soil - Swine_feces - Vegatable - WWTP_water	macrolide-lincosamide-streptogramin__lnu(B)	LEfSe	Sewage	3.40089	0	0	***		ABV60286	Cattle_feces - Chicken_feces - Drinking_water - Human_feces - Industrial_WWTP_water - Landfill - Marine_water - Natural_sediment - Natural_water - Sewage - Soil - Swine_feces - Vegatable - WWTP_water	beta_lactam__CARB-3	LEfSe	Sewage	3.73626959238321	4.027855437709e-104	7.30475477686209e-104	***
										macrolide-lincosamide-streptogramin__erm(C)	Cattle_feces - Chicken_feces - Human_feces - Landfill - Marine_water - Natural_sediment - Natural_water - Sewage - Soil - Swine_feces - Vegatable - WWTP_water	macrolide-lincosamide-streptogramin__erm(C)	LEfSe	Chicken_feces	3.40044	5.12683e-230	2.85888e-229	***		AY178993.1.gene1.p01	Cattle_feces - Chicken_feces - Drinking_water - Human_feces - Industrial_WWTP_water - Landfill - Marine_water - Natural_sediment - Natural_water - Sewage - Soil - Swine_feces - Vegatable - WWTP_water	beta_lactam__CARB-8	LEfSe	Swine_feces	3.7318903697247	6.18119216191899e-103	1.11157573331989e-102	***
										beta_lactam__SGM-5	Cattle_feces - Chicken_feces - Human_feces - Landfill - Marine_water - Natural_sediment - Natural_water - Sewage - Soil - Swine_feces - Vegatable - WWTP_water	beta_lactam__SGM-5	LEfSe	Cattle_feces	3.39661	7.48701e-104	2.35581e-103	***		ACJ64205	Cattle_feces - Chicken_feces - Drinking_water - Human_feces - Industrial_WWTP_water - Landfill - Marine_water - Natural_sediment - Natural_water - Sewage - Soil - Swine_feces - Vegatable - WWTP_water	florfenicol__floR	LEfSe	Sewage	3.7167201502007	2.24447012577706e-186	1.20079151729073e-185	***
										beta_lactam__RCP-1	Cattle_feces - Chicken_feces - Human_feces - Landfill - Marine_water - Natural_sediment - Natural_water - Sewage - Soil - Swine_feces - Vegatable - WWTP_water	beta_lactam__RCP-1	LEfSe	WWTP_water	3.39639	0	0	***		gi|488250641|ref|WP_002321849.1|	Cattle_feces - Chicken_feces - Drinking_water - Human_feces - Industrial_WWTP_water - Landfill - Marine_water - Natural_sediment - Natural_water - Sewage - Soil - Swine_feces - Vegatable - WWTP_water	macrolide-lincosamide-streptogramin__erm(B)	LEfSe	Sewage	3.71368636717431	5.2357829845594e-245	1.12045755869571e-243	***
										beta_lactam__SGM-1	Cattle_feces - Chicken_feces - Human_feces - Landfill - Marine_water - Natural_sediment - Natural_water - Sewage - Soil - Swine_feces - Vegatable - WWTP_water	beta_lactam__SGM-1	LEfSe	Cattle_feces	3.39622	2.61457e-99	7.91157e-99	***		gi|695269051|ref|WP_032491228.1|	Cattle_feces - Chicken_feces - Drinking_water - Human_feces - Industrial_WWTP_water - Landfill - Marine_water - Natural_sediment - Natural_water - Sewage - Soil - Swine_feces - Vegatable - WWTP_water	sulfonamide__sul1	LEfSe	Cattle_feces	3.69587955423405	2.00284188710967e-18	2.13237892458442e-18	***
										vancomycin__vanO	Cattle_feces - Chicken_feces - Human_feces - Landfill - Marine_water - Natural_sediment - Natural_water - Sewage - Soil - Swine_feces - Vegatable - WWTP_water	vancomycin__vanO	LEfSe	Soil	3.39239	4.81731e-178	2.1559e-177	***		gi|692960352|ref|WP_032153701.1|	Cattle_feces - Chicken_feces - Drinking_water - Human_feces - Industrial_WWTP_water - Landfill - Marine_water - Natural_sediment - Natural_water - Sewage - Soil - Swine_feces - Vegatable - WWTP_water	tetracycline__tet(A)	LEfSe	Swine_feces	3.67178830832593	4.05350354697282e-94	6.57158908372867e-94	***
										polymyxin__ICR-Mo	Cattle_feces - Chicken_feces - Human_feces - Landfill - Marine_water - Natural_sediment - Natural_water - Sewage - Soil - Swine_feces - Vegatable - WWTP_water	polymyxin__ICR-Mo	LEfSe	Sewage	3.38198	1.56349e-287	1.11587e-286	***		gi|749030947|ref|WP_040078663.1|	Cattle_feces - Chicken_feces - Drinking_water - Human_feces - Industrial_WWTP_water - Landfill - Marine_water - Natural_sediment - Natural_water - Sewage - Soil - Swine_feces - Vegatable - WWTP_water	macrolide-lincosamide-streptogramin__mph(A)	LEfSe	Sewage	3.66420717194527	8.17184953562716e-168	2.82060613003905e-167	***
										aminoglycoside__aadA6/aadA10	Cattle_feces - Chicken_feces - Human_feces - Landfill - Marine_water - Natural_sediment - Natural_water - Sewage - Soil - Swine_feces - Vegatable - WWTP_water	aminoglycoside__aadA6/aadA10	LEfSe	Sewage	3.37562	0	0	***		AJ459418.gene.p01	Cattle_feces - Chicken_feces - Drinking_water - Human_feces - Industrial_WWTP_water - Landfill - Marine_water - Natural_sediment - Natural_water - Sewage - Soil - Swine_feces - Vegatable - WWTP_water	sulfonamide__sul3	LEfSe	Sewage	3.65513814799467	6.49292263617667e-166	2.13766991406432e-165	***
										beta_lactam__L1 beta-lactamase	Cattle_feces - Chicken_feces - Human_feces - Landfill - Marine_water - Natural_sediment - Natural_water - Sewage - Soil - Swine_feces - Vegatable - WWTP_water	beta_lactam__L1 beta-lactamase	LEfSe	Vegatable	3.37088	3.22431e-92	9.46415e-92	***		ASC49561.1	Cattle_feces - Chicken_feces - Drinking_water - Human_feces - Industrial_WWTP_water - Landfill - Marine_water - Natural_sediment - Natural_water - Sewage - Soil - Swine_feces - Vegatable - WWTP_water	beta_lactam__NDM-19	LEfSe	Sewage	3.64692419656168	7.56776153687286e-216	7.04130856039475e-215	***
										aminoglycoside__aadA23	Cattle_feces - Chicken_feces - Human_feces - Landfill - Marine_water - Natural_sediment - Natural_water - Sewage - Soil - Swine_feces - Vegatable - WWTP_water	aminoglycoside__aadA23	LEfSe	Sewage	3.36587	0	0	***		gi|765470059|ref|WP_044719974.1|	Cattle_feces - Chicken_feces - Drinking_water - Human_feces - Industrial_WWTP_water - Landfill - Marine_water - Natural_sediment - Natural_water - Sewage - Soil - Swine_feces - Vegatable - WWTP_water	sulfonamide__sul1	LEfSe	Sewage	3.60129949250888	4.25449571009412e-151	1.19797642363177e-150	***
										tetracycline__tet(43)	Cattle_feces - Chicken_feces - Human_feces - Landfill - Marine_water - Natural_sediment - Natural_water - Sewage - Soil - Swine_feces - Vegatable - WWTP_water	tetracycline__tet(43)	LEfSe	Soil	3.35486	9.98948e-150	3.96984e-149	***		gi|164612278|gb|ABY63608.1|	Cattle_feces - Chicken_feces - Drinking_water - Human_feces - Industrial_WWTP_water - Landfill - Marine_water - Natural_sediment - Natural_water - Sewage - Soil - Swine_feces - Vegatable - WWTP_water	tetracycline__tet(M)	LEfSe	Sewage	3.58635124892643	1.63063871406673e-128	3.59749159598227e-128	***
										aminoglycoside__aadA3	Cattle_feces - Chicken_feces - Human_feces - Landfill - Marine_water - Natural_sediment - Natural_water - Sewage - Soil - Swine_feces - Vegatable - WWTP_water	aminoglycoside__aadA3	LEfSe	WWTP_water	3.34868	0	0	***		CAJ31068	Cattle_feces - Chicken_feces - Drinking_water - Human_feces - Industrial_WWTP_water - Landfill - Marine_water - Natural_sediment - Natural_water - Sewage - Soil - Swine_feces - Vegatable - WWTP_water	chloramphenicol__fexA	LEfSe	Sewage	3.57453416071651	1.06110510631867e-171	3.91511194400338e-171	***
										tetracycline__otr(C)	Cattle_feces - Chicken_feces - Human_feces - Landfill - Marine_water - Natural_sediment - Natural_water - Sewage - Soil - Swine_feces - Vegatable - WWTP_water	tetracycline__otr(C)	LEfSe	Natural_water	3.34507	1.92451e-182	8.74063e-182	***		EU269034.2.gene4.p01	Cattle_feces - Chicken_feces - Drinking_water - Human_feces - Industrial_WWTP_water - Landfill - Marine_water - Natural_sediment - Natural_water - Sewage - Soil - Swine_feces - Vegatable - WWTP_water	aminoglycoside__rmtD	LEfSe	Sewage	3.57352169733021	1.18511191935747e-66	1.60515158697783e-66	***
										macrolide-lincosamide-streptogramin__lnu(P)	Cattle_feces - Chicken_feces - Human_feces - Landfill - Marine_water - Natural_sediment - Natural_water - Sewage - Soil - Swine_feces - Vegatable - WWTP_water	macrolide-lincosamide-streptogramin__lnu(P)	LEfSe	Cattle_feces	3.33672	3.78737e-224	2.04669e-223	***		gi|446961536|ref|WP_001038792.1|	Cattle_feces - Chicken_feces - Drinking_water - Human_feces - Industrial_WWTP_water - Landfill - Marine_water - Natural_sediment - Natural_water - Sewage - Soil - Swine_feces - Vegatable - WWTP_water	macrolide-lincosamide-streptogramin__erm(B)	LEfSe	Sewage	3.54008302880351	7.95002678796847e-157	2.36292462864618e-156	***
										trimethoprim__DfrA38	Cattle_feces - Chicken_feces - Human_feces - Landfill - Marine_water - Natural_sediment - Natural_water - Sewage - Soil - Swine_feces - Vegatable - WWTP_water	trimethoprim__DfrA38	LEfSe	Marine_water	3.30902	0	0	***		AAR05762	Cattle_feces - Chicken_feces - Drinking_water - Human_feces - Industrial_WWTP_water - Landfill - Marine_water - Natural_sediment - Natural_water - Sewage - Soil - Swine_feces - Vegatable - WWTP_water	macrolide-lincosamide-streptogramin__mph(A)	LEfSe	Swine_feces	3.52701282090659	3.77875561988144e-71	5.21712066228792e-71	***
										quinolone__qepA	Cattle_feces - Chicken_feces - Human_feces - Landfill - Marine_water - Natural_sediment - Natural_water - Sewage - Soil - Swine_feces - Vegatable - WWTP_water	quinolone__qepA	LEfSe	Soil	3.30871	9.51339e-165	4.04319e-164	***		AF207840.gene.p01	Cattle_feces - Chicken_feces - Drinking_water - Human_feces - Industrial_WWTP_water - Landfill - Marine_water - Natural_sediment - Natural_water - Sewage - Soil - Swine_feces - Vegatable - WWTP_water	aminoglycoside__APH(2'')-IIa	LEfSe	Cattle_feces	3.50300555090712	1.12040515233328e-45	1.37796955516852e-45	***
										chloramphenicol__catB3	Cattle_feces - Chicken_feces - Human_feces - Landfill - Marine_water - Natural_sediment - Natural_water - Sewage - Soil - Swine_feces - Vegatable - WWTP_water	chloramphenicol__catB3	LEfSe	Sewage	3.30797	8.94536e-211	4.57166e-210	***		KJ363320.1.gene3.p01	Cattle_feces - Chicken_feces - Drinking_water - Human_feces - Industrial_WWTP_water - Landfill - Marine_water - Natural_sediment - Natural_water - Sewage - Soil - Swine_feces - Vegatable - WWTP_water	aminoglycoside__aadA2	LEfSe	Sewage	3.49058367766227	4.3533384505397e-137	1.04675778473651e-136	***
										trimethoprim__dfrB2	Cattle_feces - Chicken_feces - Human_feces - Landfill - Marine_water - Natural_sediment - Natural_water - Sewage - Soil - Swine_feces - Vegatable - WWTP_water	trimethoprim__dfrB2	LEfSe	Cattle_feces	3.30574	1.53729e-53	3.59436e-53	***		AF016483.gene.p01	Cattle_feces - Chicken_feces - Drinking_water - Human_feces - Industrial_WWTP_water - Landfill - Marine_water - Natural_sediment - Natural_water - Sewage - Soil - Swine_feces - Vegatable - WWTP_water	aminoglycoside__APH(2'')-IVa	LEfSe	Cattle_feces	3.47024026653108	4.75309088798437e-54	5.94831257326699e-54	***
										other_peptide_antibiotics__microcin efflux pumu gene yojI	Cattle_feces - Chicken_feces - Human_feces - Landfill - Marine_water - Natural_sediment - Natural_water - Sewage - Soil - Swine_feces - Vegatable - WWTP_water	other_peptide_antibiotics__microcin efflux pumu gene yojI	LEfSe	Sewage	3.30171	3.13324e-285	2.21042e-284	***		gb|ABL14266|ARO:3004856|SCO-1	Cattle_feces - Chicken_feces - Drinking_water - Human_feces - Industrial_WWTP_water - Landfill - Marine_water - Natural_sediment - Natural_water - Sewage - Soil - Swine_feces - Vegatable - WWTP_water	beta_lactam__SCO-1	LEfSe	Chicken_feces	3.46916522778446	1.67210397329181e-129	3.72739844046298e-129	***
										macrolide-lincosamide-streptogramin__erm(37)	Cattle_feces - Chicken_feces - Human_feces - Landfill - Marine_water - Natural_sediment - Natural_water - Sewage - Soil - Swine_feces - Vegatable - WWTP_water	macrolide-lincosamide-streptogramin__erm(37)	LEfSe	Cattle_feces	3.30078	1.41343e-105	4.49946e-105	***		gi|446961539|ref|WP_001038795.1|	Cattle_feces - Chicken_feces - Drinking_water - Human_feces - Industrial_WWTP_water - Landfill - Marine_water - Natural_sediment - Natural_water - Sewage - Soil - Swine_feces - Vegatable - WWTP_water	macrolide-lincosamide-streptogramin__erm(B)	LEfSe	Sewage	3.4665767189916	2.31755656616606e-184	1.15338861665008e-183	***
										aminoglycoside__ANT(4')-Ib	Cattle_feces - Chicken_feces - Human_feces - Landfill - Marine_water - Natural_sediment - Natural_water - Sewage - Soil - Swine_feces - Vegatable - WWTP_water	aminoglycoside__ANT(4')-Ib	LEfSe	Cattle_feces	3.30012	2.33163e-92	6.85212e-92	***		AAL05554	Cattle_feces - Chicken_feces - Drinking_water - Human_feces - Industrial_WWTP_water - Landfill - Marine_water - Natural_sediment - Natural_water - Sewage - Soil - Swine_feces - Vegatable - WWTP_water	macrolide-lincosamide-streptogramin__lsa(E)	LEfSe	Cattle_feces	3.46287038117911	1.13513703459553e-48	1.40415795030893e-48	***
										aminoglycoside__ANT(2'')-Ia	Cattle_feces - Chicken_feces - Human_feces - Landfill - Marine_water - Natural_sediment - Natural_water - Sewage - Soil - Swine_feces - Vegatable - WWTP_water	aminoglycoside__ANT(2'')-Ia	LEfSe	Sewage	3.29828	0	0	***		gi|921973852|ref|WP_053266543.1|	Cattle_feces - Chicken_feces - Drinking_water - Human_feces - Industrial_WWTP_water - Landfill - Marine_water - Natural_sediment - Natural_water - Sewage - Soil - Swine_feces - Vegatable - WWTP_water	aminoglycoside__APH(6)-Id	LEfSe	Sewage	3.46046945813218	5.64261055940771e-145	1.52850463254842e-144	***
										aminoglycoside__APH(2'')-If	Cattle_feces - Chicken_feces - Human_feces - Landfill - Marine_water - Natural_sediment - Natural_water - Sewage - Soil - Swine_feces - Vegatable - WWTP_water	aminoglycoside__APH(2'')-If	LEfSe	Swine_feces	3.288	0	0	***		gi|446614384|ref|WP_000691730.1|	Cattle_feces - Chicken_feces - Drinking_water - Human_feces - Industrial_WWTP_water - Landfill - Marine_water - Natural_sediment - Natural_water - Sewage - Soil - Swine_feces - Vegatable - WWTP_water	tetracycline__tet(M)	LEfSe	Swine_feces	3.43882320831175	1.93968367815029e-79	2.82375719132083e-79	***
										trimethoprim__dfrA3	Cattle_feces - Chicken_feces - Human_feces - Landfill - Marine_water - Natural_sediment - Natural_water - Sewage - Soil - Swine_feces - Vegatable - WWTP_water	trimethoprim__dfrA3	LEfSe	Marine_water	3.27656	3.22018e-111	1.06527e-110	***		gb|ABG65740.1|ARO:3002879|linG	Cattle_feces - Chicken_feces - Drinking_water - Human_feces - Industrial_WWTP_water - Landfill - Marine_water - Natural_sediment - Natural_water - Sewage - Soil - Swine_feces - Vegatable - WWTP_water	macrolide-lincosamide-streptogramin__linG	LEfSe	Sewage	3.43815198814513	1.57510002750095e-109	3.00956612397503e-109	***
										macrolide-lincosamide-streptogramin__mef(B)	Cattle_feces - Chicken_feces - Human_feces - Landfill - Marine_water - Natural_sediment - Natural_water - Sewage - Soil - Swine_feces - Vegatable - WWTP_water	macrolide-lincosamide-streptogramin__mef(B)	LEfSe	Sewage	3.25962	0	0	***		CAI84881	Cattle_feces - Chicken_feces - Drinking_water - Human_feces - Industrial_WWTP_water - Landfill - Marine_water - Natural_sediment - Natural_water - Sewage - Soil - Swine_feces - Vegatable - WWTP_water	tetracycline__tet(L)	LEfSe	Cattle_feces	3.43572981524021	1.00633534844134e-14	1.06611764636855e-14	***
										aminoglycoside__AAC(6')-IIa	Cattle_feces - Chicken_feces - Human_feces - Landfill - Marine_water - Natural_sediment - Natural_water - Sewage - Soil - Swine_feces - Vegatable - WWTP_water	aminoglycoside__AAC(6')-IIa	LEfSe	Sewage	3.25648	1.30285e-104	4.12064e-104	***		YP_424819	Cattle_feces - Chicken_feces - Drinking_water - Human_feces - Industrial_WWTP_water - Landfill - Marine_water - Natural_sediment - Natural_water - Sewage - Soil - Swine_feces - Vegatable - WWTP_water	aminoglycoside__APH(3')-IIIa	LEfSe	Cattle_feces	3.42152868382337	7.6940073440743e-74	1.08323524449467e-73	***
										macrolide-lincosamide-streptogramin__mph(B)	Cattle_feces - Chicken_feces - Human_feces - Landfill - Marine_water - Natural_sediment - Natural_water - Sewage - Soil - Swine_feces - Vegatable - WWTP_water	macrolide-lincosamide-streptogramin__mph(B)	LEfSe	Cattle_feces	3.25134	0	0	***		X75761.gene.p01	Cattle_feces - Chicken_feces - Drinking_water - Human_feces - Industrial_WWTP_water - Landfill - Marine_water - Natural_sediment - Natural_water - Sewage - Soil - Swine_feces - Vegatable - WWTP_water	tetracycline__tet(A)	LEfSe	Cattle_feces	3.4145240015205	1.97041789071537e-43	2.38231315600615e-43	***
										beta_lactam__SGM-2	Cattle_feces - Chicken_feces - Human_feces - Landfill - Marine_water - Natural_sediment - Natural_water - Sewage - Soil - Swine_feces - Vegatable - WWTP_water	beta_lactam__SGM-2	LEfSe	Cattle_feces	3.2504	6.92897e-111	2.28292e-110	***		NP_863621	Cattle_feces - Chicken_feces - Drinking_water - Human_feces - Industrial_WWTP_water - Landfill - Marine_water - Natural_sediment - Natural_water - Sewage - Soil - Swine_feces - Vegatable - WWTP_water	aminoglycoside__ANT(4')-Ib	LEfSe	Sewage	3.40406421418532	3.67953513923512e-136	8.55891869343822e-136	***
										bleomycin__bleomycin resistance protein	Cattle_feces - Chicken_feces - Human_feces - Landfill - Marine_water - Natural_sediment - Natural_water - Sewage - Soil - Swine_feces - Vegatable - WWTP_water	bleomycin__bleomycin resistance protein	LEfSe	Swine_feces	3.2412	2.89992e-44	6.34974e-44	***		gi|585353377|ref|WP_024234985.1|	Cattle_feces - Chicken_feces - Drinking_water - Human_feces - Industrial_WWTP_water - Landfill - Marine_water - Natural_sediment - Natural_water - Sewage - Soil - Swine_feces - Vegatable - WWTP_water	sulfonamide__sul1	LEfSe	Swine_feces	3.39330643437127	3.47614809856157e-143	8.85590110824018e-143	***
										macrolide-lincosamide-streptogramin__erm(Q)	Cattle_feces - Chicken_feces - Human_feces - Landfill - Marine_water - Natural_sediment - Natural_water - Sewage - Soil - Swine_feces - Vegatable - WWTP_water	macrolide-lincosamide-streptogramin__erm(Q)	LEfSe	Swine_feces	3.23632	7.05994e-278	4.76108e-277	***		gi|1033206624|gb|ANH56010.1|	Cattle_feces - Chicken_feces - Drinking_water - Human_feces - Industrial_WWTP_water - Landfill - Marine_water - Natural_sediment - Natural_water - Sewage - Soil - Swine_feces - Vegatable - WWTP_water	tetracycline__tet(A)	LEfSe	Cattle_feces	3.38967334170752	7.51283179171598e-40	8.78549728648754e-40	***
										tetracycline__tet(35)	Cattle_feces - Chicken_feces - Human_feces - Landfill - Marine_water - Natural_sediment - Natural_water - Sewage - Soil - Swine_feces - Vegatable - WWTP_water	tetracycline__tet(35)	LEfSe	Marine_water	3.224	0	0	***		AAL92527	Cattle_feces - Chicken_feces - Drinking_water - Human_feces - Industrial_WWTP_water - Landfill - Marine_water - Natural_sediment - Natural_water - Sewage - Soil - Swine_feces - Vegatable - WWTP_water	tetracycline__tet(L)	LEfSe	Cattle_feces	3.38286241095087	1.66381558570162e-19	1.78922882080475e-19	***
										beta_lactam__CPS-1	Cattle_feces - Chicken_feces - Human_feces - Landfill - Marine_water - Natural_sediment - Natural_water - Sewage - Soil - Swine_feces - Vegatable - WWTP_water	beta_lactam__CPS-1	LEfSe	Sewage	3.22388	1.22466e-178	5.50085e-178	***		DQ151889.gene.p01	Cattle_feces - Chicken_feces - Drinking_water - Human_feces - Industrial_WWTP_water - Landfill - Marine_water - Natural_sediment - Natural_water - Sewage - Soil - Swine_feces - Vegatable - WWTP_water	quinolone__QnrA6	LEfSe	Sewage	3.37198232910373	2.84275249603002e-89	4.50628914185499e-89	***
										chloramphenicol__cmlA5	Cattle_feces - Chicken_feces - Human_feces - Landfill - Marine_water - Natural_sediment - Natural_water - Sewage - Soil - Swine_feces - Vegatable - WWTP_water	chloramphenicol__cmlA5	LEfSe	Sewage	3.22214	0	0	***		gi|915984930|ref|WP_050946607.1|	Cattle_feces - Chicken_feces - Drinking_water - Human_feces - Industrial_WWTP_water - Landfill - Marine_water - Natural_sediment - Natural_water - Sewage - Soil - Swine_feces - Vegatable - WWTP_water	florfenicol__floR	LEfSe	Sewage	3.37012569421536	6.96963366416557e-258	2.58261690279713e-256	***
										beta_lactam__POM-2	Cattle_feces - Chicken_feces - Human_feces - Landfill - Marine_water - Natural_sediment - Natural_water - Sewage - Soil - Swine_feces - Vegatable - WWTP_water	beta_lactam__POM-2	LEfSe	Cattle_feces	3.21972	6.19594e-67	1.58326e-66	***		CAV31157	Cattle_feces - Chicken_feces - Drinking_water - Human_feces - Industrial_WWTP_water - Landfill - Marine_water - Natural_sediment - Natural_water - Sewage - Soil - Swine_feces - Vegatable - WWTP_water	tetracycline__tet(M)	LEfSe	Cattle_feces	3.33718124286942	3.14482035248086e-113	6.11810504937185e-113	***
										beta_lactam__SGM-4	Cattle_feces - Chicken_feces - Human_feces - Landfill - Marine_water - Natural_sediment - Natural_water - Sewage - Soil - Swine_feces - Vegatable - WWTP_water	beta_lactam__SGM-4	LEfSe	Cattle_feces	3.21787	8.7646e-110	2.87611e-109	***		AY536519.1.gene1.p01	Cattle_feces - Chicken_feces - Drinking_water - Human_feces - Industrial_WWTP_water - Landfill - Marine_water - Natural_sediment - Natural_water - Sewage - Soil - Swine_feces - Vegatable - WWTP_water	beta_lactam__VEB-3	LEfSe	Swine_feces	3.32715144471563	1.00802000975363e-123	2.15716282087276e-123	***
										trimethoprim__dfrB3	Cattle_feces - Chicken_feces - Human_feces - Landfill - Marine_water - Natural_sediment - Natural_water - Sewage - Soil - Swine_feces - Vegatable - WWTP_water	trimethoprim__dfrB3	LEfSe	Cattle_feces	3.21697	2.63462e-38	5.49365e-38	***		DQ519090.1.gene1.p01	Cattle_feces - Chicken_feces - Drinking_water - Human_feces - Industrial_WWTP_water - Landfill - Marine_water - Natural_sediment - Natural_water - Sewage - Soil - Swine_feces - Vegatable - WWTP_water	beta_lactam__OXA-96	LEfSe	Sewage	3.31129537992808	8.68489085003253e-144	2.23923691796019e-143	***
										aminoglycoside__AAC(3)-Id	Cattle_feces - Chicken_feces - Human_feces - Landfill - Marine_water - Natural_sediment - Natural_water - Sewage - Soil - Swine_feces - Vegatable - WWTP_water	aminoglycoside__AAC(3)-Id	LEfSe	Cattle_feces	3.21505	3.4123e-64	8.54121e-64	***		gi|955473245|ref|WP_058100717.1|	Cattle_feces - Chicken_feces - Drinking_water - Human_feces - Industrial_WWTP_water - Landfill - Marine_water - Natural_sediment - Natural_water - Sewage - Soil - Swine_feces - Vegatable - WWTP_water	florfenicol__floR	LEfSe	Sewage	3.27601883797265	6.20036411029288e-145	1.63812088839837e-144	***
										beta_lactam__LCR-1	Cattle_feces - Chicken_feces - Human_feces - Landfill - Marine_water - Natural_sediment - Natural_water - Sewage - Soil - Swine_feces - Vegatable - WWTP_water	beta_lactam__LCR-1	LEfSe	WWTP_water	3.20517	0	0	***		ACI02892	Cattle_feces - Chicken_feces - Drinking_water - Human_feces - Industrial_WWTP_water - Landfill - Marine_water - Natural_sediment - Natural_water - Sewage - Soil - Swine_feces - Vegatable - WWTP_water	florfenicol__floR	LEfSe	Sewage	3.27495446718262	1.3092369190991e-112	2.52411442060548e-112	***
										beta_lactam__CblA-1	Cattle_feces - Chicken_feces - Human_feces - Landfill - Marine_water - Natural_sediment - Natural_water - Sewage - Soil - Swine_feces - Vegatable - WWTP_water	beta_lactam__CblA-1	LEfSe	Sewage	3.19947	0	0	***		gi|59042479|gb|AAW83817.1|	Cattle_feces - Chicken_feces - Drinking_water - Human_feces - Industrial_WWTP_water - Landfill - Marine_water - Natural_sediment - Natural_water - Sewage - Soil - Swine_feces - Vegatable - WWTP_water	tetracycline__tet(A)	LEfSe	Sewage	3.26143921309923	2.05239423565612e-196	1.2918010777365e-195	***
										fosfomycin__FosB	Cattle_feces - Chicken_feces - Human_feces - Landfill - Marine_water - Natural_sediment - Natural_water - Sewage - Soil - Swine_feces - Vegatable - WWTP_water	fosfomycin__FosB	LEfSe	Cattle_feces	3.19901	2.26258e-61	5.54989e-61	***		AY115475.1.gene4.p01	Cattle_feces - Chicken_feces - Drinking_water - Human_feces - Industrial_WWTP_water - Landfill - Marine_water - Natural_sediment - Natural_water - Sewage - Soil - Swine_feces - Vegatable - WWTP_water	chloramphenicol__cmlA5	LEfSe	Sewage	3.26005888752576	4.59116867635041e-102	8.11991815486766e-102	***
										beta_lactam__OXA-211	Cattle_feces - Chicken_feces - Human_feces - Landfill - Marine_water - Natural_sediment - Natural_water - Sewage - Soil - Swine_feces - Vegatable - WWTP_water	beta_lactam__OXA-211	LEfSe	Sewage	3.19705	0	0	***		AB084246.gene.p01	Cattle_feces - Chicken_feces - Drinking_water - Human_feces - Industrial_WWTP_water - Landfill - Marine_water - Natural_sediment - Natural_water - Sewage - Soil - Swine_feces - Vegatable - WWTP_water	tetracycline__tet(B)	LEfSe	Cattle_feces	3.21439249722665	1.18916856065641e-94	1.95755439984979e-94	***
										beta_lactam__OXA-427	Cattle_feces - Chicken_feces - Human_feces - Landfill - Marine_water - Natural_sediment - Natural_water - Sewage - Soil - Swine_feces - Vegatable - WWTP_water	beta_lactam__OXA-427	LEfSe	Sewage	3.19424	0	0	***		gi|816206780|gb|AKE81065.1|	Cattle_feces - Chicken_feces - Drinking_water - Human_feces - Industrial_WWTP_water - Landfill - Marine_water - Natural_sediment - Natural_water - Sewage - Soil - Swine_feces - Vegatable - WWTP_water	vancomycin__vanYA	LEfSe	Cattle_feces	3.19671803112041	3.42981113582439e-109	6.49539454041079e-109	***
										macrolide-lincosamide-streptogramin__myrA	Cattle_feces - Chicken_feces - Human_feces - Landfill - Marine_water - Natural_sediment - Natural_water - Sewage - Soil - Swine_feces - Vegatable - WWTP_water	macrolide-lincosamide-streptogramin__myrA	LEfSe	Cattle_feces	3.18671	2.87328e-43	6.24117e-43	***		gi|1333751|emb|CAA24909.1|	Cattle_feces - Chicken_feces - Drinking_water - Human_feces - Industrial_WWTP_water - Landfill - Marine_water - Natural_sediment - Natural_water - Sewage - Soil - Swine_feces - Vegatable - WWTP_water	tetracycline__tet(A)	LEfSe	Sewage	3.1626784080014	5.60751048650274e-183	2.7272891911627e-182	***
										beta_lactam__OXA-1	Cattle_feces - Chicken_feces - Human_feces - Landfill - Marine_water - Natural_sediment - Natural_water - Sewage - Soil - Swine_feces - Vegatable - WWTP_water	beta_lactam__OXA-1	LEfSe	Sewage	3.18449	0	0	***		AJ249217.gene.p01	Cattle_feces - Chicken_feces - Drinking_water - Human_feces - Industrial_WWTP_water - Landfill - Marine_water - Natural_sediment - Natural_water - Sewage - Soil - Swine_feces - Vegatable - WWTP_water	macrolide-lincosamide-streptogramin__cfr(A)	LEfSe	Cattle_feces	3.12080309001345	1.17612499653976e-85	1.82384600912687e-85	***
										beta_lactam__ECM-1	Cattle_feces - Chicken_feces - Human_feces - Landfill - Marine_water - Natural_sediment - Natural_water - Sewage - Soil - Swine_feces - Vegatable - WWTP_water	beta_lactam__ECM-1	LEfSe	Marine_water	3.17433	4.18508941012222e-310	3.43795264294603e-309	***		gi|918403720|ref|WP_052454986.1|	Cattle_feces - Chicken_feces - Drinking_water - Human_feces - Industrial_WWTP_water - Landfill - Marine_water - Natural_sediment - Natural_water - Sewage - Soil - Swine_feces - Vegatable - WWTP_water	tetracycline__tet(A)	LEfSe	Cattle_feces	3.10849366596543	4.93198696353281e-28	5.55497479050537e-28	***
										quinolone__QnrS2	Cattle_feces - Chicken_feces - Human_feces - Landfill - Marine_water - Natural_sediment - Natural_water - Sewage - Soil - Swine_feces - Vegatable - WWTP_water	quinolone__QnrS2	LEfSe	Sewage	3.17272	0	0	***		gb|AVK94777.1|ARO:3004694|MCR-4.2	Cattle_feces - Chicken_feces - Drinking_water - Human_feces - Industrial_WWTP_water - Landfill - Marine_water - Natural_sediment - Natural_water - Sewage - Soil - Swine_feces - Vegatable - WWTP_water	polymyxin__mcr-4.2	LEfSe	Cattle_feces	3.09652593345577	7.11335387084679e-53	8.85033563000706e-53	***
										macrolide-lincosamide-streptogramin__oleD	Cattle_feces - Chicken_feces - Human_feces - Landfill - Marine_water - Natural_sediment - Natural_water - Sewage - Soil - Swine_feces - Vegatable - WWTP_water	macrolide-lincosamide-streptogramin__oleD	LEfSe	Vegatable	3.16	2.66471e-99	8.05335e-99	***		gb|ADI55014.1|ARO:3002801|QnrVC4	Cattle_feces - Chicken_feces - Drinking_water - Human_feces - Industrial_WWTP_water - Landfill - Marine_water - Natural_sediment - Natural_water - Sewage - Soil - Swine_feces - Vegatable - WWTP_water	quinolone__QnrVC4	LEfSe	Cattle_feces	3.05147101376726	1.57476516013312e-42	1.88268013557814e-42	***
										chloramphenicol__catB8	Cattle_feces - Chicken_feces - Human_feces - Landfill - Marine_water - Natural_sediment - Natural_water - Sewage - Soil - Swine_feces - Vegatable - WWTP_water	chloramphenicol__catB8	LEfSe	Sewage	3.15955	1.98052e-182	8.97837e-182	***		AF139725.gene.p01	Cattle_feces - Chicken_feces - Drinking_water - Human_feces - Industrial_WWTP_water - Landfill - Marine_water - Natural_sediment - Natural_water - Sewage - Soil - Swine_feces - Vegatable - WWTP_water	macrolide-lincosamide-streptogramin__vat(E)	LEfSe	Swine_feces	3.04910679666582	1.82551894854827e-141	4.54257040685267e-141	***
										vancomycin__vanYG1	Cattle_feces - Chicken_feces - Human_feces - Landfill - Marine_water - Natural_sediment - Natural_water - Sewage - Soil - Swine_feces - Vegatable - WWTP_water	vancomycin__vanYG1	LEfSe	Cattle_feces	3.15575	0	0	***		AAG21695	Cattle_feces - Chicken_feces - Drinking_water - Human_feces - Industrial_WWTP_water - Landfill - Marine_water - Natural_sediment - Natural_water - Sewage - Soil - Swine_feces - Vegatable - WWTP_water	macrolide-lincosamide-streptogramin__vat(E)	LEfSe	Cattle_feces	3.0300881879161	5.94235197644714e-42	6.98716111516312e-42	***
										beta_lactam__OXA-296	Cattle_feces - Chicken_feces - Human_feces - Landfill - Marine_water - Natural_sediment - Natural_water - Sewage - Soil - Swine_feces - Vegatable - WWTP_water	beta_lactam__OXA-296	LEfSe	Sewage	3.15497	0	0	***		CAL64024	Cattle_feces - Chicken_feces - Drinking_water - Human_feces - Industrial_WWTP_water - Landfill - Marine_water - Natural_sediment - Natural_water - Sewage - Soil - Swine_feces - Vegatable - WWTP_water	chloramphenicol__fexA	LEfSe	Cattle_feces	2.95099175722211	1.85528463767609e-20	2.01538534245016e-20	***
										macrolide-lincosamide-streptogramin__Erm(52)	Cattle_feces - Chicken_feces - Human_feces - Landfill - Marine_water - Natural_sediment - Natural_water - Sewage - Soil - Swine_feces - Vegatable - WWTP_water	macrolide-lincosamide-streptogramin__Erm(52)	LEfSe	Chicken_feces	3.15472	0	0	***		gi|686169996|ref|WP_031795084.1|	Cattle_feces - Chicken_feces - Drinking_water - Human_feces - Industrial_WWTP_water - Landfill - Marine_water - Natural_sediment - Natural_water - Sewage - Soil - Swine_feces - Vegatable - WWTP_water	chloramphenicol__fexA	LEfSe	Sewage	2.94988775961574	3.80126441811999e-141	9.35023661468595e-141	***
										aminoglycoside__AAC(3)-IVb	Cattle_feces - Chicken_feces - Human_feces - Landfill - Marine_water - Natural_sediment - Natural_water - Sewage - Soil - Swine_feces - Vegatable - WWTP_water	aminoglycoside__AAC(3)-IVb	LEfSe	Cattle_feces	3.15399	1.3292e-105	4.23681e-105	***		gi|521255818|ref|WP_020442383.1|	Cattle_feces - Chicken_feces - Drinking_water - Human_feces - Industrial_WWTP_water - Landfill - Marine_water - Natural_sediment - Natural_water - Sewage - Soil - Swine_feces - Vegatable - WWTP_water	tetracycline__tet(A)	LEfSe	Sewage	2.9469409030165	1.6330148008703e-117	3.2660296017406e-117	***
										trimethoprim__dfrI	Cattle_feces - Chicken_feces - Human_feces - Landfill - Marine_water - Natural_sediment - Natural_water - Sewage - Soil - Swine_feces - Vegatable - WWTP_water	trimethoprim__dfrI	LEfSe	Marine_water	3.14943	3.01237e-74	8.00681e-74	***		AB082569.2.gene1.p01	Cattle_feces - Chicken_feces - Drinking_water - Human_feces - Industrial_WWTP_water - Landfill - Marine_water - Natural_sediment - Natural_water - Sewage - Soil - Swine_feces - Vegatable - WWTP_water	chloramphenicol__catII	LEfSe	Cattle_feces	2.93434659505116	1.24287580082032e-25	1.37100732667808e-25	***
										beta_lactam__cepA	Cattle_feces - Chicken_feces - Human_feces - Landfill - Marine_water - Natural_sediment - Natural_water - Sewage - Soil - Swine_feces - Vegatable - WWTP_water	beta_lactam__cepA	LEfSe	Sewage	3.14435	0	0	***		gi|806464297|ref|WP_046127528.1|	Cattle_feces - Chicken_feces - Drinking_water - Human_feces - Industrial_WWTP_water - Landfill - Marine_water - Natural_sediment - Natural_water - Sewage - Soil - Swine_feces - Vegatable - WWTP_water	aminoglycoside__APH(6)-Id	LEfSe	Sewage	2.93041532891647	1.77570416937119e-118	3.65385281005227e-118	***
										beta_lactam__AER-1	Cattle_feces - Chicken_feces - Human_feces - Landfill - Marine_water - Natural_sediment - Natural_water - Sewage - Soil - Swine_feces - Vegatable - WWTP_water	beta_lactam__AER-1	LEfSe	WWTP_water	3.14263	0	0	***		WP_087879616.1	Cattle_feces - Chicken_feces - Drinking_water - Human_feces - Industrial_WWTP_water - Landfill - Marine_water - Natural_sediment - Natural_water - Sewage - Soil - Swine_feces - Vegatable - WWTP_water	polymyxin__mcr-3.20	LEfSe	Swine_feces	2.88716814633783	5.94482480036112e-126	1.29815561967069e-125	***
										aminoglycoside__AAC(3)-Ib	Cattle_feces - Chicken_feces - Human_feces - Landfill - Marine_water - Natural_sediment - Natural_water - Sewage - Soil - Swine_feces - Vegatable - WWTP_water	aminoglycoside__AAC(3)-Ib	LEfSe	Vegatable	3.14066	1.65533e-59	4.02008e-59	***		gb|AHC31001.1|ARO:3001807|OXA-246	Cattle_feces - Chicken_feces - Drinking_water - Human_feces - Industrial_WWTP_water - Landfill - Marine_water - Natural_sediment - Natural_water - Sewage - Soil - Swine_feces - Vegatable - WWTP_water	beta_lactam__OXA-246	LEfSe	Cattle_feces	2.81195206156729	8.14632689822294e-20	8.80461594050358e-20	***
										chloramphenicol__Campylobacter coli chloramphenicol acetyltransferase	Cattle_feces - Chicken_feces - Human_feces - Landfill - Marine_water - Natural_sediment - Natural_water - Sewage - Soil - Swine_feces - Vegatable - WWTP_water	chloramphenicol__Campylobacter coli chloramphenicol acetyltransferase	LEfSe	Swine_feces	3.13305	0	0	***		gi|692128548|ref|WP_032084014.1|	Cattle_feces - Chicken_feces - Drinking_water - Human_feces - Industrial_WWTP_water - Landfill - Marine_water - Natural_sediment - Natural_water - Sewage - Soil - Swine_feces - Vegatable - WWTP_water	macrolide-lincosamide-streptogramin__ere(A)	LEfSe	Cattle_feces	2.80695418653484	2.91316438292201e-67	3.99626396118788e-67	***
										beta_lactam__OXA-129	Cattle_feces - Chicken_feces - Human_feces - Landfill - Marine_water - Natural_sediment - Natural_water - Sewage - Soil - Swine_feces - Vegatable - WWTP_water	beta_lactam__OXA-129	LEfSe	WWTP_water	3.12872	0	0	***		gb|AAB39956.1|ARO:3000979|TEM-116	Cattle_feces - Chicken_feces - Drinking_water - Human_feces - Industrial_WWTP_water - Landfill - Marine_water - Natural_sediment - Natural_water - Sewage - Soil - Swine_feces - Vegatable - WWTP_water	beta_lactam__TEM-116	LEfSe	Swine_feces	2.79212215092545	3.83013752089036e-135	8.81343472548965e-135	***
										vancomycin__vanG	Cattle_feces - Chicken_feces - Human_feces - Landfill - Marine_water - Natural_sediment - Natural_water - Sewage - Soil - Swine_feces - Vegatable - WWTP_water	vancomycin__vanG	LEfSe	Human_feces	3.12644	0	0	***		YP_002332890	Cattle_feces - Chicken_feces - Drinking_water - Human_feces - Industrial_WWTP_water - Landfill - Marine_water - Natural_sediment - Natural_water - Sewage - Soil - Swine_feces - Vegatable - WWTP_water	tetracycline__tet(A)	LEfSe	Cattle_feces	2.78118878352103	2.8358535121561e-88	4.46229890883386e-88	***
										aminoglycoside__aadA12	Cattle_feces - Chicken_feces - Human_feces - Landfill - Marine_water - Natural_sediment - Natural_water - Sewage - Soil - Swine_feces - Vegatable - WWTP_water	aminoglycoside__aadA12	LEfSe	WWTP_water	3.11673	0	0	***		AY494718.1.gene1.p01	Cattle_feces - Chicken_feces - Drinking_water - Human_feces - Industrial_WWTP_water - Landfill - Marine_water - Natural_sediment - Natural_water - Sewage - Soil - Swine_feces - Vegatable - WWTP_water	beta_lactam__GES-6	LEfSe	Cattle_feces	2.71787459369634	3.11145722461829e-83	4.68909750752334e-83	***
										chloramphenicol__fexA	Cattle_feces - Chicken_feces - Human_feces - Landfill - Marine_water - Natural_sediment - Natural_water - Sewage - Soil - Swine_feces - Vegatable - WWTP_water	chloramphenicol__fexA	LEfSe	Swine_feces	3.11594	3.0034e-237	1.74226e-236	***		JN596280.1.gene3.p01	Cattle_feces - Chicken_feces - Drinking_water - Human_feces - Industrial_WWTP_water - Landfill - Marine_water - Natural_sediment - Natural_water - Sewage - Soil - Swine_feces - Vegatable - WWTP_water	beta_lactam__GES-19	LEfSe	Cattle_feces	2.68825612650929	9.68719158820134e-14	1.00633932032771e-13	***
										aminoglycoside__AAC(2')-Ie	Cattle_feces - Chicken_feces - Human_feces - Landfill - Marine_water - Natural_sediment - Natural_water - Sewage - Soil - Swine_feces - Vegatable - WWTP_water	aminoglycoside__AAC(2')-Ie	LEfSe	Cattle_feces	3.11329	5.27081e-55	1.24666e-54	***		ABD46539	Cattle_feces - Chicken_feces - Drinking_water - Human_feces - Industrial_WWTP_water - Landfill - Marine_water - Natural_sediment - Natural_water - Sewage - Soil - Swine_feces - Vegatable - WWTP_water	tetracycline__tet(M)	LEfSe	Cattle_feces	2.51126521308887	8.18288591323822e-19	8.7556879271649e-19	***
										beta_lactam__blaF	Cattle_feces - Chicken_feces - Human_feces - Landfill - Marine_water - Natural_sediment - Natural_water - Sewage - Soil - Swine_feces - Vegatable - WWTP_water	beta_lactam__blaF	LEfSe	Soil	3.11052	5.76874e-115	1.9641e-114	***		gi|505244440|ref|WP_015431542.1|	Cattle_feces - Chicken_feces - Drinking_water - Human_feces - Industrial_WWTP_water - Landfill - Marine_water - Natural_sediment - Natural_water - Sewage - Soil - Swine_feces - Vegatable - WWTP_water	florfenicol__floR	LEfSe	Cattle_feces	2.50968548251831	9.49513020746946e-76	1.34566745986653e-75	***
										aminoglycoside__npmA	Cattle_feces - Chicken_feces - Human_feces - Landfill - Marine_water - Natural_sediment - Natural_water - Sewage - Soil - Swine_feces - Vegatable - WWTP_water	aminoglycoside__npmA	LEfSe	Cattle_feces	3.10823	2.12088e-247	1.28195e-246	***		ZP_02511926	Cattle_feces - Chicken_feces - Drinking_water - Human_feces - Industrial_WWTP_water - Landfill - Marine_water - Natural_sediment - Natural_water - Sewage - Soil - Swine_feces - Vegatable - WWTP_water	tetracycline__tet(M)	LEfSe	Cattle_feces	2.50503128715132	1.09958819549359e-63	1.45254243108413e-63	***
										aminoglycoside__APH(2'')-IIa	Cattle_feces - Chicken_feces - Human_feces - Landfill - Marine_water - Natural_sediment - Natural_water - Sewage - Soil - Swine_feces - Vegatable - WWTP_water	aminoglycoside__APH(2'')-IIa	LEfSe	Swine_feces	3.10288	0	0	***		JX486113.1.gene1.p01	Cattle_feces - Chicken_feces - Drinking_water - Human_feces - Industrial_WWTP_water - Landfill - Marine_water - Natural_sediment - Natural_water - Sewage - Soil - Swine_feces - Vegatable - WWTP_water	aminoglycoside__rmtG	LEfSe	Cattle_feces	2.49505171505678	1.9486642474856e-36	2.25413053492929e-36	***
										aminoglycoside__aadA2	Cattle_feces - Chicken_feces - Human_feces - Landfill - Marine_water - Natural_sediment - Natural_water - Sewage - Soil - Swine_feces - Vegatable - WWTP_water	aminoglycoside__aadA2	LEfSe	WWTP_water	3.10249	0	0	***		gb|CAJ98570.1|ARO:3003071|mphF	Cattle_feces - Chicken_feces - Drinking_water - Human_feces - Industrial_WWTP_water - Landfill - Marine_water - Natural_sediment - Natural_water - Sewage - Soil - Swine_feces - Vegatable - WWTP_water	macrolide-lincosamide-streptogramin__mph(F)	LEfSe	Cattle_feces	2.47734600858288	1.03943479991345e-54	1.30846498342046e-54	***
										chloramphenicol__Vibrio anguillarum chloramphenicol acetyltransferase	Cattle_feces - Chicken_feces - Human_feces - Landfill - Marine_water - Natural_sediment - Natural_water - Sewage - Soil - Swine_feces - Vegatable - WWTP_water	chloramphenicol__Vibrio anguillarum chloramphenicol acetyltransferase	LEfSe	Chicken_feces	3.10056	0	0	***		JN790864.1.gene1.p01	Cattle_feces - Chicken_feces - Drinking_water - Human_feces - Industrial_WWTP_water - Landfill - Marine_water - Natural_sediment - Natural_water - Sewage - Soil - Swine_feces - Vegatable - WWTP_water	beta_lactam__CTX-M-123	LEfSe	Cattle_feces	2.47165798292724	1.10495327382648e-71	1.53545454934329e-71	***
										aminoglycoside__AAC(6')-Ib-cr	Cattle_feces - Chicken_feces - Human_feces - Landfill - Marine_water - Natural_sediment - Natural_water - Sewage - Soil - Swine_feces - Vegatable - WWTP_water	aminoglycoside__AAC(6')-Ib-cr	LEfSe	Sewage	3.09913	0	0	***		M85225.gene.p01	Cattle_feces - Chicken_feces - Drinking_water - Human_feces - Industrial_WWTP_water - Landfill - Marine_water - Natural_sediment - Natural_water - Sewage - Soil - Swine_feces - Vegatable - WWTP_water	tetracycline__tet(M)	LEfSe	Cattle_feces	2.46714352384752	3.65441720441194e-78	5.2486260519742e-78	***
										aminoglycoside__AAC(6')-Im	Cattle_feces - Chicken_feces - Human_feces - Landfill - Marine_water - Natural_sediment - Natural_water - Sewage - Soil - Swine_feces - Vegatable - WWTP_water	aminoglycoside__AAC(6')-Im	LEfSe	Swine_feces	3.09716	0	0	***		AF047479.2.gene10.p01	Cattle_feces - Chicken_feces - Drinking_water - Human_feces - Industrial_WWTP_water - Landfill - Marine_water - Natural_sediment - Natural_water - Sewage - Soil - Swine_feces - Vegatable - WWTP_water	aminoglycoside__aadA3	LEfSe	Cattle_feces	2.43960458625875	2.01939306975355e-55	2.55710128359325e-55	***
										beta_lactam__EXO beta-lactamase	Cattle_feces - Chicken_feces - Human_feces - Landfill - Marine_water - Natural_sediment - Natural_water - Sewage - Soil - Swine_feces - Vegatable - WWTP_water	beta_lactam__EXO beta-lactamase	LEfSe	Vegatable	3.09009	5.09405e-79	1.38251e-78	***		gi|446181177|ref|WP_000259032.1|	Cattle_feces - Chicken_feces - Drinking_water - Human_feces - Industrial_WWTP_water - Landfill - Marine_water - Natural_sediment - Natural_water - Sewage - Soil - Swine_feces - Vegatable - WWTP_water	sulfonamide__sul1	LEfSe	Cattle_feces	2.42202345583301	6.76774616191748e-11	6.89665561262067e-11	***
										beta_lactam__Klebsiella pneumoniae OmpK37	Cattle_feces - Chicken_feces - Human_feces - Landfill - Marine_water - Natural_sediment - Natural_water - Sewage - Soil - Swine_feces - Vegatable - WWTP_water	beta_lactam__Klebsiella pneumoniae OmpK37	LEfSe	Sewage	3.08833	6.06214e-300	4.56619e-299	***		gi|748448280|gb|AJE60963.1|	Cattle_feces - Chicken_feces - Drinking_water - Human_feces - Industrial_WWTP_water - Landfill - Marine_water - Natural_sediment - Natural_water - Sewage - Soil - Swine_feces - Vegatable - WWTP_water	tetracycline__tet(M)	LEfSe	Sewage	2.38388548589908	1.82623149555473e-99	3.20338967253042e-99	***
										beta_lactam__GES-15	Cattle_feces - Chicken_feces - Human_feces - Landfill - Marine_water - Natural_sediment - Natural_water - Sewage - Soil - Swine_feces - Vegatable - WWTP_water	beta_lactam__GES-15	LEfSe	Sewage	3.08476	0	0	***		gb|APU52409.1|ARO:3004085|lnuG	Cattle_feces - Chicken_feces - Drinking_water - Human_feces - Industrial_WWTP_water - Landfill - Marine_water - Natural_sediment - Natural_water - Sewage - Soil - Swine_feces - Vegatable - WWTP_water	macrolide-lincosamide-streptogramin__lnu(G)	LEfSe	Cattle_feces	2.35282443729309	4.49262155538653e-108	8.43351765660278e-108	***
										aminoglycoside__aadA8	Cattle_feces - Chicken_feces - Human_feces - Landfill - Marine_water - Natural_sediment - Natural_water - Sewage - Soil - Swine_feces - Vegatable - WWTP_water	aminoglycoside__aadA8	LEfSe	WWTP_water	3.08258	0	0	***		ABI81214	Cattle_feces - Chicken_feces - Drinking_water - Human_feces - Industrial_WWTP_water - Landfill - Marine_water - Natural_sediment - Natural_water - Sewage - Soil - Swine_feces - Vegatable - WWTP_water	tetracycline__tet(M)	LEfSe	Cattle_feces	2.35194637516833	1.08695162243831e-83	1.64969962554466e-83	***
										beta_lactam__OXA-347	Cattle_feces - Chicken_feces - Human_feces - Landfill - Marine_water - Natural_sediment - Natural_water - Sewage - Soil - Swine_feces - Vegatable - WWTP_water	beta_lactam__OXA-347	LEfSe	Sewage	3.07827	0	0	***		gi|1028098576|ref|WP_063855074.1|	Cattle_feces - Chicken_feces - Drinking_water - Human_feces - Industrial_WWTP_water - Landfill - Marine_water - Natural_sediment - Natural_water - Sewage - Soil - Swine_feces - Vegatable - WWTP_water	sulfonamide__sul1	LEfSe	Cattle_feces	2.33743736765117	7.66287132752925e-12	7.84619360809215e-12	***
										beta_lactam__JOHN-1	Cattle_feces - Chicken_feces - Human_feces - Landfill - Marine_water - Natural_sediment - Natural_water - Sewage - Soil - Swine_feces - Vegatable - WWTP_water	beta_lactam__JOHN-1	LEfSe	Cattle_feces	3.07757	7.3317e-26	1.35252e-25	***		gi|695273519|ref|WP_032495453.1|	Cattle_feces - Chicken_feces - Drinking_water - Human_feces - Industrial_WWTP_water - Landfill - Marine_water - Natural_sediment - Natural_water - Sewage - Soil - Swine_feces - Vegatable - WWTP_water	macrolide-lincosamide-streptogramin__erm(B)	LEfSe	Cattle_feces	2.29640702804654	9.70294736487098e-29	1.09864060110179e-28	***
										aminoglycoside__aadA13	Cattle_feces - Chicken_feces - Human_feces - Landfill - Marine_water - Natural_sediment - Natural_water - Sewage - Soil - Swine_feces - Vegatable - WWTP_water	aminoglycoside__aadA13	LEfSe	Sewage	3.07559	0	0	***		gi|53794413|gb|AAU93764.1|	Cattle_feces - Chicken_feces - Drinking_water - Human_feces - Industrial_WWTP_water - Landfill - Marine_water - Natural_sediment - Natural_water - Sewage - Soil - Swine_feces - Vegatable - WWTP_water	aminoglycoside__aadA	LEfSe	Cattle_feces	2.28260556990889	1.61241841352275e-35	1.85514806717133e-35	***
										beta_lactam__OXA-50	Cattle_feces - Chicken_feces - Human_feces - Landfill - Marine_water - Natural_sediment - Natural_water - Sewage - Soil - Swine_feces - Vegatable - WWTP_water	beta_lactam__OXA-50	LEfSe	Cattle_feces	3.07405	2.21938e-19	3.79934e-19	***		AXY65402.1	Cattle_feces - Chicken_feces - Drinking_water - Human_feces - Industrial_WWTP_water - Landfill - Marine_water - Natural_sediment - Natural_water - Sewage - Soil - Swine_feces - Vegatable - WWTP_water	macrolide-lincosamide-streptogramin__cfr(D)	LEfSe	Cattle_feces	2.27572119398505	7.4518760031744e-67	1.0157334169932e-66	***
										beta_lactam__TEM-162	Cattle_feces - Chicken_feces - Human_feces - Landfill - Marine_water - Natural_sediment - Natural_water - Sewage - Soil - Swine_feces - Vegatable - WWTP_water	beta_lactam__TEM-162	LEfSe	Cattle_feces	3.06413	1.64811e-20	2.85129e-20	***		AAN34370	Cattle_feces - Chicken_feces - Drinking_water - Human_feces - Industrial_WWTP_water - Landfill - Marine_water - Natural_sediment - Natural_water - Sewage - Soil - Swine_feces - Vegatable - WWTP_water	aminoglycoside__AAC(3)-IIe	LEfSe	Cattle_feces	2.25759726901325	4.15701925848834e-61	5.39152800797882e-61	***
										beta_lactam__LRA-9	Cattle_feces - Chicken_feces - Human_feces - Landfill - Marine_water - Natural_sediment - Natural_water - Sewage - Soil - Swine_feces - Vegatable - WWTP_water	beta_lactam__LRA-9	LEfSe	Cattle_feces	3.06009	1.86383e-108	6.08355e-108	***		gb|AAA26057.1|ARO:3002693|cmlA1	Cattle_feces - Chicken_feces - Drinking_water - Human_feces - Industrial_WWTP_water - Landfill - Marine_water - Natural_sediment - Natural_water - Sewage - Soil - Swine_feces - Vegatable - WWTP_water	chloramphenicol__cmlA1	LEfSe	Cattle_feces	2.24728727539519	4.35667695923988e-23	4.78117368860172e-23	***
										fosfomycin__FosA	Cattle_feces - Chicken_feces - Human_feces - Landfill - Marine_water - Natural_sediment - Natural_water - Sewage - Soil - Swine_feces - Vegatable - WWTP_water	fosfomycin__FosA	LEfSe	Sewage	3.05955	2.11926e-135	7.92053e-135	***		HE616889.1.gene2.p01	Cattle_feces - Chicken_feces - Drinking_water - Human_feces - Industrial_WWTP_water - Landfill - Marine_water - Natural_sediment - Natural_water - Sewage - Soil - Swine_feces - Vegatable - WWTP_water	beta_lactam__OXA-256	LEfSe	Cattle_feces	2.23456240036019	2.9841783647683e-99	5.10891336048332e-99	***
										beta_lactam__TEM-1	Cattle_feces - Chicken_feces - Human_feces - Landfill - Marine_water - Natural_sediment - Natural_water - Sewage - Soil - Swine_feces - Vegatable - WWTP_water	beta_lactam__TEM-1	LEfSe	Sewage	3.0591	4.98501e-93	1.47028e-92	***		WP_065801616.1	Cattle_feces - Chicken_feces - Drinking_water - Human_feces - Industrial_WWTP_water - Landfill - Marine_water - Natural_sediment - Natural_water - Sewage - Soil - Swine_feces - Vegatable - WWTP_water	polymyxin__mcr-3.19	LEfSe	Cattle_feces	2.20227993506413	0.00346929401130935	0.00350202320009529	**
										chloramphenicol__catQ	Cattle_feces - Chicken_feces - Human_feces - Landfill - Marine_water - Natural_sediment - Natural_water - Sewage - Soil - Swine_feces - Vegatable - WWTP_water	chloramphenicol__catQ	LEfSe	Sewage	3.05855	0	0	***		AY259086.1.gene4.p01	Cattle_feces - Chicken_feces - Drinking_water - Human_feces - Industrial_WWTP_water - Landfill - Marine_water - Natural_sediment - Natural_water - Sewage - Soil - Swine_feces - Vegatable - WWTP_water	chloramphenicol__catB3	LEfSe	Cattle_feces	2.18431559816696	6.89722580474498e-12	7.09618424142032e-12	***
										vancomycin__vanA	Cattle_feces - Chicken_feces - Human_feces - Landfill - Marine_water - Natural_sediment - Natural_water - Sewage - Soil - Swine_feces - Vegatable - WWTP_water	vancomycin__vanA	LEfSe	Soil	3.05455	2.56271e-167	1.09869e-166	***		AY123251.gene2.p01	Cattle_feces - Chicken_feces - Drinking_water - Human_feces - Industrial_WWTP_water - Landfill - Marine_water - Natural_sediment - Natural_water - Sewage - Soil - Swine_feces - Vegatable - WWTP_water	chloramphenicol__catB8	LEfSe	Cattle_feces	2.16105366515202	4.04166790727894e-21	4.41284149060047e-21	***
										beta_lactam__ADC-68	Cattle_feces - Chicken_feces - Human_feces - Landfill - Marine_water - Natural_sediment - Natural_water - Sewage - Soil - Swine_feces - Vegatable - WWTP_water	beta_lactam__ADC-68	LEfSe	Cattle_feces	3.04948	4.71149e-209	2.37319e-208	***		AF337947.1.gene1.p01	Cattle_feces - Chicken_feces - Drinking_water - Human_feces - Industrial_WWTP_water - Landfill - Marine_water - Natural_sediment - Natural_water - Sewage - Soil - Swine_feces - Vegatable - WWTP_water	aminoglycoside__APH(2'')-IIa	LEfSe	Cattle_feces	2.15895461370142	4.37195110952898e-42	5.16904716817238e-42	***
										tetracycline__tet(36)	Cattle_feces - Chicken_feces - Human_feces - Landfill - Marine_water - Natural_sediment - Natural_water - Sewage - Soil - Swine_feces - Vegatable - WWTP_water	tetracycline__tet(36)	LEfSe	Sewage	3.04775	0	0	***		gi|800908720|gb|AKA86811.1|	Cattle_feces - Chicken_feces - Drinking_water - Human_feces - Industrial_WWTP_water - Landfill - Marine_water - Natural_sediment - Natural_water - Sewage - Soil - Swine_feces - Vegatable - WWTP_water	chloramphenicol__fexA	LEfSe	Cattle_feces	2.15234724954492	1.14508640946951e-36	1.33178528057867e-36	***
										quinolone__lfrA	Cattle_feces - Chicken_feces - Human_feces - Landfill - Marine_water - Natural_sediment - Natural_water - Sewage - Soil - Swine_feces - Vegatable - WWTP_water	quinolone__lfrA	LEfSe	Vegatable	3.04624	5.17742e-111	1.70813e-110	***		gi|691356724|ref|WP_032072921.1|	Cattle_feces - Chicken_feces - Drinking_water - Human_feces - Industrial_WWTP_water - Landfill - Marine_water - Natural_sediment - Natural_water - Sewage - Soil - Swine_feces - Vegatable - WWTP_water	sulfonamide__sul1	LEfSe	Cattle_feces	2.13136965546251	8.56918452311775e-33	9.75428451035744e-33	***
										quinolone__QnrS6	Cattle_feces - Chicken_feces - Human_feces - Landfill - Marine_water - Natural_sediment - Natural_water - Sewage - Soil - Swine_feces - Vegatable - WWTP_water	quinolone__QnrS6	LEfSe	Sewage	3.03886	0	0	***		gi|504871774|ref|WP_015058876.1|	Cattle_feces - Chicken_feces - Drinking_water - Human_feces - Industrial_WWTP_water - Landfill - Marine_water - Natural_sediment - Natural_water - Sewage - Soil - Swine_feces - Vegatable - WWTP_water	tetracycline__tet(A)	LEfSe	Cattle_feces	2.05191811018276	8.99868478596472e-58	1.15312487676434e-57	***
										macrolide-lincosamide-streptogramin__optrA	Cattle_feces - Chicken_feces - Human_feces - Landfill - Marine_water - Natural_sediment - Natural_water - Sewage - Soil - Swine_feces - Vegatable - WWTP_water	macrolide-lincosamide-streptogramin__optrA	LEfSe	Cattle_feces	3.03841	0	0	***		AM932669.1.gene2.p01	Cattle_feces - Chicken_feces - Drinking_water - Human_feces - Industrial_WWTP_water - Landfill - Marine_water - Natural_sediment - Natural_water - Sewage - Soil - Swine_feces - Vegatable - WWTP_water	beta_lactam__OXA-129	LEfSe	Cattle_feces	2.02922705396318	9.03968414974742e-45	1.10542423316911e-44	***
										beta_lactam__TEM-117	Cattle_feces - Chicken_feces - Human_feces - Landfill - Marine_water - Natural_sediment - Natural_water - Sewage - Soil - Swine_feces - Vegatable - WWTP_water	beta_lactam__TEM-117	LEfSe	Sewage	3.03333	5.97186e-115	2.03043e-114	***		gb|ADW66527.1|ARO:3004677|rmtD2	Cattle_feces - Chicken_feces - Drinking_water - Human_feces - Industrial_WWTP_water - Landfill - Marine_water - Natural_sediment - Natural_water - Sewage - Soil - Swine_feces - Vegatable - WWTP_water	aminoglycoside__rmtD2	LEfSe	Cattle_feces	1.96242219148846	4.61405616869578e-26	5.11610373109273e-26	***
										beta_lactam__OXA-333	Cattle_feces - Chicken_feces - Human_feces - Landfill - Marine_water - Natural_sediment - Natural_water - Sewage - Soil - Swine_feces - Vegatable - WWTP_water	beta_lactam__OXA-333	LEfSe	Sewage	3.02915	0	0	***
										rifamycin__arr-4	Cattle_feces - Chicken_feces - Human_feces - Landfill - Marine_water - Natural_sediment - Natural_water - Sewage - Soil - Swine_feces - Vegatable - WWTP_water	rifamycin__arr-4	LEfSe	Cattle_feces	3.02755	7.47661e-52	1.7218e-51	***
										beta_lactam__OXA-266	Cattle_feces - Chicken_feces - Human_feces - Landfill - Marine_water - Natural_sediment - Natural_water - Sewage - Soil - Swine_feces - Vegatable - WWTP_water	beta_lactam__OXA-266	LEfSe	Sewage	3.02579	0	0	***
										rifamycin__arr-8	Cattle_feces - Chicken_feces - Human_feces - Landfill - Marine_water - Natural_sediment - Natural_water - Sewage - Soil - Swine_feces - Vegatable - WWTP_water	rifamycin__arr-8	LEfSe	Cattle_feces	3.00703	1.19831e-18	2.0343e-18	***
										macrolide-lincosamide-streptogramin__linG	Cattle_feces - Chicken_feces - Human_feces - Landfill - Marine_water - Natural_sediment - Natural_water - Sewage - Soil - Swine_feces - Vegatable - WWTP_water	macrolide-lincosamide-streptogramin__linG	LEfSe	WWTP_water	3.00055	0	0	***
										beta_lactam__OXA-464	Cattle_feces - Chicken_feces - Human_feces - Landfill - Marine_water - Natural_sediment - Natural_water - Sewage - Soil - Swine_feces - Vegatable - WWTP_water	beta_lactam__OXA-464	LEfSe	Sewage	2.99915	0	0	***
										trimethoprim__dfrB4	Cattle_feces - Chicken_feces - Human_feces - Landfill - Marine_water - Natural_sediment - Natural_water - Sewage - Soil - Swine_feces - Vegatable - WWTP_water	trimethoprim__dfrB4	LEfSe	Cattle_feces	2.98972	2.11133e-53	4.92711e-53	***
[truncated: 1,706 more rows]

## Sheet: Supplementary Data 7
Species	Kingdom	Infection_ object
Abiotrophia defectiva	Prokaryota	unknown
Achromobacter piechaudii	Prokaryota	unknown
Achromobacter xylosoxidans	Prokaryota	animal/human
Acidaminococcus fermentans	Prokaryota	human
[truncated: 568 more rows]

## Sheet: Supplementary Data 8
file_name	Group	Year	Habitat	Country	Completeness	Contamination	Strain heterogeneity
[truncated: 8,388 more rows]

[truncated: 5 more sheets: Supplementary Data 9, Supplementary Data 10, Supplementary Data 11, Supplementary Data 12, Supplementary Data 13]
