# Supplementary material for: Global soil antibiotic resistance genes are associated with increasing risk and connectivity to human resistome
Source: Nat Commun. 2025 Aug 4;16:7141. doi: 10.1038/s41467-025-61606-3 (PMC12322111; doi:10.1038/s41467-025-61606-3)
Supplement: Supplementary file 6 — Source Data [file 41467_2025_61606_MOESM6_ESM.xlsx]

## Sheet: Figure 1a - b
Mean_Value	Total_ARGs	RankI ARGs
Chicken_feces	4.82038	0.646776
Swine_feces	2.9325	0.211533
Human_feces	1.87761	0.150865
Sewage	1.529	0.189639
Cattle_feces	0.827646	0.007748
Crop	0.487422	0.001401
WWTP_water	0.294829	0.029341
Landfill	0.189658	0.001774
Soil	0.129922	0.001511
Natural_water	0.129687	0.000404
Natural_sediment	0.097916	6e-05
Marine_water	0.021832	0.00012

## Sheet: Figure 1c - d
Total	PCoA1	PCoA2	PCoA3	names	Group	color				RankI	PCoA1	PCoA2	PCoA3	names	Group	color
WWTP_1	-0.0710157	-0.247914	-0.196438	WWTP_1	WWTP_water	#52758C				WWTP_1	0.267649650657205	-0.0577269	-0.0572596	WWTP_1	WWTP_water	#52758C
WWTP_2	-0.191764	-0.256761	-0.230406	WWTP_2	WWTP_water	#52758C				WWTP_2	0.295492702840845	-0.0360728	-0.0876415	WWTP_2	WWTP_water	#52758C
WWTP_3	-0.349637	-0.324992	-0.198182	WWTP_3	WWTP_water	#52758C				WWTP_3	0.304850380745423	0.0592652067815822	0.0960389026096592	WWTP_3	WWTP_water	#52758C
WWTP_4	-0.323957	-0.328391	-0.193184	WWTP_4	WWTP_water	#52758C				WWTP_4	0.298608179748914	0.0832894333326888	0.0995344917710559	WWTP_4	WWTP_water	#52758C
WWTP_5	-0.281865	-0.36636	-0.221772	WWTP_5	WWTP_water	#52758C				WWTP_5	0.226988294028268	-0.111543	0.0589896458349274	WWTP_5	WWTP_water	#52758C
WWTP_6	-0.272289	-0.33397	-0.211737	WWTP_6	WWTP_water	#52758C				WWTP_6	0.104095422275018	-0.0139548	0.164885052442946	WWTP_6	WWTP_water	#52758C
WWTP_7	-0.391156	-0.205305	-0.186247	WWTP_7	WWTP_water	#52758C				WWTP_7	0.119555016799366	-0.131697	0.128800958948219	WWTP_7	WWTP_water	#52758C
WWTP_8	-0.329579	-0.242914	-0.187604	WWTP_8	WWTP_water	#52758C				WWTP_8	0.0949253658404081	-0.174481	-0.0347803	WWTP_8	WWTP_water	#52758C
WWTP_9	-0.319456	-0.241065	-0.18514	WWTP_9	WWTP_water	#52758C				WWTP_9	0.0124973552879207	-0.28995	-0.00263011	WWTP_9	WWTP_water	#52758C
WWTP_10	-0.0826132	-0.289248	-0.16411	WWTP_10	WWTP_water	#52758C				WWTP_11	0.0616822416268537	-0.21635	0.074565327120799	WWTP_11	WWTP_water	#52758C
WWTP_11	-0.226768	-0.376086	-0.135215	WWTP_11	WWTP_water	#52758C				WWTP_12	0.357034367060632	0.157786593361081	-0.20709	WWTP_12	WWTP_water	#52758C
WWTP_12	-0.133243	-0.279615	-0.0904412	WWTP_12	WWTP_water	#52758C				WWTP_13	0.407779516646099	0.196503632604336	-0.167832	WWTP_13	WWTP_water	#52758C
WWTP_13	-0.152793	-0.290149	-0.104734	WWTP_13	WWTP_water	#52758C				WWTP_14	0.395267319754361	0.181797838809519	-0.20255	WWTP_14	WWTP_water	#52758C
WWTP_14	-0.145457	-0.287194	-0.116632	WWTP_14	WWTP_water	#52758C				WWTP_15	0.119397598072614	-0.0369264	0.0378179784475691	WWTP_15	WWTP_water	#52758C
WWTP_15	-0.388867	-0.249492	-0.150662	WWTP_15	WWTP_water	#52758C				WWTP_16	-0.0280215	-0.168749	0.169462668062706	WWTP_16	WWTP_water	#52758C
WWTP_16	-0.317516	-0.123157	-0.0987095	WWTP_16	WWTP_water	#52758C				WWTP_17	0.359434982274175	0.172752469482082	-0.0541783	WWTP_17	WWTP_water	#52758C
WWTP_17	-0.372829	-0.289071	-0.23672	WWTP_17	WWTP_water	#52758C				WWTP_18	0.373659755970706	0.239540389120361	-0.00367832	WWTP_18	WWTP_water	#52758C
WWTP_18	-0.380745	-0.293709	-0.231906	WWTP_18	WWTP_water	#52758C				WWTP_19	0.435157424402757	0.24887195791203	-0.0576334	WWTP_19	WWTP_water	#52758C
WWTP_19	-0.365483	-0.278642	-0.247543	WWTP_19	WWTP_water	#52758C				WWTP_20	0.42437705887154	0.177066443496506	-0.125585	WWTP_20	WWTP_water	#52758C
WWTP_20	-0.362644	-0.298959	-0.240828	WWTP_20	WWTP_water	#52758C				WWTP_21	0.360822165237039	0.230762700150377	0.0118898056338566	WWTP_21	WWTP_water	#52758C
WWTP_21	-0.345778	-0.311465	-0.252435	WWTP_21	WWTP_water	#52758C				WWTP_22	0.3548815456364	0.106146130508371	0.0400029895676069	WWTP_22	WWTP_water	#52758C
WWTP_22	-0.353063	-0.316965	-0.242968	WWTP_22	WWTP_water	#52758C				WWTP_23	0.385472634256912	0.176083422730799	0.0036597288569548	WWTP_23	WWTP_water	#52758C
WWTP_23	-0.384213	-0.270707	-0.232297	WWTP_23	WWTP_water	#52758C				WWTP_24	0.368612739718042	0.183765117941745	-0.0177006	WWTP_24	WWTP_water	#52758C
WWTP_24	-0.39723	-0.251338	-0.231973	WWTP_24	WWTP_water	#52758C				WWTP_25	0.433809367040927	0.201204599820131	-0.0505816	WWTP_25	WWTP_water	#52758C
WWTP_25	-0.366872	-0.305035	-0.226726	WWTP_25	WWTP_water	#52758C				WWTP_26	0.35971141644362	0.0811481426106137	0.0533665439791285	WWTP_26	WWTP_water	#52758C
WWTP_26	-0.356353	-0.316504	-0.250723	WWTP_26	WWTP_water	#52758C				WWTP_27	0.428237047167015	0.166721862244447	-0.0507873	WWTP_27	WWTP_water	#52758C
WWTP_27	-0.375916	-0.276795	-0.236659	WWTP_27	WWTP_water	#52758C				WWTP_28	0.358678922330279	0.202459070940532	-0.00705011	WWTP_28	WWTP_water	#52758C
WWTP_28	-0.369858	-0.312232	-0.248135	WWTP_28	WWTP_water	#52758C				WWTP_29	0.414456763006481	0.158463734094917	-0.0356149	WWTP_29	WWTP_water	#52758C
WWTP_29	-0.3767	-0.299303	-0.238527	WWTP_29	WWTP_water	#52758C				WWTP_30	0.318038428446923	0.179788517293171	-0.0172917	WWTP_30	WWTP_water	#52758C
WWTP_30	-0.368128	-0.298889	-0.234849	WWTP_30	WWTP_water	#52758C				WWTP_31	0.386009843411859	0.0946623473427956	0.0175187782686175	WWTP_31	WWTP_water	#52758C
WWTP_31	-0.309641	-0.33085	-0.233049	WWTP_31	WWTP_water	#52758C				WWTP_32	0.363019543348557	0.10822224584454	0.0360280150689353	WWTP_32	WWTP_water	#52758C
WWTP_32	-0.336757	-0.317209	-0.262927	WWTP_32	WWTP_water	#52758C				WWTP_33	0.250564765288534	0.0134088366811363	0.139301131375906	WWTP_33	WWTP_water	#52758C
WWTP_33	-0.315518	-0.314268	-0.249419	WWTP_33	WWTP_water	#52758C				WWTP_34	0.354660214404276	0.0835375751948567	-0.0648781	WWTP_34	WWTP_water	#52758C
WWTP_34	-0.341468	-0.307305	-0.259659	WWTP_34	WWTP_water	#52758C				WWTP_35	0.3720108861819	0.0286710747918267	-0.0380887	WWTP_35	WWTP_water	#52758C
WWTP_35	-0.335865	-0.323652	-0.260596	WWTP_35	WWTP_water	#52758C				WWTP_36	0.382949971370554	0.16952687202206	-0.0165635	WWTP_36	WWTP_water	#52758C
WWTP_36	-0.330346	-0.325641	-0.260191	WWTP_36	WWTP_water	#52758C				WWTP_37	0.271828704808603	0.0810251903317915	0.0309537782930081	WWTP_37	WWTP_water	#52758C
WWTP_37	-0.374212	-0.305698	-0.158919	WWTP_37	WWTP_water	#52758C				WWTP_38	0.328969134980384	0.127314064305075	0.0221809142076541	WWTP_38	WWTP_water	#52758C
WWTP_38	-0.338907	-0.299431	-0.159968	WWTP_38	WWTP_water	#52758C				WWTP_39	0.123115741619342	0.00589112386617064	0.0730338170052069	WWTP_39	WWTP_water	#52758C
WWTP_39	-0.346531	-0.249847	-0.159096	WWTP_39	WWTP_water	#52758C				WWTP_40	0.268643360010391	0.0637399313360725	0.0422938056057298	WWTP_40	WWTP_water	#52758C
WWTP_40	-0.34596	-0.276674	-0.157899	WWTP_40	WWTP_water	#52758C				WWTP_41	0.314626363824607	0.116166392398401	0.00881042243826814	WWTP_41	WWTP_water	#52758C
WWTP_41	-0.355101	-0.28099	-0.162494	WWTP_41	WWTP_water	#52758C				WWTP_43	0.316927737141049	0.0237019909087145	0.0637876161709154	WWTP_43	WWTP_water	#52758C
WWTP_42	-0.092261	-0.292355	-0.150962	WWTP_42	WWTP_water	#52758C				WWTP_44	0.13847292260643	-0.0212498	0.115166789886739	WWTP_44	WWTP_water	#52758C
WWTP_43	-0.313903	-0.319676	-0.231982	WWTP_43	WWTP_water	#52758C				WWTP_45	0.186646118637702	0.157151616392252	0.120061206295571	WWTP_45	WWTP_water	#52758C
WWTP_44	-0.413024	-0.170211	-0.231897	WWTP_44	WWTP_water	#52758C				WWTP_46	0.0973022928387569	0.105190454977077	0.221857255908815	WWTP_46	WWTP_water	#52758C
WWTP_45	-0.423432	-0.188504	-0.242635	WWTP_45	WWTP_water	#52758C				WWTP_47	0.101021933565486	-0.0723123	0.167731368155507	WWTP_47	WWTP_water	#52758C
WWTP_46	-0.338423	-0.155248	-0.0962353	WWTP_46	WWTP_water	#52758C				WWTP_48	0.307118446859749	-0.0371639	0.0113310896552762	WWTP_48	WWTP_water	#52758C
WWTP_47	-0.244058	-0.149542	-0.165538	WWTP_47	WWTP_water	#52758C				WWTP_49	0.316313642277819	0.0686654010868303	0.0184516332865802	WWTP_49	WWTP_water	#52758C
WWTP_48	-0.301279	-0.189618	-0.219452	WWTP_48	WWTP_water	#52758C				WWTP_51	0.359211935784686	0.229179925064001	0.00203382890222792	WWTP_51	WWTP_water	#52758C
WWTP_49	-0.301869	-0.250614	-0.167961	WWTP_49	WWTP_water	#52758C				WWTP_52	0.186348701510574	0.155202380290495	0.0102349923043514	WWTP_52	WWTP_water	#52758C
WWTP_50	-0.364193	-0.2199	-0.174611	WWTP_50	WWTP_water	#52758C				WWTP_53	-0.0599412	-0.120462	0.0981408847298273	WWTP_53	WWTP_water	#52758C
WWTP_51	-0.386857	-0.278287	-0.190984	WWTP_51	WWTP_water	#52758C				WWTP_54	0.289728203982283	0.069076078213117	0.0351694357992178	WWTP_54	WWTP_water	#52758C
WWTP_52	-0.315253	-0.307693	-0.162899	WWTP_52	WWTP_water	#52758C				WWTP_57	0.0202445873291227	-0.125792	0.114490024533452	WWTP_57	WWTP_water	#52758C
WWTP_53	-0.331234	-0.082471	-0.117792	WWTP_53	WWTP_water	#52758C				WWTP_58	0.217447701019846	0.0811421267452741	0.0784459758679972	WWTP_58	WWTP_water	#52758C
WWTP_54	-0.343056	-0.288917	-0.19018	WWTP_54	WWTP_water	#52758C				WWTP_59	-0.0118924	-0.169953	0.0258452162430888	WWTP_59	WWTP_water	#52758C
WWTP_55	-0.280236	-0.244448	-0.186063	WWTP_55	WWTP_water	#52758C				WWTP_60	0.00367095943559217	-0.166559	0.00221000324893814	WWTP_60	WWTP_water	#52758C
WWTP_56	-0.374079	-0.125799	-0.145321	WWTP_56	WWTP_water	#52758C				WWTP_61	0.168025108119514	0.0421655961098196	0.0861863322722673	WWTP_61	WWTP_water	#52758C
WWTP_57	-0.33711	-0.200419	-0.166679	WWTP_57	WWTP_water	#52758C				WWTP_63	0.231655124815669	0.0548664113731009	0.0554581297507488	WWTP_63	WWTP_water	#52758C
WWTP_58	-0.377123	-0.268045	-0.200002	WWTP_58	WWTP_water	#52758C				WWTP_65	0.00830991662476663	-0.0560154	0.0783867492652407	WWTP_65	WWTP_water	#52758C
WWTP_59	-0.261428	-0.107561	-0.136253	WWTP_59	WWTP_water	#52758C				WWTP_68	0.274738557824467	-0.0026021	-0.0157172	WWTP_68	WWTP_water	#52758C
WWTP_60	-0.334276	-0.13335	-0.142131	WWTP_60	WWTP_water	#52758C				WWTP_69	0.310046122996646	0.04783016873299	0.00377252314587247	WWTP_69	WWTP_water	#52758C
WWTP_61	-0.335133	-0.269003	-0.190358	WWTP_61	WWTP_water	#52758C				WWTP_71	0.34138679946991	0.0381937370863441	-0.024065	WWTP_71	WWTP_water	#52758C
WWTP_62	-0.333944	-0.175387	-0.158403	WWTP_62	WWTP_water	#52758C				WWTP_72	0.390081250912342	0.158064509733289	-0.105633	WWTP_72	WWTP_water	#52758C
WWTP_63	-0.355155	-0.254405	-0.189199	WWTP_63	WWTP_water	#52758C				WWTP_73	0.312264372121649	0.0697664913682309	0.0219656783816952	WWTP_73	WWTP_water	#52758C
WWTP_64	-0.304948	-0.316936	-0.102042	WWTP_64	WWTP_water	#52758C				WWTP_75	0.217914938005443	0.114636648176604	-0.0548692	WWTP_75	WWTP_water	#52758C
WWTP_65	-0.191965	-0.154797	-0.11408	WWTP_65	WWTP_water	#52758C				WWTP_76	0.184872195252107	0.0491257251473181	0.0832789225206141	WWTP_76	WWTP_water	#52758C
WWTP_66	-0.342754	-0.288343	-0.135564	WWTP_66	WWTP_water	#52758C				WWTP_77	0.239792582877152	0.0721354928670361	-0.155144	WWTP_77	WWTP_water	#52758C
WWTP_67	-0.35142	-0.304097	-0.155208	WWTP_67	WWTP_water	#52758C				WWTP_78	0.180651754872633	-0.0388251	0.00758175736913383	WWTP_78	WWTP_water	#52758C
WWTP_68	-0.35207	-0.212546	-0.18922	WWTP_68	WWTP_water	#52758C				WWTP_79	-0.00352691	-0.148184	0.0715025612763067	WWTP_79	WWTP_water	#52758C
WWTP_69	-0.394559	-0.215521	-0.183027	WWTP_69	WWTP_water	#52758C				WWTP_80	0.221952934110829	0.220638095725964	0.110337220343362	WWTP_80	WWTP_water	#52758C
WWTP_70	-0.3781	-0.247818	-0.174558	WWTP_70	WWTP_water	#52758C				WWTP_86	0.0530487951227059	-0.070294	0.0690685294351144	WWTP_86	WWTP_water	#52758C
WWTP_71	-0.394312	-0.242408	-0.199038	WWTP_71	WWTP_water	#52758C				WWTP_88	0.180600718077882	-0.0387958	0.00765094665918185	WWTP_88	WWTP_water	#52758C
WWTP_72	-0.3897	-0.232547	-0.18458	WWTP_72	WWTP_water	#52758C				WWTP_89	0.26976241311765	-0.0297766	-0.0350366	WWTP_89	WWTP_water	#52758C
WWTP_73	-0.373562	-0.233673	-0.173254	WWTP_73	WWTP_water	#52758C				WWTP_91	0.157297649897129	0.142768770964953	0.0535800917855273	WWTP_91	WWTP_water	#52758C
WWTP_74	-0.404736	-0.183908	-0.175024	WWTP_74	WWTP_water	#52758C				WWTP_92	0.00969490364069764	-0.0591271	0.136954495873092	WWTP_92	WWTP_water	#52758C
WWTP_75	-0.403674	-0.179386	-0.178469	WWTP_75	WWTP_water	#52758C				WWTP_93	0.0306091163073456	-0.0562739	0.125132580890811	WWTP_93	WWTP_water	#52758C
WWTP_76	-0.38237	-0.252089	-0.185411	WWTP_76	WWTP_water	#52758C				WWTP_95	0.275914232660248	-0.00939812	-0.0220862	WWTP_95	WWTP_water	#52758C
WWTP_77	-0.321436	-0.27397	-0.161478	WWTP_77	WWTP_water	#52758C				WWTP_96	0.382348691140111	0.233996547250056	-0.0882446	WWTP_96	WWTP_water	#52758C
WWTP_78	-0.393389	-0.22209	-0.194934	WWTP_78	WWTP_water	#52758C				WWTP_97	0.175314879438687	0.0847931883188835	0.157241602089717	WWTP_97	WWTP_water	#52758C
WWTP_79	-0.26112	-0.23488	-0.153968	WWTP_79	WWTP_water	#52758C				WWTP_98	0.251160330023096	0.20079670261173	0.0585430379738315	WWTP_98	WWTP_water	#52758C
WWTP_80	-0.347653	-0.262766	-0.178504	WWTP_80	WWTP_water	#52758C				WWTP_99	0.370243532341873	0.216775376481848	-0.0269183	WWTP_99	WWTP_water	#52758C
WWTP_81	-0.169212	-0.174522	-0.0303054	WWTP_81	WWTP_water	#52758C				WWTP_100	0.327075176251731	0.0600693680052915	0.0042566816837695	WWTP_100	WWTP_water	#52758C
WWTP_82	-0.328177	-0.244068	-0.143678	WWTP_82	WWTP_water	#52758C				WWTP_101	0.247259544532407	0.217867168552895	0.0623577839545959	WWTP_101	WWTP_water	#52758C
WWTP_83	-0.335993	-0.28207	-0.195767	WWTP_83	WWTP_water	#52758C				WWTP_102	-0.0038641	-0.0294547	0.100504177073531	WWTP_102	WWTP_water	#52758C
WWTP_84	-0.368973	-0.244823	-0.178011	WWTP_84	WWTP_water	#52758C				WWTP_103	0.222025693582678	0.170107948980899	0.0255941277833717	WWTP_103	WWTP_water	#52758C
WWTP_85	-0.260533	-0.222596	-0.0971431	WWTP_85	WWTP_water	#52758C				WWTP_104	0.0484822911525665	-0.0637125	0.0741640999244037	WWTP_104	WWTP_water	#52758C
WWTP_86	-0.338828	-0.27605	-0.132598	WWTP_86	WWTP_water	#52758C				WWTP_106	0.0468112028198822	-0.0288165	0.159348570163625	WWTP_106	WWTP_water	#52758C
WWTP_87	-0.371933	-0.173541	-0.13479	WWTP_87	WWTP_water	#52758C				WWTP_108	0.433072541794986	0.120124838028924	-0.115709	WWTP_108	WWTP_water	#52758C
WWTP_88	-0.372491	-0.230155	-0.165624	WWTP_88	WWTP_water	#52758C				WWTP_109	0.424203615308368	0.116728963214993	-0.161611	WWTP_109	WWTP_water	#52758C
WWTP_89	-0.375943	-0.223519	-0.162157	WWTP_89	WWTP_water	#52758C				WWTP_110	0.442733645764602	0.138722454734823	-0.110239	WWTP_110	WWTP_water	#52758C
WWTP_90	-0.389017	-0.199669	-0.170553	WWTP_90	WWTP_water	#52758C				WWTP_111	0.403318128353529	0.169211825252866	-0.0172896	WWTP_111	WWTP_water	#52758C
WWTP_91	-0.39228	-0.147283	-0.196299	WWTP_91	WWTP_water	#52758C				WWTP_112	0.400680169939592	0.109892295656853	-0.108423	WWTP_112	WWTP_water	#52758C
WWTP_92	-0.369346	-0.231886	-0.210457	WWTP_92	WWTP_water	#52758C				WWTP_113	0.38499896568451	0.0893864195326116	-0.111487	WWTP_113	WWTP_water	#52758C
WWTP_93	-0.383381	-0.148712	-0.166244	WWTP_93	WWTP_water	#52758C				WWTP_114	0.46375499210765	0.142354633571674	-0.152172	WWTP_114	WWTP_water	#52758C
WWTP_94	-0.348438	-0.0803677	-0.123636	WWTP_94	WWTP_water	#52758C				WWTP_115	0.385914592339979	0.13851772580365	0.0167877127442345	WWTP_115	WWTP_water	#52758C
WWTP_95	-0.390982	-0.274115	-0.215997	WWTP_95	WWTP_water	#52758C				WWTP_116	0.376631728960062	0.107835622964204	-0.0301674	WWTP_116	WWTP_water	#52758C
WWTP_96	-0.41032	-0.1927	-0.214268	WWTP_96	WWTP_water	#52758C				WWTP_117	0.351112613731137	0.00996434832917746	-0.0302198	WWTP_117	WWTP_water	#52758C
WWTP_97	-0.382218	-0.231325	-0.189789	WWTP_97	WWTP_water	#52758C				WWTP_118	0.41204025798568	0.15565909650072	-0.0537886	WWTP_118	WWTP_water	#52758C
WWTP_98	-0.396625	-0.204667	-0.19037	WWTP_98	WWTP_water	#52758C				WWTP_119	0.436409721639413	0.187596	-0.0643981	WWTP_119	WWTP_water	#52758C
WWTP_99	-0.416701	-0.14153	-0.200787	WWTP_99	WWTP_water	#52758C				WWTP_120	0.416833749807404	0.0786859259019568	-0.164676	WWTP_120	WWTP_water	#52758C
WWTP_100	-0.410207	-0.190673	-0.184822	WWTP_100	WWTP_water	#52758C				WWTP_121	0.404326207952762	0.0944524264807235	-0.115141	WWTP_121	WWTP_water	#52758C
WWTP_101	-0.398849	-0.191296	-0.181697	WWTP_101	WWTP_water	#52758C				WWTP_122	0.415974803069158	0.129805347078496	-0.0819572	WWTP_122	WWTP_water	#52758C
WWTP_102	-0.425782	-0.142027	-0.21506	WWTP_102	WWTP_water	#52758C				WWTP_123	0.442791246654427	0.153640180313989	-0.0782238	WWTP_123	WWTP_water	#52758C
WWTP_103	-0.414627	-0.152748	-0.184702	WWTP_103	WWTP_water	#52758C				WWTP_124	0.382551325086396	0.0173573231991592	-0.0349274	WWTP_124	WWTP_water	#52758C
WWTP_104	-0.427936	-0.176404	-0.203363	WWTP_104	WWTP_water	#52758C				WWTP_125	0.41667467643146	0.125293037048412	-0.0564237	WWTP_125	WWTP_water	#52758C
WWTP_105	-0.377403	-0.234414	-0.17747	WWTP_105	WWTP_water	#52758C				WWTP_126	0.405508431814237	0.0635637512997927	-0.102624	WWTP_126	WWTP_water	#52758C
WWTP_106	-0.400937	-0.162777	-0.180605	WWTP_106	WWTP_water	#52758C				WWTP_127	0.42525309983941	0.128185109532535	-0.0816848	WWTP_127	WWTP_water	#52758C
WWTP_107	-0.332512	-0.279466	-0.122803	WWTP_107	WWTP_water	#52758C				WWTP_128	0.329464414031791	0.18748351980178	-0.00908708	WWTP_128	WWTP_water	#52758C
WWTP_108	-0.29794	-0.329892	-0.18778	WWTP_108	WWTP_water	#52758C				WWTP_129	0.411127773477446	0.144521832718567	-0.125102	WWTP_129	WWTP_water	#52758C
WWTP_109	-0.327832	-0.357659	-0.217745	WWTP_109	WWTP_water	#52758C				WWTP_130	0.426249216461163	0.177803285472026	-0.0848535	WWTP_130	WWTP_water	#52758C
WWTP_110	-0.32091	-0.36814	-0.227559	WWTP_110	WWTP_water	#52758C				WWTP_131	0.413987200300993	0.100298169094195	-0.168131	WWTP_131	WWTP_water	#52758C
WWTP_111	-0.352495	-0.346803	-0.244299	WWTP_111	WWTP_water	#52758C				WWTP_132	0.43488367482989	0.146073965772851	-0.102405	WWTP_132	WWTP_water	#52758C
WWTP_112	-0.296995	-0.363683	-0.197681	WWTP_112	WWTP_water	#52758C				WWTP_133	0.431794527061374	0.105966467183738	-0.112953	WWTP_133	WWTP_water	#52758C
WWTP_113	-0.331424	-0.337034	-0.230536	WWTP_113	WWTP_water	#52758C				WWTP_134	0.371274620006653	0.0713124479141797	-0.186379	WWTP_134	WWTP_water	#52758C
WWTP_114	-0.339055	-0.361541	-0.23883	WWTP_114	WWTP_water	#52758C				WWTP_135	0.161433433874341	-0.096122	0.100749389138025	WWTP_135	WWTP_water	#52758C
WWTP_115	-0.309676	-0.37788	-0.221616	WWTP_115	WWTP_water	#52758C				WWTP_136	0.345869164158725	0.0954404673608558	-0.0190035	WWTP_136	WWTP_water	#52758C
WWTP_116	-0.213639	-0.371595	-0.201264	WWTP_116	WWTP_water	#52758C				WWTP_137	0.0188604081423376	0.0519068723355353	0.158190423314352	WWTP_137	WWTP_water	#52758C
WWTP_117	-0.231015	-0.371694	-0.200074	WWTP_117	WWTP_water	#52758C				WWTP_138	0.401632321024091	0.183918027980365	0.000933388989194571	WWTP_138	WWTP_water	#52758C
WWTP_118	-0.276078	-0.352249	-0.193857	WWTP_118	WWTP_water	#52758C				WWTP_139	0.355542816571454	0.150447386549238	0.0461325320997568	WWTP_139	WWTP_water	#52758C
WWTP_119	-0.301197	-0.368578	-0.222364	WWTP_119	WWTP_water	#52758C				WWTP_140	0.382319257477727	0.103250297567608	-0.0206655	WWTP_140	WWTP_water	#52758C
WWTP_120	-0.291172	-0.368791	-0.206158	WWTP_120	WWTP_water	#52758C				WWTP_141	0.368215361656111	0.0710105345641054	-0.0786925	WWTP_141	WWTP_water	#52758C
WWTP_121	-0.330018	-0.376514	-0.235406	WWTP_121	WWTP_water	#52758C				WWTP_142	0.338133941848987	0.0295869663180359	-0.0974026	WWTP_142	WWTP_water	#52758C
WWTP_122	-0.309243	-0.343838	-0.201746	WWTP_122	WWTP_water	#52758C				WWTP_143	0.332316758112001	0.111804366884416	-0.119229	WWTP_143	WWTP_water	#52758C
WWTP_123	-0.354617	-0.358278	-0.249062	WWTP_123	WWTP_water	#52758C				WWTP_144	0.422068379332373	0.101199760561491	-0.142346	WWTP_144	WWTP_water	#52758C
WWTP_124	-0.245398	-0.33069	-0.175412	WWTP_124	WWTP_water	#52758C				WWTP_145	0.403022672647963	0.147222674492827	-0.0293005	WWTP_145	WWTP_water	#52758C
WWTP_125	-0.272095	-0.358996	-0.193986	WWTP_125	WWTP_water	#52758C				WWTP_146	0.292546044458142	-0.0279313	-0.0598237	WWTP_146	WWTP_water	#52758C
WWTP_126	-0.32758	-0.345171	-0.226649	WWTP_126	WWTP_water	#52758C				WWTP_147	0.421406791255686	0.102991966046167	-0.118284	WWTP_147	WWTP_water	#52758C
WWTP_127	-0.35693	-0.337422	-0.247478	WWTP_127	WWTP_water	#52758C				WWTP_148	0.36949578573066	0.0371812636586578	-0.0890217	WWTP_148	WWTP_water	#52758C
WWTP_128	-0.369101	-0.288956	-0.238862	WWTP_128	WWTP_water	#52758C				WWTP_149	0.339215177315391	0.135331262334689	0.0106278655467426	WWTP_149	WWTP_water	#52758C
WWTP_129	-0.362744	-0.33734	-0.246141	WWTP_129	WWTP_water	#52758C				WWTP_150	0.422511703462447	0.118871988382871	-0.160169	WWTP_150	WWTP_water	#52758C
WWTP_130	-0.265173	-0.345862	-0.208868	WWTP_130	WWTP_water	#52758C				WWTP_151	0.367563356140117	0.0468115530550565	-0.0715482	WWTP_151	WWTP_water	#52758C
WWTP_131	-0.313008	-0.350474	-0.223798	WWTP_131	WWTP_water	#52758C				WWTP_152	0.343856259559764	0.0986827744086851	-0.0123448	WWTP_152	WWTP_water	#52758C
WWTP_132	-0.310149	-0.337701	-0.203467	WWTP_132	WWTP_water	#52758C				WWTP_153	0.409075397580102	0.164674108229323	-0.105815	WWTP_153	WWTP_water	#52758C
WWTP_133	-0.342782	-0.313034	-0.221811	WWTP_133	WWTP_water	#52758C				WWTP_154	0.380368461563814	0.0738287219592666	-0.137133	WWTP_154	WWTP_water	#52758C
WWTP_134	-0.342669	-0.330518	-0.220398	WWTP_134	WWTP_water	#52758C				WWTP_155	0.345511942708037	0.0842004524013668	-0.049359	WWTP_155	WWTP_water	#52758C
WWTP_135	-0.182098	-0.337873	-0.207515	WWTP_135	WWTP_water	#52758C				WWTP_156	0.406782469643136	0.19464241558128	-0.0718642	WWTP_156	WWTP_water	#52758C
WWTP_136	-0.341648	-0.313704	-0.261068	WWTP_136	WWTP_water	#52758C				WWTP_157	0.302062057247982	0.00160113206253954	-0.130762	WWTP_157	WWTP_water	#52758C
WWTP_137	-0.346953	-0.127198	-0.17913	WWTP_137	WWTP_water	#52758C				WWTP_158	0.379210306685043	0.0864644855881384	-0.0445397	WWTP_158	WWTP_water	#52758C
WWTP_138	-0.268312	-0.358713	-0.248196	WWTP_138	WWTP_water	#52758C				WWTP_159	0.388618152592081	0.055771397790756	-0.103699	WWTP_159	WWTP_water	#52758C
WWTP_139	-0.333583	-0.34564	-0.240584	WWTP_139	WWTP_water	#52758C				WWTP_160	0.426855168186743	0.128692774433432	-0.144282	WWTP_160	WWTP_water	#52758C
WWTP_140	-0.310742	-0.36378	-0.240772	WWTP_140	WWTP_water	#52758C				WWTP_161	0.331898480370087	0.127306200773096	-0.0714879	WWTP_161	WWTP_water	#52758C
WWTP_141	-0.259053	-0.357868	-0.224815	WWTP_141	WWTP_water	#52758C				WWTP_162	0.333691318623277	0.0869438226379694	0.0232662211706004	WWTP_162	WWTP_water	#52758C
WWTP_142	-0.334351	-0.3758	-0.24062	WWTP_142	WWTP_water	#52758C				WWTP_163	0.397372897384716	0.07338070026197	-0.0723967	WWTP_163	WWTP_water	#52758C
WWTP_143	-0.30812	-0.35989	-0.215273	WWTP_143	WWTP_water	#52758C				WWTP_164	0.391204923120446	0.0865209739148143	-0.0426755	WWTP_164	WWTP_water	#52758C
WWTP_144	-0.29648	-0.363553	-0.198749	WWTP_144	WWTP_water	#52758C				WWTP_165	0.279900201169744	0.0133314580287966	-0.0143975	WWTP_165	WWTP_water	#52758C
WWTP_145	-0.352893	-0.339156	-0.237006	WWTP_145	WWTP_water	#52758C				WWTP_166	0.31761662791551	0.0390734737141443	-0.0109063	WWTP_166	WWTP_water	#52758C
WWTP_146	-0.356585	-0.301218	-0.224649	WWTP_146	WWTP_water	#52758C				WWTP_167	0.261839324494495	-0.0377748	-0.00992124	WWTP_167	WWTP_water	#52758C
WWTP_147	-0.314636	-0.358112	-0.211759	WWTP_147	WWTP_water	#52758C				WWTP_168	0.236311722086585	0.00985091248323835	0.0403809000352495	WWTP_168	WWTP_water	#52758C
WWTP_148	-0.364961	-0.330069	-0.228786	WWTP_148	WWTP_water	#52758C				WWTP_169	0.207279729359111	-0.0110029	0.0336319507931686	WWTP_169	WWTP_water	#52758C
WWTP_149	-0.296053	-0.371597	-0.203717	WWTP_149	WWTP_water	#52758C				WWTP_170	0.238294606026591	-0.0304644	-0.0276009	WWTP_170	WWTP_water	#52758C
WWTP_150	-0.316685	-0.358412	-0.213433	WWTP_150	WWTP_water	#52758C				WWTP_171	0.359084195102762	0.0394970582838051	0.00416723026584956	WWTP_171	WWTP_water	#52758C
WWTP_151	-0.31241	-0.35313	-0.20684	WWTP_151	WWTP_water	#52758C				WWTP_172	0.0547004046558867	0.0631818341115917	0.109192243748956	WWTP_172	WWTP_water	#52758C
WWTP_152	-0.305183	-0.364893	-0.210009	WWTP_152	WWTP_water	#52758C				WWTP_173	0.417123937172844	0.122853612045893	-0.0215756	WWTP_173	WWTP_water	#52758C
WWTP_153	-0.326361	-0.359143	-0.206663	WWTP_153	WWTP_water	#52758C				WWTP_174	0.43342267436038	0.122389792171421	-0.135981	WWTP_174	WWTP_water	#52758C
WWTP_154	-0.315466	-0.369811	-0.206381	WWTP_154	WWTP_water	#52758C				WWTP_175	0.317730145951035	-0.00659042	-0.0488089	WWTP_175	WWTP_water	#52758C
WWTP_155	-0.348344	-0.34505	-0.241387	WWTP_155	WWTP_water	#52758C				WWTP_176	0.279763427860373	0.0960248999756555	0.0896309256516492	WWTP_176	WWTP_water	#52758C
WWTP_156	-0.399973	-0.299752	-0.258043	WWTP_156	WWTP_water	#52758C				WWTP_177	0.0612625605179775	-0.136869	0.00986164773767588	WWTP_177	WWTP_water	#52758C
WWTP_157	-0.298807	-0.370595	-0.208497	WWTP_157	WWTP_water	#52758C				WWTP_178	0.266222155671832	-0.0327468	0.0591252600987512	WWTP_178	WWTP_water	#52758C
WWTP_158	-0.318479	-0.354088	-0.20325	WWTP_158	WWTP_water	#52758C				WWTP_179	0.356244348187538	0.137067869149081	0.0450758677010437	WWTP_179	WWTP_water	#52758C
WWTP_159	-0.332055	-0.373767	-0.239724	WWTP_159	WWTP_water	#52758C				WWTP_180	0.434557256826172	0.153786392533496	-0.0591125	WWTP_180	WWTP_water	#52758C
WWTP_160	-0.333448	-0.378554	-0.214627	WWTP_160	WWTP_water	#52758C				WWTP_181	0.359005339451398	0.111585310977895	0.0152022899049859	WWTP_181	WWTP_water	#52758C
WWTP_161	-0.347938	-0.352765	-0.247041	WWTP_161	WWTP_water	#52758C				WWTP_182	0.372169493849966	0.122033370532565	0.0140592999326297	WWTP_182	WWTP_water	#52758C
WWTP_162	-0.318703	-0.369267	-0.225044	WWTP_162	WWTP_water	#52758C				WWTP_183	0.353085942309414	0.168356368350142	0.00276651633747861	WWTP_183	WWTP_water	#52758C
WWTP_163	-0.310135	-0.377061	-0.204374	WWTP_163	WWTP_water	#52758C				WWTP_184	0.407176532120685	0.199044321716073	-0.0402488	WWTP_184	WWTP_water	#52758C
WWTP_164	-0.298678	-0.388661	-0.196532	WWTP_164	WWTP_water	#52758C				WWTP_185	0.38659995778134	0.17408222508082	-0.0241541	WWTP_185	WWTP_water	#52758C
WWTP_165	-0.337797	-0.229876	-0.22141	WWTP_165	WWTP_water	#52758C				WWTP_186	0.417153624913584	0.206416760996789	-0.164162	WWTP_186	WWTP_water	#52758C
WWTP_166	-0.351955	-0.256053	-0.233824	WWTP_166	WWTP_water	#52758C				WWTP_187	0.399326196898962	0.161776510543214	-0.212834	WWTP_187	WWTP_water	#52758C
WWTP_167	-0.346536	-0.268665	-0.237536	WWTP_167	WWTP_water	#52758C				WWTP_188	0.381136918677673	0.0989235238520237	-0.180171	WWTP_188	WWTP_water	#52758C
WWTP_168	-0.357862	-0.227713	-0.231806	WWTP_168	WWTP_water	#52758C				WWTP_189	0.45480318435089	0.172867284129219	-0.171378	WWTP_189	WWTP_water	#52758C
WWTP_169	-0.366736	-0.187753	-0.220823	WWTP_169	WWTP_water	#52758C				WWTP_190	0.405108059878814	0.208733697089624	-0.179916	WWTP_190	WWTP_water	#52758C
WWTP_170	-0.361719	-0.237708	-0.22029	WWTP_170	WWTP_water	#52758C				WWTP_191	0.342741475278637	0.173317328623618	-0.180243	WWTP_191	WWTP_water	#52758C
WWTP_171	-0.303166	-0.278981	-0.243206	WWTP_171	WWTP_water	#52758C				WWTP_192	0.435074053760167	0.0974170992937685	-0.11792	WWTP_192	WWTP_water	#52758C
WWTP_172	-0.246047	-0.267195	-0.181191	WWTP_172	WWTP_water	#52758C				WWTP_193	0.350017487448908	0.0936030949581825	0.0214702715137595	WWTP_193	WWTP_water	#52758C
WWTP_173	-0.317927	-0.355833	-0.221167	WWTP_173	WWTP_water	#52758C				WWTP_194	0.384984764506842	0.163301976458031	-0.0251141	WWTP_194	WWTP_water	#52758C
WWTP_174	-0.278751	-0.357467	-0.235032	WWTP_174	WWTP_water	#52758C				WWTP_195	0.423361833416968	0.150648416864195	-0.0337734	WWTP_195	WWTP_water	#52758C
WWTP_175	-0.309269	-0.268535	-0.201682	WWTP_175	WWTP_water	#52758C				WWTP_196	0.433578780009083	0.200698529106474	0.00462587017938016	WWTP_196	WWTP_water	#52758C
WWTP_176	-0.389035	-0.309473	-0.254165	WWTP_176	WWTP_water	#52758C				WWTP_197	0.417044899123756	0.162773345377999	-0.0249042	WWTP_197	WWTP_water	#52758C
WWTP_177	-0.265926	-0.371921	-0.225441	WWTP_177	WWTP_water	#52758C				WWTP_198	0.0408249024568103	0.300253181907102	0.12079667106682	WWTP_198	WWTP_water	#52758C
WWTP_178	-0.271828	-0.335924	-0.235978	WWTP_178	WWTP_water	#52758C				WWTP_199	-0.0217456	-0.0282326	0.195201790073332	WWTP_199	WWTP_water	#52758C
WWTP_179	-0.317812	-0.357784	-0.260236	WWTP_179	WWTP_water	#52758C				WWTP_200	0.255139863117595	0.0992349930234265	0.0959725371222623	WWTP_200	WWTP_water	#52758C
WWTP_180	-0.270294	-0.296236	-0.241272	WWTP_180	WWTP_water	#52758C				WWTP_201	0.237954768130118	-0.0647637	-0.042147	WWTP_201	WWTP_water	#52758C
WWTP_181	-0.258897	-0.3254	-0.216866	WWTP_181	WWTP_water	#52758C				WWTP_202	0.292069080884485	0.145913494699724	-0.117856	WWTP_202	WWTP_water	#52758C
WWTP_182	-0.269788	-0.314321	-0.224075	WWTP_182	WWTP_water	#52758C				WWTP_203	0.257079727610642	0.258588182478996	0.0887936564188993	WWTP_203	WWTP_water	#52758C
WWTP_183	-0.274942	-0.297949	-0.224239	WWTP_183	WWTP_water	#52758C				WWTP_204	0.0206482654036732	-0.167364	0.00682553860135305	WWTP_204	WWTP_water	#52758C
WWTP_184	-0.26241	-0.307272	-0.236335	WWTP_184	WWTP_water	#52758C				WWTP_205	0.353705931301646	0.043898298742928	0.00264151590948178	WWTP_205	WWTP_water	#52758C
WWTP_185	-0.264054	-0.30182	-0.234399	WWTP_185	WWTP_water	#52758C				WWTP_206	0.332909325576278	0.0834546782824523	0.0146932533496673	WWTP_206	WWTP_water	#52758C
WWTP_186	-0.240312	-0.339507	-0.192553	WWTP_186	WWTP_water	#52758C				WWTP_207	-0.117937	0.0631652476534307	0.107261113761146	WWTP_207	WWTP_water	#52758C
WWTP_187	-0.203405	-0.304312	-0.119647	WWTP_187	WWTP_water	#52758C				WWTP_208	0.0525437934405892	0.129886311707249	0.0134485078771087	WWTP_208	WWTP_water	#52758C
WWTP_188	-0.191631	-0.302451	-0.121012	WWTP_188	WWTP_water	#52758C				WWTP_209	0.182561542412933	0.112967899308703	0.0116717348165333	WWTP_209	WWTP_water	#52758C
WWTP_189	-0.221242	-0.264473	-0.13355	WWTP_189	WWTP_water	#52758C				WWTP_210	0.249784648562771	0.176240150964887	0.0349392008854635	WWTP_210	WWTP_water	#52758C
WWTP_190	-0.221301	-0.305996	-0.129399	WWTP_190	WWTP_water	#52758C				WWTP_211	0.293890279711042	0.0691336435218438	0.032052141383529	WWTP_211	WWTP_water	#52758C
WWTP_191	-0.227332	-0.321254	-0.128955	WWTP_191	WWTP_water	#52758C				WWTP_212	0.26319122549446	0.00514824782323829	-0.00190744	WWTP_212	WWTP_water	#52758C
WWTP_192	-0.264874	-0.370389	-0.223754	WWTP_192	WWTP_water	#52758C				Marine_water_213	0.0203730061696518	-0.169546	-0.00920937	Marine_water_213	Marine_water	#7393BA
WWTP_193	-0.277243	-0.37806	-0.228208	WWTP_193	WWTP_water	#52758C				Marine_water_226	-0.0016534	-0.186579	-0.00427536	Marine_water_226	Marine_water	#7393BA
WWTP_194	-0.297124	-0.362459	-0.22799	WWTP_194	WWTP_water	#52758C				Marine_water_255	0.00382297097479262	-0.172615	-0.00714206	Marine_water_255	Marine_water	#7393BA
WWTP_195	-0.31725	-0.338492	-0.213835	WWTP_195	WWTP_water	#52758C				Marine_water_271	-0.00299805	-0.182631	-0.00378001	Marine_water_271	Marine_water	#7393BA
WWTP_196	-0.32168	-0.332161	-0.214909	WWTP_196	WWTP_water	#52758C				Marine_water_281	-0.000412504	-0.201292	0.00209901241190836	Marine_water_281	Marine_water	#7393BA
WWTP_197	-0.313345	-0.332271	-0.212584	WWTP_197	WWTP_water	#52758C				Marine_water_296	-0.000659272	-0.17537	-0.00626683	Marine_water_296	Marine_water	#7393BA
WWTP_198	-0.410913	-0.138409	-0.214572	WWTP_198	WWTP_water	#52758C				Human_feces_337	-0.35932	0.128239064324574	0.0150510672125639	Human_feces_337	Human_feces	#B7C4BD
WWTP_199	-0.375658	-0.147864	-0.116144	WWTP_199	WWTP_water	#52758C				Human_feces_338	-0.329359	0.041549700392704	-0.028593	Human_feces_338	Human_feces	#B7C4BD
WWTP_200	-0.344053	-0.349195	-0.235207	WWTP_200	WWTP_water	#52758C				Human_feces_339	-0.267733	0.0480955923403546	0.245849568589464	Human_feces_339	Human_feces	#B7C4BD
WWTP_201	-0.264823	-0.293509	-0.169832	WWTP_201	WWTP_water	#52758C				Human_feces_340	-0.1751	-0.0919642	0.353170411667109	Human_feces_340	Human_feces	#B7C4BD
WWTP_202	-0.182658	-0.283292	-0.145483	WWTP_202	WWTP_water	#52758C				Human_feces_341	-0.228126	-0.0467724	0.00566968146464288	Human_feces_341	Human_feces	#B7C4BD
WWTP_203	-0.39968	-0.240576	-0.261755	WWTP_203	WWTP_water	#52758C				Human_feces_342	-0.187986	-0.0854767	0.347082539112761	Human_feces_342	Human_feces	#B7C4BD
WWTP_204	-0.333595	-0.0220615	-0.0824286	WWTP_204	WWTP_water	#52758C				Human_feces_343	-0.185731	0.0920330862478877	0.0652146169457468	Human_feces_343	Human_feces	#B7C4BD
WWTP_205	-0.28002	-0.373422	-0.194651	WWTP_205	WWTP_water	#52758C				Human_feces_344	-0.172451	-0.0819292	0.260589758057305	Human_feces_344	Human_feces	#B7C4BD
WWTP_206	-0.28257	-0.378601	-0.121494	WWTP_206	WWTP_water	#52758C				Human_feces_345	-0.242287	-0.0375095	0.290521615165757	Human_feces_345	Human_feces	#B7C4BD
WWTP_207	-0.331009	-0.159572	-0.128417	WWTP_207	WWTP_water	#52758C				Human_feces_347	-0.053906	-0.154975	0.240499169622455	Human_feces_347	Human_feces	#B7C4BD
WWTP_208	-0.348215	-0.21255	-0.200743	WWTP_208	WWTP_water	#52758C				Human_feces_348	-0.17418	0.0342791631695485	0.391479876852638	Human_feces_348	Human_feces	#B7C4BD
WWTP_209	-0.393094	-0.204393	-0.233306	WWTP_209	WWTP_water	#52758C				Human_feces_349	-0.0469313	0.0931927979700027	0.218329068149023	Human_feces_349	Human_feces	#B7C4BD
WWTP_210	-0.404448	-0.150464	-0.208924	WWTP_210	WWTP_water	#52758C				Human_feces_350	-0.339612	0.0910546860355488	-0.0969808	Human_feces_350	Human_feces	#B7C4BD
WWTP_211	-0.318607	-0.321229	-0.149629	WWTP_211	WWTP_water	#52758C				Human_feces_351	0.0435302589325089	0.241049707641511	0.27502894287845	Human_feces_351	Human_feces	#B7C4BD
WWTP_212	-0.276249	-0.215126	-0.128509	WWTP_212	WWTP_water	#52758C				Human_feces_352	-0.310021	0.149455617208467	0.240456807929936	Human_feces_352	Human_feces	#B7C4BD
Marine_water_213	-0.328175	-0.129826	0.501833688374287	Marine_water_213	Marine_water	#7393BA				Human_feces_353	-0.172092	-0.0243056	0.353950736487624	Human_feces_353	Human_feces	#B7C4BD
Marine_water_214	-0.319807	-0.13701	0.498918295605649	Marine_water_214	Marine_water	#7393BA				Human_feces_354	-0.219553	0.0270495060617426	0.303867291650327	Human_feces_354	Human_feces	#B7C4BD
Marine_water_215	-0.330579	-0.120502	0.509733695665198	Marine_water_215	Marine_water	#7393BA				Human_feces_355	-0.200493	0.051929792677788	0.363415573466744	Human_feces_355	Human_feces	#B7C4BD
Marine_water_216	-0.337568	-0.114779	0.530128848424852	Marine_water_216	Marine_water	#7393BA				Human_feces_356	-0.269627	0.00948330845949992	0.251746022381506	Human_feces_356	Human_feces	#B7C4BD
Marine_water_217	-0.332888	-0.114957	0.534774816094819	Marine_water_217	Marine_water	#7393BA				Human_feces_357	-0.206995	-0.0298162	0.34401949314451	Human_feces_357	Human_feces	#B7C4BD
Marine_water_218	-0.295059	-0.142109	0.517971036716801	Marine_water_218	Marine_water	#7393BA				Human_feces_358	-0.222287	-0.00391402	0.354598013552115	Human_feces_358	Human_feces	#B7C4BD
Marine_water_219	-0.309904	-0.124601	0.542115594015114	Marine_water_219	Marine_water	#7393BA				Human_feces_359	-0.305663	0.133471161406903	0.283382308563146	Human_feces_359	Human_feces	#B7C4BD
Marine_water_220	-0.32482	-0.109829	0.402495267245158	Marine_water_220	Marine_water	#7393BA				Human_feces_360	-0.210912	-0.0750782	0.287985441696169	Human_feces_360	Human_feces	#B7C4BD
Marine_water_221	-0.279971	-0.133897	0.533094223439678	Marine_water_221	Marine_water	#7393BA				Human_feces_361	-0.152726	-0.102552	0.352436761588129	Human_feces_361	Human_feces	#B7C4BD
Marine_water_222	-0.290201	-0.132064	0.540273233551515	Marine_water_222	Marine_water	#7393BA				Human_feces_362	-0.151606	-0.0740936	0.299641954429462	Human_feces_362	Human_feces	#B7C4BD
Marine_water_223	-0.323016	-0.134122	0.479511816822341	Marine_water_223	Marine_water	#7393BA				Human_feces_363	-0.181356	-0.0399502	0.297380255404893	Human_feces_363	Human_feces	#B7C4BD
Marine_water_224	-0.289651	-0.123988	0.529169119839071	Marine_water_224	Marine_water	#7393BA				Human_feces_364	-0.15566	-0.101143	0.353090314331191	Human_feces_364	Human_feces	#B7C4BD
Marine_water_225	-0.312444	-0.111683	0.534886158015114	Marine_water_225	Marine_water	#7393BA				Human_feces_365	-0.191403	-0.0836811	0.344400986083145	Human_feces_365	Human_feces	#B7C4BD
Marine_water_226	-0.337166	-0.130104	0.525375434489351	Marine_water_226	Marine_water	#7393BA				Human_feces_366	-0.0712209	-0.132503	0.233349183585973	Human_feces_366	Human_feces	#B7C4BD
Marine_water_227	-0.279023	-0.130416	0.536174939261605	Marine_water_227	Marine_water	#7393BA				Human_feces_367	-0.241242	-0.0433849	0.230298269804744	Human_feces_367	Human_feces	#B7C4BD
Marine_water_228	-0.289124	-0.111783	0.525930819640765	Marine_water_228	Marine_water	#7393BA				Human_feces_368	-0.197916	-0.0323043	0.380201581957699	Human_feces_368	Human_feces	#B7C4BD
Marine_water_229	-0.281175	-0.13232	0.533613899522309	Marine_water_229	Marine_water	#7393BA				Human_feces_369	-0.23129	-0.0022553	0.300623364941617	Human_feces_369	Human_feces	#B7C4BD
Marine_water_230	-0.290934	-0.116317	0.541302720692991	Marine_water_230	Marine_water	#7393BA				Human_feces_370	-0.203762	-0.0489208	0.365043676526377	Human_feces_370	Human_feces	#B7C4BD
Marine_water_231	-0.312705	-0.121768	0.540284308153566	Marine_water_231	Marine_water	#7393BA				Human_feces_371	-0.193255	-0.0286776	0.38618767751033	Human_feces_371	Human_feces	#B7C4BD
Marine_water_232	-0.344515	-0.117297	0.522229041709234	Marine_water_232	Marine_water	#7393BA				Human_feces_372	-0.225752	-0.0213718	0.34745785981451	Human_feces_372	Human_feces	#B7C4BD
Marine_water_233	-0.282264	-0.106722	0.525188041103997	Marine_water_233	Marine_water	#7393BA				Human_feces_373	-0.193328	-0.0370308	0.25022624652738	Human_feces_373	Human_feces	#B7C4BD
Marine_water_234	-0.308205	-0.102836	0.518662919435302	Marine_water_234	Marine_water	#7393BA				Human_feces_374	-0.3718	0.0521793626232863	-0.193375	Human_feces_374	Human_feces	#B7C4BD
Marine_water_235	-0.285445	-0.0937184	0.49749627828115	Marine_water_235	Marine_water	#7393BA				Human_feces_375	-0.172912	-0.0469075	0.379271212317942	Human_feces_375	Human_feces	#B7C4BD
Marine_water_236	-0.315254	-0.114593	0.532189547678741	Marine_water_236	Marine_water	#7393BA				Human_feces_376	-0.229291	-0.0165989	0.343763085070767	Human_feces_376	Human_feces	#B7C4BD
Marine_water_237	-0.29533	-0.129992	0.542516376551543	Marine_water_237	Marine_water	#7393BA				Human_feces_377	-0.191599	-0.0323656	0.374657183590495	Human_feces_377	Human_feces	#B7C4BD
Marine_water_238	-0.240232	-0.13492	0.483043296923474	Marine_water_238	Marine_water	#7393BA				Human_feces_378	-0.195445	-0.0684361	0.117061777925926	Human_feces_378	Human_feces	#B7C4BD
Marine_water_239	-0.299464	-0.118593	0.544235177632685	Marine_water_239	Marine_water	#7393BA				Human_feces_379	-0.225645	-0.0191161	0.354301878581579	Human_feces_379	Human_feces	#B7C4BD
Marine_water_240	-0.257378	-0.115508	0.509911916852711	Marine_water_240	Marine_water	#7393BA				Human_feces_380	0.15499180633746	0.0238368096055836	0.0758779789676522	Human_feces_380	Human_feces	#B7C4BD
Marine_water_241	-0.310585	-0.126391	0.545201374811123	Marine_water_241	Marine_water	#7393BA				Human_feces_381	-0.0159489	-0.0038142	0.305463049231718	Human_feces_381	Human_feces	#B7C4BD
Marine_water_242	-0.292488	-0.110804	0.543740267694664	Marine_water_242	Marine_water	#7393BA				Human_feces_382	0.252865189064739	0.0799301311168296	0.148160756177303	Human_feces_382	Human_feces	#B7C4BD
Marine_water_243	-0.319258	-0.120777	0.531339758002424	Marine_water_243	Marine_water	#7393BA				Human_feces_383	-0.022571	-0.134782	-0.00761583	Human_feces_383	Human_feces	#B7C4BD
Marine_water_244	-0.302148	-0.136021	0.540415014125453	Marine_water_244	Marine_water	#7393BA				Human_feces_384	-0.0786089	-0.113085	0.193406657857384	Human_feces_384	Human_feces	#B7C4BD
Marine_water_245	-0.314409	-0.105984	0.407831656674295	Marine_water_245	Marine_water	#7393BA				Human_feces_385	0.135539209882066	0.130728824500802	0.308757554340678	Human_feces_385	Human_feces	#B7C4BD
Marine_water_246	-0.280409	-0.132528	0.542795876706448	Marine_water_246	Marine_water	#7393BA				Human_feces_386	-0.0803124	0.0954355471645758	0.340806851558771	Human_feces_386	Human_feces	#B7C4BD
Marine_water_247	-0.299384	-0.124426	0.517622358296112	Marine_water_247	Marine_water	#7393BA				Human_feces_387	-0.0321385	0.0824432247914965	0.138020922722798	Human_feces_387	Human_feces	#B7C4BD
Marine_water_248	-0.293773	-0.118384	0.510435724243128	Marine_water_248	Marine_water	#7393BA				Sewage_388	-0.225289	0.197013929019788	0.236867009531026	Sewage_388	Sewage	#BE7F0E
Marine_water_249	-0.322792	-0.121318	0.52082537884069	Marine_water_249	Marine_water	#7393BA				Sewage_389	-0.129608	0.16549712999315	0.121967712129598	Sewage_389	Sewage	#BE7F0E
Marine_water_250	-0.311423	-0.122918	0.492276139945636	Marine_water_250	Marine_water	#7393BA				Sewage_390	-0.197946	0.0789215365172322	0.0809541079839469	Sewage_390	Sewage	#BE7F0E
Marine_water_251	-0.265368	-0.106923	0.523575423179917	Marine_water_251	Marine_water	#7393BA				Sewage_391	-0.0563403	0.125404235721801	0.185220635739809	Sewage_391	Sewage	#BE7F0E
Marine_water_252	-0.33788	-0.120844	0.533599993590422	Marine_water_252	Marine_water	#7393BA				Sewage_392	0.0857368740510603	0.0914911724463921	0.178696865310088	Sewage_392	Sewage	#BE7F0E
Marine_water_253	-0.273362	-0.0752883	0.48411798965871	Marine_water_253	Marine_water	#7393BA				Sewage_393	-0.157968	0.25230915831237	0.285028580019715	Sewage_393	Sewage	#BE7F0E
Marine_water_254	-0.297887	-0.111983	0.548225064347336	Marine_water_254	Marine_water	#7393BA				Sewage_394	-0.119813	0.115476716147214	0.121179292716196	Sewage_394	Sewage	#BE7F0E
Marine_water_255	-0.314338	-0.111958	0.424505191832942	Marine_water_255	Marine_water	#7393BA				Sewage_395	-0.154878	0.254235930651379	0.254423270199374	Sewage_395	Sewage	#BE7F0E
Marine_water_256	-0.301172	-0.120464	0.545931480931132	Marine_water_256	Marine_water	#7393BA				Sewage_396	-0.05443	0.209841569444627	0.238633937995846	Sewage_396	Sewage	#BE7F0E
Marine_water_257	-0.279484	-0.141753	0.530112865122546	Marine_water_257	Marine_water	#7393BA				Sewage_397	0.119480218240615	0.144402050059851	0.162057258461562	Sewage_397	Sewage	#BE7F0E
Marine_water_258	-0.292004	-0.122128	0.52602854479281	Marine_water_258	Marine_water	#7393BA				Sewage_398	0.15766529439702	0.306581583357241	0.229312795436389	Sewage_398	Sewage	#BE7F0E
Marine_water_259	-0.292835	-0.14787	0.511296550575205	Marine_water_259	Marine_water	#7393BA				Sewage_399	0.0487436789712376	0.259871053063487	0.272287428821971	Sewage_399	Sewage	#BE7F0E
Marine_water_260	-0.318655	-0.119514	0.436616908981275	Marine_water_260	Marine_water	#7393BA				Sewage_400	0.0737553181605092	0.267115127988656	0.236694448294401	Sewage_400	Sewage	#BE7F0E
Marine_water_261	-0.290698	-0.130309	0.547843579769908	Marine_water_261	Marine_water	#7393BA				Sewage_401	0.067757178254169	0.163711542103561	0.207614810618965	Sewage_401	Sewage	#BE7F0E
Marine_water_262	-0.297044	-0.133946	0.538770873410948	Marine_water_262	Marine_water	#7393BA				Sewage_402	0.0608615421519586	0.245244683579495	0.223024552053016	Sewage_402	Sewage	#BE7F0E
Marine_water_263	-0.317376	-0.130937	0.538435327148233	Marine_water_263	Marine_water	#7393BA				Sewage_403	-0.00196153	0.289943713863408	0.296727088373201	Sewage_403	Sewage	#BE7F0E
Marine_water_264	-0.31429	-0.109914	0.531829037404855	Marine_water_264	Marine_water	#7393BA				Sewage_404	-0.0277859	0.308194822168607	0.232820896911057	Sewage_404	Sewage	#BE7F0E
Marine_water_265	-0.318343	-0.120489	0.533367593106662	Marine_water_265	Marine_water	#7393BA				Sewage_405	-0.019108	0.282409569501702	0.259794258816378	Sewage_405	Sewage	#BE7F0E
Marine_water_266	-0.340227	-0.108425	0.373135429695338	Marine_water_266	Marine_water	#7393BA				Sewage_406	-0.0240743	0.252483681465608	0.285291531338044	Sewage_406	Sewage	#BE7F0E
Marine_water_267	-0.301427	-0.126127	0.539584428980536	Marine_water_267	Marine_water	#7393BA				Natural_water_407	0.0700888072232041	-0.113233	0.0334541672869385	Natural_water_407	Natural_water	#92A7BF
Marine_water_268	-0.287617	-0.122655	0.545850497663291	Marine_water_268	Marine_water	#7393BA				Natural_water_409	-0.00259733	-0.172639	-0.00381566	Natural_water_409	Natural_water	#92A7BF
Marine_water_269	-0.330226	-0.118201	0.526924446231038	Marine_water_269	Marine_water	#7393BA				Sewage_435	-0.160743	0.306768779745218	0.110061694322539	Sewage_435	Sewage	#BE7F0E
Marine_water_270	-0.290843	-0.12769	0.544363221912713	Marine_water_270	Marine_water	#7393BA				Sewage_436	0.103731884702431	0.340898483972464	0.195710277538271	Sewage_436	Sewage	#BE7F0E
Marine_water_271	-0.238362	-0.136946	0.480933530389128	Marine_water_271	Marine_water	#7393BA				Sewage_437	-0.114702	0.233344145786464	0.248619740827707	Sewage_437	Sewage	#BE7F0E
Marine_water_272	-0.303004	-0.131312	0.542378921668205	Marine_water_272	Marine_water	#7393BA				Sewage_438	-0.167018	0.260817040170665	0.21683647725415	Sewage_438	Sewage	#BE7F0E
Marine_water_273	-0.30786	-0.113394	0.52598564911209	Marine_water_273	Marine_water	#7393BA				Sewage_439	-0.215713	0.283039258934326	0.248593553758796	Sewage_439	Sewage	#BE7F0E
Marine_water_274	-0.313127	-0.116971	0.535979088382439	Marine_water_274	Marine_water	#7393BA				Sewage_440	0.214878245826266	0.0398064798184506	0.119203020759866	Sewage_440	Sewage	#BE7F0E
Marine_water_275	-0.324907	-0.124559	0.54378421434629	Marine_water_275	Marine_water	#7393BA				Sewage_441	-0.049848	0.313976643300846	0.254644865390483	Sewage_441	Sewage	#BE7F0E
Marine_water_276	-0.297703	-0.126945	0.546378298316777	Marine_water_276	Marine_water	#7393BA				Sewage_442	-0.132917	0.178522689589538	0.259720375961669	Sewage_442	Sewage	#BE7F0E
Marine_water_277	-0.290167	-0.124841	0.550485752695109	Marine_water_277	Marine_water	#7393BA				Sewage_443	0.184841121483565	0.256302473033942	0.201435168820091	Sewage_443	Sewage	#BE7F0E
Marine_water_278	-0.317108	-0.14519	0.483192569191933	Marine_water_278	Marine_water	#7393BA				Sewage_444	-0.207978	0.3599102781694	0.0687181606228747	Sewage_444	Sewage	#BE7F0E
Marine_water_279	-0.288349	-0.127191	0.542518591044118	Marine_water_279	Marine_water	#7393BA				Sewage_445	-0.135194	0.0632014182938901	0.0563040017532422	Sewage_445	Sewage	#BE7F0E
Marine_water_280	-0.286728	-0.123134	0.529727240209563	Marine_water_280	Marine_water	#7393BA				Sewage_446	-0.190986	0.31144610958024	0.15212671976825	Sewage_446	Sewage	#BE7F0E
Marine_water_281	-0.298694	-0.0991239	0.397025571088588	Marine_water_281	Marine_water	#7393BA				Sewage_447	-0.302966	0.208425123121479	-0.0400249	Sewage_447	Sewage	#BE7F0E
Marine_water_282	-0.280623	-0.1235	0.541182446816389	Marine_water_282	Marine_water	#7393BA				Sewage_448	0.142743322126061	0.0565427618517748	0.113465788222952	Sewage_448	Sewage	#BE7F0E
Marine_water_283	-0.303622	-0.128534	0.548127442734261	Marine_water_283	Marine_water	#7393BA				Sewage_449	-0.174739	0.219606637339644	0.134279673842704	Sewage_449	Sewage	#BE7F0E
Marine_water_284	-0.346344	-0.115291	0.533059544922526	Marine_water_284	Marine_water	#7393BA				Sewage_450	-0.176658	0.268361071291946	0.0892486840789536	Sewage_450	Sewage	#BE7F0E
Marine_water_285	-0.277049	-0.130889	0.520182373919371	Marine_water_285	Marine_water	#7393BA				Sewage_451	0.123103144575566	0.189340371843389	0.193360249039601	Sewage_451	Sewage	#BE7F0E
Marine_water_286	-0.307097	-0.129273	0.546428209123459	Marine_water_286	Marine_water	#7393BA				Sewage_452	-0.207936	0.239879399877485	0.20595504377558	Sewage_452	Sewage	#BE7F0E
Marine_water_287	-0.24059	-0.125323	0.492798946642393	Marine_water_287	Marine_water	#7393BA				Sewage_453	-0.207938	0.215485948612159	0.109662743238951	Sewage_453	Sewage	#BE7F0E
Marine_water_288	-0.252835	-0.130705	0.504014564125275	Marine_water_288	Marine_water	#7393BA				Sewage_454	-0.0712761	0.128325002655155	0.116511438097338	Sewage_454	Sewage	#BE7F0E
Marine_water_289	-0.312465	-0.148472	0.470646460369776	Marine_water_289	Marine_water	#7393BA				Sewage_455	-0.0194658	0.297240084448507	0.252301385333796	Sewage_455	Sewage	#BE7F0E
Marine_water_290	-0.27273	-0.127843	0.538945057844959	Marine_water_290	Marine_water	#7393BA				Sewage_456	-0.135457	0.254366030032742	0.167693575267732	Sewage_456	Sewage	#BE7F0E
Marine_water_291	-0.305681	-0.107416	0.530936274842161	Marine_water_291	Marine_water	#7393BA				Sewage_457	-0.110381	0.322541825019694	0.19494705765319	Sewage_457	Sewage	#BE7F0E
Marine_water_292	-0.29652	-0.118384	0.541060042632246	Marine_water_292	Marine_water	#7393BA				Sewage_458	0.0808665642369935	0.211003820047604	0.167465679386995	Sewage_458	Sewage	#BE7F0E
Marine_water_293	-0.281918	-0.131729	0.545772168349331	Marine_water_293	Marine_water	#7393BA				Sewage_459	-0.253828	0.274322022632456	0.117367181800963	Sewage_459	Sewage	#BE7F0E
Marine_water_294	-0.343064	-0.120886	0.530377885545737	Marine_water_294	Marine_water	#7393BA				Sewage_460	-0.140027	0.322921936957827	0.242991340759364	Sewage_460	Sewage	#BE7F0E
Marine_water_295	-0.291682	-0.0856652	0.387469154655481	Marine_water_295	Marine_water	#7393BA				Sewage_461	-0.185557	0.272991504990078	0.107004831121658	Sewage_461	Sewage	#BE7F0E
Marine_water_296	-0.315485	-0.112377	0.431730011191179	Marine_water_296	Marine_water	#7393BA				Sewage_462	-0.0558635	0.23398578203938	0.276247646082958	Sewage_462	Sewage	#BE7F0E
Marine_water_297	-0.287552	-0.11355	0.536694250018395	Marine_water_297	Marine_water	#7393BA				Sewage_463	-0.10167	0.19487760360019	0.15394754827812	Sewage_463	Sewage	#BE7F0E
Marine_water_298	-0.310978	-0.125121	0.525266530240906	Marine_water_298	Marine_water	#7393BA				Sewage_464	-0.138922	0.313720889976087	0.213292841444661	Sewage_464	Sewage	#BE7F0E
Marine_water_299	-0.326367	-0.114689	0.510044617693482	Marine_water_299	Marine_water	#7393BA				Sewage_465	0.0430387410279847	0.254916046842761	0.227935591698525	Sewage_465	Sewage	#BE7F0E
Marine_water_300	-0.248765	-0.109332	0.49310895634758	Marine_water_300	Marine_water	#7393BA				Sewage_466	-0.135471	0.339801508933933	0.166983026123738	Sewage_466	Sewage	#BE7F0E
Marine_water_301	-0.285602	-0.135055	0.531297550337796	Marine_water_301	Marine_water	#7393BA				Sewage_467	-0.0855142	0.235617676161499	0.274935862243125	Sewage_467	Sewage	#BE7F0E
Marine_water_302	-0.307074	-0.131142	0.5414053625467	Marine_water_302	Marine_water	#7393BA				Sewage_468	-0.0921544	0.310688611132574	0.233487913542116	Sewage_468	Sewage	#BE7F0E
Marine_water_303	-0.311028	-0.119595	0.523275598424828	Marine_water_303	Marine_water	#7393BA				Sewage_469	-0.272791	0.272218518531291	0.0799593267987667	Sewage_469	Sewage	#BE7F0E
Marine_water_304	-0.267732	-0.11626	0.518530259085187	Marine_water_304	Marine_water	#7393BA				Sewage_470	-0.0317935	0.360058315540117	0.201188864330723	Sewage_470	Sewage	#BE7F0E
Marine_water_305	-0.288336	-0.130276	0.526983814731037	Marine_water_305	Marine_water	#7393BA				Sewage_471	-0.0178997	0.277747267256301	0.220716497907633	Sewage_471	Sewage	#BE7F0E
Marine_water_306	-0.330132	-0.102401	0.525904155627312	Marine_water_306	Marine_water	#7393BA				Sewage_472	-0.0428419	0.0625306543879501	0.0928824197575747	Sewage_472	Sewage	#BE7F0E
Marine_water_307	-0.329733	-0.111299	0.530666145506065	Marine_water_307	Marine_water	#7393BA				Sewage_473	-0.166776	0.205484243056489	0.202579835322335	Sewage_473	Sewage	#BE7F0E
Marine_water_308	-0.299408	-0.126568	0.53873972791918	Marine_water_308	Marine_water	#7393BA				Sewage_474	-0.149776	0.0409035066798439	-0.00739944	Sewage_474	Sewage	#BE7F0E
Marine_water_309	-0.270603	-0.126157	0.520791660739049	Marine_water_309	Marine_water	#7393BA				Sewage_475	-0.305799	0.25713857613182	0.0700273635116226	Sewage_475	Sewage	#BE7F0E
Marine_water_310	-0.326811	-0.111281	0.537759815020299	Marine_water_310	Marine_water	#7393BA				Sewage_476	0.146403485359552	0.0335962571976752	0.118077607903462	Sewage_476	Sewage	#BE7F0E
Marine_water_311	-0.31192	-0.122097	0.544881371078893	Marine_water_311	Marine_water	#7393BA				Sewage_477	-0.0343373	0.184058495760453	0.174099545771606	Sewage_477	Sewage	#BE7F0E
Marine_water_312	-0.316077	-0.110388	0.419588602442001	Marine_water_312	Marine_water	#7393BA				Sewage_478	-0.0065875	0.315220414334842	0.223776156387314	Sewage_478	Sewage	#BE7F0E
Marine_water_313	-0.264966	-0.113055	0.538926244536612	Marine_water_313	Marine_water	#7393BA				Sewage_479	0.161661470578982	0.23887037009694	0.12679554159061	Sewage_479	Sewage	#BE7F0E
Marine_water_314	-0.291459	-0.107434	0.53800956502622	Marine_water_314	Marine_water	#7393BA				Sewage_480	-0.131474	0.334994148253291	0.238786784924559	Sewage_480	Sewage	#BE7F0E
Marine_water_315	-0.236966	-0.144315	0.479232858895471	Marine_water_315	Marine_water	#7393BA				Sewage_481	-0.209451	0.263222456772826	0.116094467008158	Sewage_481	Sewage	#BE7F0E
Marine_water_316	-0.295878	-0.0946782	0.529843099556865	Marine_water_316	Marine_water	#7393BA				Sewage_482	-0.156731	0.126242942099665	0.141981939824379	Sewage_482	Sewage	#BE7F0E
Marine_water_317	-0.294101	-0.124606	0.545857394807373	Marine_water_317	Marine_water	#7393BA				Sewage_483	0.0534848105288314	0.124377350479887	0.261462683892521	Sewage_483	Sewage	#BE7F0E
Marine_water_318	-0.274501	-0.134121	0.515260051895648	Marine_water_318	Marine_water	#7393BA				Sewage_484	-0.243758	0.205651346972866	0.0100398364248156	Sewage_484	Sewage	#BE7F0E
Marine_water_319	-0.293707	-0.110508	0.538094945963704	Marine_water_319	Marine_water	#7393BA				Sewage_485	-0.293249	0.260592860735801	0.0368370627327096	Sewage_485	Sewage	#BE7F0E
Marine_water_320	-0.259316	-0.139933	0.520724131236432	Marine_water_320	Marine_water	#7393BA				Sewage_486	0.242594354790797	0.110347661885889	0.1441139088078	Sewage_486	Sewage	#BE7F0E
Marine_water_321	-0.270466	-0.137767	0.540488155328513	Marine_water_321	Marine_water	#7393BA				Sewage_487	-0.248925	0.265368477896177	0.191641216183601	Sewage_487	Sewage	#BE7F0E
Marine_water_322	-0.328822	-0.125994	0.526807694339782	Marine_water_322	Marine_water	#7393BA				Sewage_488	-0.160926	0.327155609369102	0.170260549176617	Sewage_488	Sewage	#BE7F0E
Marine_water_323	-0.31351	-0.127518	0.523247177074705	Marine_water_323	Marine_water	#7393BA				Sewage_489	-0.302359	0.289464660397486	0.102811938933632	Sewage_489	Sewage	#BE7F0E
Marine_water_324	-0.323523	-0.058828	0.416889731598482	Marine_water_324	Marine_water	#7393BA				Sewage_490	-0.0973398	0.316392925003956	0.20307200647839	Sewage_490	Sewage	#BE7F0E
Marine_water_325	-0.328944	-0.123561	0.525030510792482	Marine_water_325	Marine_water	#7393BA				Sewage_491	-0.172957	0.27305835980158	0.196908608228205	Sewage_491	Sewage	#BE7F0E
Marine_water_326	-0.307668	-0.116979	0.549765867962392	Marine_water_326	Marine_water	#7393BA				Sewage_492	-0.0779141	0.285167994256479	0.212247485175943	Sewage_492	Sewage	#BE7F0E
Marine_water_327	-0.326905	-0.100674	0.504031164817971	Marine_water_327	Marine_water	#7393BA				Sewage_493	0.0463363508498344	0.189384133854979	0.221052925903912	Sewage_493	Sewage	#BE7F0E
Marine_water_328	-0.32383	-0.126722	0.544321558126145	Marine_water_328	Marine_water	#7393BA				Sewage_494	-0.246168	0.208612732546289	-0.00251694	Sewage_494	Sewage	#BE7F0E
Marine_water_329	-0.329062	-0.12411	0.52952468622717	Marine_water_329	Marine_water	#7393BA				Sewage_495	-0.249206	0.219741488900405	0.0144062895734123	Sewage_495	Sewage	#BE7F0E
Marine_water_330	-0.296927	-0.0937663	0.398263561354788	Marine_water_330	Marine_water	#7393BA				Sewage_496	-0.163958	0.287797824927175	0.231721427824477	Sewage_496	Sewage	#BE7F0E
Marine_water_332	-0.31567	-0.123099	0.512025834165953	Marine_water_332	Marine_water	#7393BA				Sewage_497	-0.181497	0.243781929827951	0.0844040056405214	Sewage_497	Sewage	#BE7F0E
Marine_water_333	-0.331965	-0.118717	0.394191108476838	Marine_water_333	Marine_water	#7393BA				Sewage_498	-0.146307	0.30886059805717	0.153317011407276	Sewage_498	Sewage	#BE7F0E
Marine_water_334	-0.275307	-0.140446	0.439442154420447	Marine_water_334	Marine_water	#7393BA				Sewage_499	-0.121958	0.329737857696196	0.196566673323838	Sewage_499	Sewage	#BE7F0E
Marine_water_335	-0.313125	-0.114364	0.422286495367435	Marine_water_335	Marine_water	#7393BA				Sewage_500	-0.201026	0.252074962027119	0.161219644273204	Sewage_500	Sewage	#BE7F0E
Marine_water_336	-0.218992	-0.0300165	0.298231620288884	Marine_water_336	Marine_water	#7393BA				Sewage_501	-0.21333	0.290595507312833	0.137904144622169	Sewage_501	Sewage	#BE7F0E
Human_feces_337	-0.460339	0.282827887929622	-0.0934215	Human_feces_337	Human_feces	#B7C4BD				Sewage_502	-0.150635	0.361928236444786	0.248199136798381	Sewage_502	Sewage	#BE7F0E
Human_feces_338	-0.477541	0.298987066495992	-0.106452	Human_feces_338	Human_feces	#B7C4BD				Sewage_503	-0.00570201	0.350002171303698	0.241547655953226	Sewage_503	Sewage	#BE7F0E
Human_feces_339	-0.475857	0.27678115332873	-0.106119	Human_feces_339	Human_feces	#B7C4BD				Sewage_504	-0.0480646	0.31176056348818	0.256013735667534	Sewage_504	Sewage	#BE7F0E
Human_feces_340	-0.445364	0.267984009567136	-0.065533	Human_feces_340	Human_feces	#B7C4BD				Sewage_505	-0.140046	0.353304768624131	0.198629489765981	Sewage_505	Sewage	#BE7F0E
Human_feces_341	-0.428706	0.257567323278003	-0.0643319	Human_feces_341	Human_feces	#B7C4BD				Sewage_506	0.065807580146064	0.283467987454971	0.267108369096224	Sewage_506	Sewage	#BE7F0E
Human_feces_342	-0.418448	0.254602482283513	-0.0534341	Human_feces_342	Human_feces	#B7C4BD				Landfill_524	0.251125589805971	0.00702585864964358	0.00656931093843937	Landfill_524	Landfill	#A37B3B
Human_feces_343	-0.330159	0.141020747631762	0.000530980934945858	Human_feces_343	Human_feces	#B7C4BD				Landfill_528	0.190261517003192	0.0661534471510502	0.126637846140754	Landfill_528	Landfill	#A37B3B
Human_feces_344	-0.450806	0.255154700078906	-0.103963	Human_feces_344	Human_feces	#B7C4BD				Landfill_529	0.265087689708757	0.107522618248566	0.118264677781548	Landfill_529	Landfill	#A37B3B
Human_feces_345	-0.426175	0.249604250916684	-0.0632043	Human_feces_345	Human_feces	#B7C4BD				Landfill_537	0.223612032478585	0.00423248116041531	0.0200954732825898	Landfill_537	Landfill	#A37B3B
Human_feces_346	-0.39955	0.235901644356729	-0.0391273	Human_feces_346	Human_feces	#B7C4BD				Landfill_538	0.252697579530884	0.0611660288777183	0.0498896617985255	Landfill_538	Landfill	#A37B3B
Human_feces_347	-0.420893	0.254544849830925	-0.0523894	Human_feces_347	Human_feces	#B7C4BD				Landfill_539	0.0263810357220672	-0.0937617	0.120390633765398	Landfill_539	Landfill	#A37B3B
Human_feces_348	-0.436914	0.237799087375439	-0.0734032	Human_feces_348	Human_feces	#B7C4BD				Landfill_541	0.171444180803717	0.0265442141639187	0.0624263604124708	Landfill_541	Landfill	#A37B3B
Human_feces_349	-0.406243	0.14655108288045	-0.0828009	Human_feces_349	Human_feces	#B7C4BD				Landfill_543	0.166330970527444	-0.0370722	0.0194464574402424	Landfill_543	Landfill	#A37B3B
Human_feces_350	-0.466012	0.275330124957736	-0.103552	Human_feces_350	Human_feces	#B7C4BD				Landfill_544	0.286947709459884	0.0669638031643223	0.0348188460247606	Landfill_544	Landfill	#A37B3B
Human_feces_351	-0.359247	0.118713226995473	-0.0406794	Human_feces_351	Human_feces	#B7C4BD				Human_feces_545	-0.370965	0.0931773398109205	-0.193955	Human_feces_545	Human_feces	#B7C4BD
Human_feces_352	-0.466858	0.256249387051956	-0.102944	Human_feces_352	Human_feces	#B7C4BD				Human_feces_546	-0.351211	0.122135902855445	-0.064564	Human_feces_546	Human_feces	#B7C4BD
Human_feces_353	-0.425695	0.189202804728068	-0.0569379	Human_feces_353	Human_feces	#B7C4BD				Human_feces_547	-0.130629	-0.105544	-0.131007	Human_feces_547	Human_feces	#B7C4BD
Human_feces_354	-0.463807	0.187537417566731	-0.118787	Human_feces_354	Human_feces	#B7C4BD				Human_feces_548	-0.33999	0.141356908788865	0.0702314129055678	Human_feces_548	Human_feces	#B7C4BD
Human_feces_355	-0.455492	0.21649121628724	-0.106913	Human_feces_355	Human_feces	#B7C4BD				Human_feces_549	-0.266706	0.0882782464695717	-0.0022441	Human_feces_549	Human_feces	#B7C4BD
Human_feces_356	-0.468277	0.302801380103069	-0.0882565	Human_feces_356	Human_feces	#B7C4BD				Human_feces_550	-0.36414	0.120822268723483	-0.0960159	Human_feces_550	Human_feces	#B7C4BD
Human_feces_357	-0.434527	0.273208934832027	-0.0656821	Human_feces_357	Human_feces	#B7C4BD				Human_feces_551	-0.308027	0.0516534589032223	-0.134968	Human_feces_551	Human_feces	#B7C4BD
Human_feces_358	-0.432752	0.266558594847472	-0.0652183	Human_feces_358	Human_feces	#B7C4BD				Human_feces_552	-0.263571	0.0164629116956494	-0.159164	Human_feces_552	Human_feces	#B7C4BD
Human_feces_359	-0.45284	0.27958866217573	-0.0850986	Human_feces_359	Human_feces	#B7C4BD				Human_feces_553	-0.344672	0.0694445129494168	-0.224799	Human_feces_553	Human_feces	#B7C4BD
Human_feces_360	-0.45515	0.29197453949405	-0.0796874	Human_feces_360	Human_feces	#B7C4BD				Human_feces_554	-0.353762	0.123598381949649	-0.0505879	Human_feces_554	Human_feces	#B7C4BD
Human_feces_361	-0.44635	0.280513531910428	-0.074138	Human_feces_361	Human_feces	#B7C4BD				Human_feces_555	-0.335856	0.13826074303808	0.00198109681064697	Human_feces_555	Human_feces	#B7C4BD
Human_feces_362	-0.442365	0.261283775606109	-0.0773075	Human_feces_362	Human_feces	#B7C4BD				Human_feces_556	-0.37917	0.18299001535154	0.0146256901086664	Human_feces_556	Human_feces	#B7C4BD
Human_feces_363	-0.45828	0.276332391483851	-0.0810713	Human_feces_363	Human_feces	#B7C4BD				Human_feces_557	-0.259596	-0.010326	-0.178668	Human_feces_557	Human_feces	#B7C4BD
Human_feces_364	-0.458424	0.284175913170898	-0.0854972	Human_feces_364	Human_feces	#B7C4BD				Human_feces_558	-0.3739	0.200887702005643	0.179380525856287	Human_feces_558	Human_feces	#B7C4BD
Human_feces_365	-0.450634	0.282771329193402	-0.0857448	Human_feces_365	Human_feces	#B7C4BD				Human_feces_559	-0.351838	0.0864437201099918	-0.146689	Human_feces_559	Human_feces	#B7C4BD
Human_feces_366	-0.454862	0.285091670612905	-0.0802817	Human_feces_366	Human_feces	#B7C4BD				Human_feces_560	-0.226538	-0.0438548	-0.209606	Human_feces_560	Human_feces	#B7C4BD
Human_feces_367	-0.460474	0.290395488774245	-0.0839215	Human_feces_367	Human_feces	#B7C4BD				Human_feces_561	-0.378545	0.147483593512196	-0.0649263	Human_feces_561	Human_feces	#B7C4BD
Human_feces_368	-0.451899	0.267644327202524	-0.0806836	Human_feces_368	Human_feces	#B7C4BD				Human_feces_562	-0.405837	0.148784033808115	-0.157605	Human_feces_562	Human_feces	#B7C4BD
Human_feces_369	-0.450227	0.258175186495187	-0.0956766	Human_feces_369	Human_feces	#B7C4BD				Human_feces_563	-0.297774	0.171252133698638	0.15163270192415	Human_feces_563	Human_feces	#B7C4BD
Human_feces_370	-0.445947	0.267848041329316	-0.0772342	Human_feces_370	Human_feces	#B7C4BD				Human_feces_564	-0.149934	-0.0942962	-0.141497	Human_feces_564	Human_feces	#B7C4BD
Human_feces_371	-0.45465	0.274850108941987	-0.0834132	Human_feces_371	Human_feces	#B7C4BD				Human_feces_565	-0.188738	-0.0716397	-0.201142	Human_feces_565	Human_feces	#B7C4BD
Human_feces_372	-0.457941	0.283750925185057	-0.0859221	Human_feces_372	Human_feces	#B7C4BD				Human_feces_566	-0.287603	0.135321616189098	0.0946890041937258	Human_feces_566	Human_feces	#B7C4BD
Human_feces_373	-0.452391	0.254866461608247	-0.0986048	Human_feces_373	Human_feces	#B7C4BD				Human_feces_567	-0.36147	0.149183863784744	-0.0125503	Human_feces_567	Human_feces	#B7C4BD
Human_feces_374	-0.470372	0.280921063460361	-0.104064	Human_feces_374	Human_feces	#B7C4BD				Human_feces_568	-0.35298	0.132485395477132	-0.0468852	Human_feces_568	Human_feces	#B7C4BD
Human_feces_375	-0.441463	0.258205321419599	-0.0785414	Human_feces_375	Human_feces	#B7C4BD				Human_feces_569	-0.33518	0.0943141633266361	-0.132938	Human_feces_569	Human_feces	#B7C4BD
Human_feces_376	-0.437527	0.267820918443435	-0.0707066	Human_feces_376	Human_feces	#B7C4BD				Human_feces_570	-0.402034	0.13246084402168	-0.181149	Human_feces_570	Human_feces	#B7C4BD
Human_feces_377	-0.440877	0.208780950287428	-0.0847562	Human_feces_377	Human_feces	#B7C4BD				Human_feces_571	-0.241826	-0.0248848	-0.193927	Human_feces_571	Human_feces	#B7C4BD
Human_feces_378	-0.452416	0.244577318432591	-0.0789077	Human_feces_378	Human_feces	#B7C4BD				Human_feces_572	-0.258253	-0.0127608	-0.174711	Human_feces_572	Human_feces	#B7C4BD
Human_feces_379	-0.439653	0.265229538131325	-0.073888	Human_feces_379	Human_feces	#B7C4BD				Human_feces_573	-0.335425	0.0885916530412378	-0.112287	Human_feces_573	Human_feces	#B7C4BD
Human_feces_380	-0.364814	0.0739969930002999	-0.0499896	Human_feces_380	Human_feces	#B7C4BD				Human_feces_574	-0.338045	0.091850308869532	-0.131701	Human_feces_574	Human_feces	#B7C4BD
Human_feces_381	-0.426773	0.166421381406304	-0.104588	Human_feces_381	Human_feces	#B7C4BD				Swine_feces_575	-0.344902	0.0684705458035823	-0.3083	Swine_feces_575	Swine_feces	#824621
Human_feces_382	-0.386791	0.148776449609588	-0.0550886	Human_feces_382	Human_feces	#B7C4BD				Swine_feces_576	-0.327425	0.0595584177492324	-0.292174	Swine_feces_576	Swine_feces	#824621
Human_feces_383	-0.381839	0.155345484903136	-0.0602332	Human_feces_383	Human_feces	#B7C4BD				Swine_feces_577	-0.360273	0.0932819267796002	-0.285382	Swine_feces_577	Swine_feces	#824621
Human_feces_384	-0.403032	0.165814563968693	-0.0714282	Human_feces_384	Human_feces	#B7C4BD				Swine_feces_578	-0.313983	0.0435846091289539	-0.28788	Swine_feces_578	Swine_feces	#824621
Human_feces_385	-0.403571	0.165234363305556	-0.0632171	Human_feces_385	Human_feces	#B7C4BD				Swine_feces_579	-0.304293	0.0305842622261834	-0.293089	Swine_feces_579	Swine_feces	#824621
Human_feces_386	-0.420057	0.20110652975052	-0.0724474	Human_feces_386	Human_feces	#B7C4BD				Swine_feces_580	-0.316902	0.0490192874240844	-0.283469	Swine_feces_580	Swine_feces	#824621
Human_feces_387	-0.409269	0.143321856496434	-0.0951407	Human_feces_387	Human_feces	#B7C4BD				Swine_feces_581	-0.395991	0.146762159381455	-0.196383	Swine_feces_581	Swine_feces	#824621
Sewage_388	-0.463314	0.1036752574024	-0.185644	Sewage_388	Sewage	#BE7F0E				Swine_feces_582	-0.375778	0.127506545435602	-0.218055	Swine_feces_582	Swine_feces	#824621
Sewage_389	-0.438407	0.102880418905096	-0.17185	Sewage_389	Sewage	#BE7F0E				Swine_feces_583	-0.398989	0.145494872089419	-0.214505	Swine_feces_583	Swine_feces	#824621
Sewage_390	-0.458207	0.113892354096516	-0.174702	Sewage_390	Sewage	#BE7F0E				Swine_feces_584	-0.40695	0.121874687723765	-0.340584	Swine_feces_584	Swine_feces	#824621
Sewage_391	-0.455646	0.115168260895009	-0.179929	Sewage_391	Sewage	#BE7F0E				Swine_feces_585	-0.353953	0.0823822762093103	-0.267077	Swine_feces_585	Swine_feces	#824621
Sewage_392	-0.479335	0.0733455229002444	-0.214374	Sewage_392	Sewage	#BE7F0E				Swine_feces_586	-0.356708	0.107077827120002	-0.261493	Swine_feces_586	Swine_feces	#824621
Sewage_393	-0.475613	0.0891049656155547	-0.199056	Sewage_393	Sewage	#BE7F0E				Swine_feces_587	-0.363618	0.110832926704458	-0.272362	Swine_feces_587	Swine_feces	#824621
Sewage_394	-0.459413	0.122928725961122	-0.157569	Sewage_394	Sewage	#BE7F0E				Swine_feces_588	-0.347406	0.0786569331979986	-0.288923	Swine_feces_588	Swine_feces	#824621
Sewage_395	-0.461304	0.0777638094730699	-0.197775	Sewage_395	Sewage	#BE7F0E				Swine_feces_589	-0.345702	0.0806835212926666	-0.290916	Swine_feces_589	Swine_feces	#824621
Sewage_396	-0.463415	0.0801118436899289	-0.195941	Sewage_396	Sewage	#BE7F0E				Swine_feces_590	-0.356413	0.085905662538659	-0.295335	Swine_feces_590	Swine_feces	#824621
Sewage_397	-0.479286	-0.00687702	-0.239959	Sewage_397	Sewage	#BE7F0E				Swine_feces_591	-0.349904	0.0835751267915646	-0.290369	Swine_feces_591	Swine_feces	#824621
Sewage_398	-0.462016	-0.0470207	-0.250791	Sewage_398	Sewage	#BE7F0E				Swine_feces_592	-0.401915	0.218590780257694	-0.104931	Swine_feces_592	Swine_feces	#824621
Sewage_399	-0.48036	-0.0203842	-0.247517	Sewage_399	Sewage	#BE7F0E				Swine_feces_593	-0.375906	0.217679832305304	-0.0640977	Swine_feces_593	Swine_feces	#824621
Sewage_400	-0.487602	0.0214198011231526	-0.241478	Sewage_400	Sewage	#BE7F0E				Swine_feces_594	-0.373139	0.21017488129104	-0.0469294	Swine_feces_594	Swine_feces	#824621
Sewage_401	-0.469267	-0.0325973	-0.237376	Sewage_401	Sewage	#BE7F0E				Cattle_feces_595	-0.0971112	-0.0658824	0.325955967398054	Cattle_feces_595	Cattle_feces	#7B9440
Sewage_402	-0.460596	0.00614177763932139	-0.229137	Sewage_402	Sewage	#BE7F0E				Cattle_feces_596	-0.223477	0.0308757326483596	0.218392234109448	Cattle_feces_596	Cattle_feces	#7B9440
Sewage_403	-0.496678	0.0502302438122291	-0.233783	Sewage_403	Sewage	#BE7F0E				Cattle_feces_597	-0.119083	-0.0372273	0.318174633067097	Cattle_feces_597	Cattle_feces	#7B9440
Sewage_404	-0.481619	6.44303964898586e-05	-0.240609	Sewage_404	Sewage	#BE7F0E				Cattle_feces_598	-0.0771395	-0.0723589	0.334971314393996	Cattle_feces_598	Cattle_feces	#7B9440
Sewage_405	-0.494364	0.0257325052377722	-0.242935	Sewage_405	Sewage	#BE7F0E				Cattle_feces_599	-0.116937	-0.0745529	0.368968170502648	Cattle_feces_599	Cattle_feces	#7B9440
Sewage_406	-0.491064	0.0102865327934751	-0.245106	Sewage_406	Sewage	#BE7F0E				Cattle_feces_600	-0.047063	-0.0874392	0.278981923154941	Cattle_feces_600	Cattle_feces	#7B9440
Natural_water_407	-0.167801	-0.296093	-0.0564245	Natural_water_407	Natural_water	#92A7BF				Cattle_feces_601	-0.105438	-0.0627066	0.327811534434688	Cattle_feces_601	Cattle_feces	#7B9440
Natural_water_408	-0.179143	-0.289744	-0.0596248	Natural_water_408	Natural_water	#92A7BF				Cattle_feces_602	-0.103751	-0.0434847	0.381619085208335	Cattle_feces_602	Cattle_feces	#7B9440
Natural_water_409	-0.20742	-0.263183	-0.0330786	Natural_water_409	Natural_water	#92A7BF				Cattle_feces_603	-0.0417166	-0.0299031	0.28138970770377	Cattle_feces_603	Cattle_feces	#7B9440
Natural_water_410	-0.268025	-0.251279	-0.0545749	Natural_water_410	Natural_water	#92A7BF				Cattle_feces_604	-0.0365649	-0.0871037	0.288526524992582	Cattle_feces_604	Cattle_feces	#7B9440
SRR14509065	0.209379948015135	-0.0308827	0.00389711696248243	SRR14509065	Soil	#EB452C				Cattle_feces_605	-0.034623	-0.113796	0.19123601960575	Cattle_feces_605	Cattle_feces	#7B9440
SRR14509066	0.137586455294285	0.00285527717222647	0.0608616622285783	SRR14509066	Soil	#EB452C				Cattle_feces_606	-0.0182889	-0.134845	0.2096912995751	Cattle_feces_606	Cattle_feces	#7B9440
SRR14509067	0.236597549740477	-0.0437432	0.00640221235499307	SRR14509067	Soil	#EB452C				Swine_feces_607	0.00500570803790163	-0.190225	0.0202494577504598	Swine_feces_607	Swine_feces	#824621
SRR14509068	0.216097688653806	-0.00299804	0.0180248282837975	SRR14509068	Soil	#EB452C				Swine_feces_608	-0.264726	0.0540558502536222	0.261041654223257	Swine_feces_608	Swine_feces	#824621
SRR14509069	0.23562781914909	-0.0199257	0.0105937437922923	SRR14509069	Soil	#EB452C				Swine_feces_610	-0.225791	0.127515630418815	0.301072156889239	Swine_feces_610	Swine_feces	#824621
SRR14509070	0.198859223617316	-0.0195645	0.0399911166438641	SRR14509070	Soil	#EB452C				Swine_feces_611	-0.341075	0.139363940661732	-0.0578548	Swine_feces_611	Swine_feces	#824621
SRR14509071	0.172217457036926	0.00285202524609738	0.0529919423134878	SRR14509071	Soil	#EB452C				Marine_water_615	0.00618349908693845	-0.167454	-0.0131749	Marine_water_615	Marine_water	#7393BA
SRR14509072	0.054508615935421	-0.0274782	-0.0282925	SRR14509072	Soil	#EB452C				Human_feces_662	-0.160033	-0.0936183	0.344762170690315	Human_feces_662	Human_feces	#B7C4BD
SRR8487012	0.275905972909227	0.00635499753955291	-0.0801197	SRR8487012	Soil	#EB452C				Human_feces_663	-0.109466	-0.118658	0.30892190491244	Human_feces_663	Human_feces	#B7C4BD
SRR8487013	0.277889780257395	-0.00612895	-0.0693194	SRR8487013	Soil	#EB452C				Human_feces_664	-0.122867	-0.110018	0.288434167359193	Human_feces_664	Human_feces	#B7C4BD
SRR8487024	0.241971423297977	-0.0268359	-0.057707	SRR8487024	Soil	#EB452C				Human_feces_665	-0.218702	-0.0671721	0.283494811335355	Human_feces_665	Human_feces	#B7C4BD
SRR8487025	0.25132693624132	-0.0170029	-0.0781159	SRR8487025	Soil	#EB452C				Human_feces_666	-0.172392	-0.0847962	0.326877353025557	Human_feces_666	Human_feces	#B7C4BD
SRR8487026	0.277932058302076	-0.0305818	-0.052476	SRR8487026	Soil	#EB452C				Human_feces_667	-0.200893	-0.0435294	0.299047343938211	Human_feces_667	Human_feces	#B7C4BD
SRR8487027	0.289409319365158	-0.00125621	-0.0850609	SRR8487027	Soil	#EB452C				Human_feces_668	-0.142025	0.0221844868343888	0.351954219954577	Human_feces_668	Human_feces	#B7C4BD
SRR8487028	0.260322761969652	0.00570432696566723	-0.0624018	SRR8487028	Soil	#EB452C				Human_feces_669	-0.210858	-0.0737501	0.313060107514317	Human_feces_669	Human_feces	#B7C4BD
SRR8487029	0.249273335470399	0.00791855795456863	-0.0560588	SRR8487029	Soil	#EB452C				Human_feces_670	-0.29706	0.135081821343228	0.300657389366797	Human_feces_670	Human_feces	#B7C4BD
SRR8487030	0.276442751920064	0.00597565885520501	-0.08503	SRR8487030	Soil	#EB452C				Human_feces_671	-0.343749	0.138224633511276	0.0797838495289046	Human_feces_671	Human_feces	#B7C4BD
SRR8487031	0.271776992886399	0.00248228366047742	-0.0826912	SRR8487031	Soil	#EB452C				Human_feces_672	-0.0992574	0.0741026163828817	0.208800417696074	Human_feces_672	Human_feces	#B7C4BD
SRR8487032	0.25207716886691	-0.00340528	-0.0346256	SRR8487032	Soil	#EB452C				Human_feces_673	-0.192026	-0.00941267	0.184501292988717	Human_feces_673	Human_feces	#B7C4BD
SRR8487033	0.225859655159149	-0.0833978	-0.0717917	SRR8487033	Soil	#EB452C				Human_feces_674	-0.216215	-0.0560979	0.215823811916595	Human_feces_674	Human_feces	#B7C4BD
SRR8487037	0.245477060573544	-0.0559909	-0.0954138	SRR8487037	Soil	#EB452C				Human_feces_675	-0.281659	0.114229	0.31139842607194	Human_feces_675	Human_feces	#B7C4BD
SRR8487038	0.25547015221243	-0.0537575	-0.0939698	SRR8487038	Soil	#EB452C				Human_feces_676	-0.227908	0.0328390749028936	0.314799585742326	Human_feces_676	Human_feces	#B7C4BD
SRR8487039	0.28515364745126	0.000550736167924266	-0.0837414	SRR8487039	Soil	#EB452C				Human_feces_677	-0.2151	-0.0701293	0.293419598263879	Human_feces_677	Human_feces	#B7C4BD
SRR8487040	0.273189336615733	-0.0141859	-0.0678402	SRR8487040	Soil	#EB452C				Human_feces_678	-0.210131	0.0106468341570836	0.317919024282495	Human_feces_678	Human_feces	#B7C4BD
Sewage_435	-0.416714	-0.0743711	-0.246196	Sewage_435	Sewage	#BE7F0E				Human_feces_679	-0.147491	-0.10176	0.350787656929707	Human_feces_679	Human_feces	#B7C4BD
Sewage_436	-0.459719	-0.125559	-0.26998	Sewage_436	Sewage	#BE7F0E				Human_feces_680	-0.138261	-0.108721	0.348746789334197	Human_feces_680	Human_feces	#B7C4BD
Sewage_437	-0.453943	-0.0828301	-0.242055	Sewage_437	Sewage	#BE7F0E				Human_feces_681	-0.125456	-0.0858583	0.352630850307564	Human_feces_681	Human_feces	#B7C4BD
Sewage_438	-0.461788	-0.0434518	-0.236428	Sewage_438	Sewage	#BE7F0E				Human_feces_682	-0.278438	0.153793192907024	0.224986095890265	Human_feces_682	Human_feces	#B7C4BD
Sewage_439	-0.453039	-0.0139632	-0.24669	Sewage_439	Sewage	#BE7F0E				Human_feces_683	-0.170446	-0.0927489	0.355617542772308	Human_feces_683	Human_feces	#B7C4BD
Sewage_440	-0.383183	-0.00243637	-0.129851	Sewage_440	Sewage	#BE7F0E				Human_feces_684	-0.205201	-0.0726814	0.329685522100509	Human_feces_684	Human_feces	#B7C4BD
Sewage_441	-0.473501	0.0100083614265245	-0.231742	Sewage_441	Sewage	#BE7F0E				Human_feces_685	-0.178795	0.0687202754299934	0.0506723669555795	Human_feces_685	Human_feces	#B7C4BD
Sewage_442	-0.44718	-0.0699776	-0.233267	Sewage_442	Sewage	#BE7F0E				Human_feces_686	-0.0982181	-0.129384	0.312526912546174	Human_feces_686	Human_feces	#B7C4BD
Sewage_443	-0.441753	-0.0978384	-0.227949	Sewage_443	Sewage	#BE7F0E				Human_feces_687	-0.179643	0.230660109684853	0.261236874739418	Human_feces_687	Human_feces	#B7C4BD
Sewage_444	-0.467598	-0.00637077	-0.227377	Sewage_444	Sewage	#BE7F0E				Human_feces_688	-0.144923	-0.106358	0.349825949104459	Human_feces_688	Human_feces	#B7C4BD
Sewage_445	-0.422075	0.0560783604776615	-0.156013	Sewage_445	Sewage	#BE7F0E				Human_feces_689	-0.175653	-0.0902576	0.350923675437371	Human_feces_689	Human_feces	#B7C4BD
Sewage_446	-0.470472	0.00189172418044737	-0.232844	Sewage_446	Sewage	#BE7F0E				Natural_water_713	-0.00262036	-0.172238	-0.00580739	Natural_water_713	Natural_water	#92A7BF
Sewage_447	-0.495307	0.126877471032763	-0.210413	Sewage_447	Sewage	#BE7F0E				Natural_water_714	-0.00169446	-0.177844	0.0951424257829912	Natural_water_714	Natural_water	#92A7BF
Sewage_448	-0.365649	-0.067304	-0.122339	Sewage_448	Sewage	#BE7F0E				Natural_water_719	0.265162809772183	-0.0370021	-0.0386665	Natural_water_719	Natural_water	#92A7BF
Sewage_449	-0.494266	0.104951458059227	-0.220805	Sewage_449	Sewage	#BE7F0E				Natural_water_721	-0.00453777	-0.188406	-0.00101157	Natural_water_721	Natural_water	#92A7BF
Sewage_450	-0.468168	0.120572311511347	-0.184866	Sewage_450	Sewage	#BE7F0E				ERR4245121	0.000684482464846319	-0.205116	0.0615229774760524	ERR4245121	Soil	#EB452C
Sewage_451	-0.432327	0.0168329452846869	-0.18099	Sewage_451	Sewage	#BE7F0E				ERR4245124	0.000296275475180455	-0.24257	-0.00839987	ERR4245124	Soil	#EB452C
Sewage_452	-0.458685	-0.0492953	-0.238951	Sewage_452	Sewage	#BE7F0E				ERR4245141	0.17263023815153	-0.070037	-0.019581	ERR4245141	Soil	#EB452C
Sewage_453	-0.453143	0.0492712755355758	-0.18037	Sewage_453	Sewage	#BE7F0E				SRR1586266	-0.00177523	-0.211666	-0.00138712	SRR1586266	Soil	#EB452C
Sewage_454	-0.440381	0.105265068757494	-0.158706	Sewage_454	Sewage	#BE7F0E				SRR1586275	0.0065970635979913	-0.165288	0.0481536143152584	SRR1586275	Soil	#EB452C
Sewage_455	-0.448728	-0.0609577	-0.255607	Sewage_455	Sewage	#BE7F0E				SRR1586279	-0.00323662	-0.184112	-0.00324636	SRR1586279	Soil	#EB452C
Sewage_456	-0.470547	-0.0303837	-0.245919	Sewage_456	Sewage	#BE7F0E				SRR1586280	0.010924751243581	-0.243207	0.0388820201519593	SRR1586280	Soil	#EB452C
Sewage_457	-0.450149	-0.0712231	-0.249998	Sewage_457	Sewage	#BE7F0E				SRR1586284	-0.00222733	-0.201384	0.00557732232191735	SRR1586284	Soil	#EB452C
Sewage_458	-0.414718	0.0280301891791251	-0.154619	Sewage_458	Sewage	#BE7F0E				SRR1586325	-0.00162109	-0.207463	0.00220666454953671	SRR1586325	Soil	#EB452C
Sewage_459	-0.455804	0.0845294096842154	-0.180882	Sewage_459	Sewage	#BE7F0E				Sewage_840	0.110542064458329	0.353640379052461	0.171328650430198	Sewage_840	Sewage	#BE7F0E
Sewage_460	-0.453945	-0.00307796	-0.226065	Sewage_460	Sewage	#BE7F0E				Sewage_841	-0.00460174	0.380756270059004	0.222571654480843	Sewage_841	Sewage	#BE7F0E
Sewage_461	-0.431502	-0.063149	-0.220615	Sewage_461	Sewage	#BE7F0E				Sewage_842	0.0457438171266492	0.294127716626505	0.166644048367713	Sewage_842	Sewage	#BE7F0E
Sewage_462	-0.44027	-0.0170134	-0.210131	Sewage_462	Sewage	#BE7F0E				Sewage_843	-0.021029	0.344211020130051	0.182709880047397	Sewage_843	Sewage	#BE7F0E
Sewage_463	-0.465879	0.0324071696065418	-0.224181	Sewage_463	Sewage	#BE7F0E				Sewage_844	-0.11316	0.184759478793457	0.0759263844752779	Sewage_844	Sewage	#BE7F0E
Sewage_464	-0.446191	0.022290228382694	-0.191281	Sewage_464	Sewage	#BE7F0E				Sewage_845	0.00630185077467703	0.299523523298699	0.161944293491699	Sewage_845	Sewage	#BE7F0E
Sewage_465	-0.458922	0.0373200695572449	-0.206694	Sewage_465	Sewage	#BE7F0E				Sewage_846	-0.043188	0.0981198805270537	0.0807037442068361	Sewage_846	Sewage	#BE7F0E
Sewage_466	-0.481847	-0.0135522	-0.254658	Sewage_466	Sewage	#BE7F0E				Sewage_847	-0.0276361	0.0471635151283768	0.0546883265672566	Sewage_847	Sewage	#BE7F0E
Sewage_467	-0.441186	-0.0367624	-0.208645	Sewage_467	Sewage	#BE7F0E				Sewage_848	0.0104073174217534	0.315812320014627	0.193627589985478	Sewage_848	Sewage	#BE7F0E
Sewage_468	-0.442514	0.0214574861602287	-0.193212	Sewage_468	Sewage	#BE7F0E				Sewage_849	0.193979865024852	0.348265436433574	0.156426296527928	Sewage_849	Sewage	#BE7F0E
Sewage_469	-0.479857	0.0403210439359913	-0.23066	Sewage_469	Sewage	#BE7F0E				Sewage_850	0.207605547880475	0.302197279648524	0.142128979685062	Sewage_850	Sewage	#BE7F0E
Sewage_470	-0.460334	-0.0206931	-0.22318	Sewage_470	Sewage	#BE7F0E				Sewage_851	0.0530742616336967	0.322243441483292	0.1744802096339	Sewage_851	Sewage	#BE7F0E
Sewage_471	-0.434668	0.0136812348729818	-0.185188	Sewage_471	Sewage	#BE7F0E				Sewage_852	0.0128200876456239	0.25442793553126	0.172692281933849	Sewage_852	Sewage	#BE7F0E
Sewage_472	-0.428006	0.0357264702657858	-0.175664	Sewage_472	Sewage	#BE7F0E				Sewage_853	0.000846149105851893	0.273836913471013	0.173828686325762	Sewage_853	Sewage	#BE7F0E
Sewage_473	-0.443523	0.0555765818971013	-0.182134	Sewage_473	Sewage	#BE7F0E				Sewage_854	0.0533193415060265	0.241018186894342	0.163905152404335	Sewage_854	Sewage	#BE7F0E
Sewage_474	-0.417018	-0.0276815	-0.179323	Sewage_474	Sewage	#BE7F0E				Sewage_855	0.0418867251979006	0.316687199841081	0.201740094776529	Sewage_855	Sewage	#BE7F0E
Sewage_475	-0.463184	0.00648828849263652	-0.22592	Sewage_475	Sewage	#BE7F0E				Sewage_856	0.0261152792673607	0.261116	0.182554057109125	Sewage_856	Sewage	#BE7F0E
Sewage_476	-0.395663	-0.0501438	-0.152789	Sewage_476	Sewage	#BE7F0E				Sewage_857	-0.0572015	0.270437929623534	0.170336929209266	Sewage_857	Sewage	#BE7F0E
Sewage_477	-0.472886	0.0650635801964892	-0.214966	Sewage_477	Sewage	#BE7F0E				Sewage_858	-0.0195076	0.286908993441835	0.19108912598972	Sewage_858	Sewage	#BE7F0E
Sewage_478	-0.449651	0.0295655886222609	-0.196118	Sewage_478	Sewage	#BE7F0E				Sewage_859	-0.123672	0.356102406586017	0.167972988810167	Sewage_859	Sewage	#BE7F0E
Sewage_479	-0.421145	-0.0386795	-0.178841	Sewage_479	Sewage	#BE7F0E				Sewage_860	-0.0377723	0.375959029779972	0.21085912051283	Sewage_860	Sewage	#BE7F0E
Sewage_480	-0.473927	0.0526221470140924	-0.219521	Sewage_480	Sewage	#BE7F0E				Sewage_861	0.0222929994182458	0.352923493545248	0.228825460005998	Sewage_861	Sewage	#BE7F0E
Sewage_481	-0.479078	0.0230976387495318	-0.233027	Sewage_481	Sewage	#BE7F0E				Sewage_862	0.0387799511063111	0.349149364640046	0.187792626980859	Sewage_862	Sewage	#BE7F0E
Sewage_482	-0.452186	0.102588874906926	-0.174625	Sewage_482	Sewage	#BE7F0E				Sewage_863	-0.0845293	0.332963540772217	0.149097471666705	Sewage_863	Sewage	#BE7F0E
Sewage_483	-0.436636	-0.0933039	-0.217352	Sewage_483	Sewage	#BE7F0E				Sewage_864	0.084680924313033	0.344314665807291	0.157376736404601	Sewage_864	Sewage	#BE7F0E
Sewage_484	-0.476749	0.021401451008683	-0.233555	Sewage_484	Sewage	#BE7F0E				SRR15400728	0.00335150294743889	-0.310775	-0.00515843	SRR15400728	Soil	#EB452C
Sewage_485	-0.478265	0.0559818937832045	-0.217783	Sewage_485	Sewage	#BE7F0E				Swine_feces_875	-0.37706	0.0972120594132257	-0.28716	Swine_feces_875	Swine_feces	#824621
Sewage_486	-0.406721	-0.0642318	-0.179548	Sewage_486	Sewage	#BE7F0E				Swine_feces_876	-0.378495	0.0996557640622275	-0.287841	Swine_feces_876	Swine_feces	#824621
Sewage_487	-0.43577	0.0241438355159783	-0.227233	Sewage_487	Sewage	#BE7F0E				Sewage_877	-0.180534	0.210395829748309	0.0560102376397101	Sewage_877	Sewage	#BE7F0E
Sewage_488	-0.476137	0.0260247293070113	-0.232945	Sewage_488	Sewage	#BE7F0E				Swine_feces_878	-0.379914	0.102656149689812	-0.281314	Swine_feces_878	Swine_feces	#824621
Sewage_489	-0.463264	0.0727531828520733	-0.20637	Sewage_489	Sewage	#BE7F0E				Swine_feces_879	-0.369758	0.148211984204237	-0.265744	Swine_feces_879	Swine_feces	#824621
Sewage_490	-0.463278	0.0224672842712695	-0.222453	Sewage_490	Sewage	#BE7F0E				Swine_feces_880	-0.382711	0.104452842545337	-0.288532	Swine_feces_880	Swine_feces	#824621
Sewage_491	-0.49007	0.048439471031425	-0.241308	Sewage_491	Sewage	#BE7F0E				Swine_feces_881	-0.374529	0.105226485025961	-0.267001	Swine_feces_881	Swine_feces	#824621
Sewage_492	-0.486809	0.0742007699559441	-0.225908	Sewage_492	Sewage	#BE7F0E				Chicken_feces_882	-0.430337	0.122981094188428	-0.331322	Chicken_feces_882	Chicken_feces	#6388B8
Sewage_493	-0.434063	-0.0518699	-0.207985	Sewage_493	Sewage	#BE7F0E				Chicken_feces_883	-0.285712	0.0935360517207937	-0.142315	Chicken_feces_883	Chicken_feces	#6388B8
Sewage_494	-0.450816	-0.0292711	-0.229388	Sewage_494	Sewage	#BE7F0E				Chicken_feces_884	-0.216871	-0.0585503	-0.262975	Chicken_feces_884	Chicken_feces	#6388B8
Sewage_495	-0.440496	0.0446847711271109	-0.18412	Sewage_495	Sewage	#BE7F0E				Chicken_feces_885	-0.406037	0.136503381321924	-0.303199	Chicken_feces_885	Chicken_feces	#6388B8
Sewage_496	-0.450344	-0.0965864	-0.250301	Sewage_496	Sewage	#BE7F0E				Chicken_feces_886	-0.440774	0.181718231093112	-0.195835	Chicken_feces_886	Chicken_feces	#6388B8
Sewage_497	-0.463439	-0.0422437	-0.247015	Sewage_497	Sewage	#BE7F0E				Chicken_feces_887	-0.194117	-0.0867159	-0.187415	Chicken_feces_887	Chicken_feces	#6388B8
Sewage_498	-0.466297	0.105929114453852	-0.200021	Sewage_498	Sewage	#BE7F0E				Chicken_feces_888	-0.102797	-0.131987	-0.106509	Chicken_feces_888	Chicken_feces	#6388B8
Sewage_499	-0.454433	-0.0633237	-0.251952	Sewage_499	Sewage	#BE7F0E				Chicken_feces_889	-0.223926	0.0111956890196263	-0.0475917	Chicken_feces_889	Chicken_feces	#6388B8
Sewage_500	-0.449872	-0.0494127	-0.227926	Sewage_500	Sewage	#BE7F0E				Chicken_feces_890	-0.0988792	-0.136595	-0.0868539	Chicken_feces_890	Chicken_feces	#6388B8
Sewage_501	-0.491786	0.0103828113949588	-0.251862	Sewage_501	Sewage	#BE7F0E				Chicken_feces_891	-0.253195	-0.00100789	-0.244801	Chicken_feces_891	Chicken_feces	#6388B8
Sewage_502	-0.494305	0.0446080538621192	-0.248453	Sewage_502	Sewage	#BE7F0E				Chicken_feces_892	-0.20981	-0.0648998	-0.187293	Chicken_feces_892	Chicken_feces	#6388B8
Sewage_503	-0.450849	-0.0906868	-0.252405	Sewage_503	Sewage	#BE7F0E				Chicken_feces_893	-0.360579	0.0652366654450031	-0.261138	Chicken_feces_893	Chicken_feces	#6388B8
Sewage_504	-0.442939	-0.0912122	-0.244094	Sewage_504	Sewage	#BE7F0E				Chicken_feces_894	-0.24356	-0.00519187	-0.295648	Chicken_feces_894	Chicken_feces	#6388B8
Sewage_505	-0.489595	0.032768288088553	-0.245569	Sewage_505	Sewage	#BE7F0E				Chicken_feces_895	-0.303653	0.207082782770456	0.161829809991188	Chicken_feces_895	Chicken_feces	#6388B8
Sewage_506	-0.481834	0.0528224444412306	-0.229144	Sewage_506	Sewage	#BE7F0E				Chicken_feces_896	-0.352684	0.187996218062021	0.0558567221320076	Chicken_feces_896	Chicken_feces	#6388B8
Landfill_523	-0.168852	-0.0552923	-0.0301904	Landfill_523	Landfill	#A37B3B				Chicken_feces_897	-0.46176	0.159778691294835	-0.278341	Chicken_feces_897	Chicken_feces	#6388B8
Landfill_524	0.0583534964535192	-0.0643059	-0.0546388	Landfill_524	Landfill	#A37B3B				Chicken_feces_898	-0.223634	-0.0311722	-0.295304	Chicken_feces_898	Chicken_feces	#6388B8
Landfill_525	-0.144362	-0.0550714	-0.013275	Landfill_525	Landfill	#A37B3B				Chicken_feces_899	-0.431418	0.115793375327498	-0.322781	Chicken_feces_899	Chicken_feces	#6388B8
Landfill_526	-0.187774	-0.105253	-0.0441241	Landfill_526	Landfill	#A37B3B				Chicken_feces_900	-0.423157	0.17899484211273	-0.220049	Chicken_feces_900	Chicken_feces	#6388B8
Landfill_527	0.0812979776576705	-0.0948707	-0.0903307	Landfill_527	Landfill	#A37B3B				Chicken_feces_901	-0.195992	-0.00528458	0.05541981668134	Chicken_feces_901	Chicken_feces	#6388B8
Landfill_528	0.053734743846244	-0.0414713	-0.0474932	Landfill_528	Landfill	#A37B3B				Chicken_feces_902	-0.321464	0.0200331359662861	-0.323088	Chicken_feces_902	Chicken_feces	#6388B8
Landfill_529	0.105123929347065	-0.0887133	-0.100193	Landfill_529	Landfill	#A37B3B				Chicken_feces_903	-0.277253	0.000522057255854055	-0.183992	Chicken_feces_903	Chicken_feces	#6388B8
Landfill_530	-0.252029	-0.0590475	-0.0216245	Landfill_530	Landfill	#A37B3B				Chicken_feces_904	-0.161062	-0.107688	-0.0589039	Chicken_feces_904	Chicken_feces	#6388B8
Landfill_531	-0.163357	-0.0898577	-0.0147893	Landfill_531	Landfill	#A37B3B				Chicken_feces_905	-0.0292158	-0.169364	-0.0411233	Chicken_feces_905	Chicken_feces	#6388B8
Landfill_532	-0.227657	-0.117035	-0.0166087	Landfill_532	Landfill	#A37B3B				Chicken_feces_906	-0.102538	-0.140233	-0.15231	Chicken_feces_906	Chicken_feces	#6388B8
Landfill_533	-0.27789	-0.0477332	-0.00955044	Landfill_533	Landfill	#A37B3B				Chicken_feces_907	-0.235283	-0.0284498	-0.215546	Chicken_feces_907	Chicken_feces	#6388B8
Landfill_534	-0.203352	-0.0618003	-0.0115346	Landfill_534	Landfill	#A37B3B				Chicken_feces_908	-0.316061	0.0567721635118913	-0.118629	Chicken_feces_908	Chicken_feces	#6388B8
Landfill_535	-0.197232	-0.0506489	-0.00249559	Landfill_535	Landfill	#A37B3B				Chicken_feces_909	-0.268847	0.00115473668132414	-0.280663	Chicken_feces_909	Chicken_feces	#6388B8
Landfill_536	-0.238756	-0.0754466	-0.0154068	Landfill_536	Landfill	#A37B3B				Chicken_feces_910	-0.284645	0.0324239727306316	-0.139237	Chicken_feces_910	Chicken_feces	#6388B8
Landfill_537	0.0760439893174939	-0.123181	-0.0699824	Landfill_537	Landfill	#A37B3B				Chicken_feces_911	-0.249881	-0.0289419	-0.197084	Chicken_feces_911	Chicken_feces	#6388B8
Landfill_538	0.0477332037977507	-0.138849	-0.0652859	Landfill_538	Landfill	#A37B3B				Chicken_feces_912	-0.225012	-0.0617368	-0.230137	Chicken_feces_912	Chicken_feces	#6388B8
Landfill_539	0.123157224804218	-0.0548975	-0.0741644	Landfill_539	Landfill	#A37B3B				Chicken_feces_913	-0.261584	-0.0234114	-0.255507	Chicken_feces_913	Chicken_feces	#6388B8
Landfill_540	0.0720941700765273	-0.093351	-0.0634986	Landfill_540	Landfill	#A37B3B				Chicken_feces_914	-0.289205	0.0107419989152103	-0.197746	Chicken_feces_914	Chicken_feces	#6388B8
Landfill_541	0.0918372335024641	-0.056495	-0.0718128	Landfill_541	Landfill	#A37B3B				Chicken_feces_915	-0.186814	-0.0466994	-0.0506264	Chicken_feces_915	Chicken_feces	#6388B8
Landfill_542	0.0673905541715184	-0.106003	-0.0487442	Landfill_542	Landfill	#A37B3B				Chicken_feces_916	-0.12557	-0.109241	-0.081662	Chicken_feces_916	Chicken_feces	#6388B8
Landfill_543	0.0515700147225567	-0.0805479	-0.0327094	Landfill_543	Landfill	#A37B3B				Chicken_feces_917	-0.251916	-0.0293642	-0.175998	Chicken_feces_917	Chicken_feces	#6388B8
Landfill_544	0.0693698961702165	-0.0953635	-0.0571866	Landfill_544	Landfill	#A37B3B				Chicken_feces_918	-0.160575	-0.0818712	-0.0956177	Chicken_feces_918	Chicken_feces	#6388B8
Human_feces_545	-0.455315	0.289881088901043	-0.0879106	Human_feces_545	Human_feces	#B7C4BD				Chicken_feces_919	-0.239757	-0.0250438	-0.181577	Chicken_feces_919	Chicken_feces	#6388B8
Human_feces_546	-0.432507	0.268828419586011	-0.0757984	Human_feces_546	Human_feces	#B7C4BD				Chicken_feces_920	-0.210062	-0.0448796	-0.22515	Chicken_feces_920	Chicken_feces	#6388B8
Human_feces_547	-0.411281	0.239728504444937	-0.0558644	Human_feces_547	Human_feces	#B7C4BD				Chicken_feces_921	-0.374448	0.238653795786147	-0.105743	Chicken_feces_921	Chicken_feces	#6388B8
Human_feces_548	-0.435683	0.23265706439807	-0.0845054	Human_feces_548	Human_feces	#B7C4BD				Chicken_feces_922	-0.421671	0.163892180204982	-0.23113	Chicken_feces_922	Chicken_feces	#6388B8
Human_feces_549	-0.435785	0.2295856687399	-0.0745995	Human_feces_549	Human_feces	#B7C4BD				Chicken_feces_923	-0.0203175	-0.170282	-0.0329664	Chicken_feces_923	Chicken_feces	#6388B8
Human_feces_550	-0.461198	0.290570168275461	-0.0979971	Human_feces_550	Human_feces	#B7C4BD				Chicken_feces_924	-0.257773	0.0572733675132005	-0.135923	Chicken_feces_924	Chicken_feces	#6388B8
Human_feces_551	-0.447821	0.277425241021903	-0.0847302	Human_feces_551	Human_feces	#B7C4BD				Chicken_feces_925	-0.331281	-0.0066744	-0.36056	Chicken_feces_925	Chicken_feces	#6388B8
Human_feces_552	-0.444264	0.256965819740865	-0.082662	Human_feces_552	Human_feces	#B7C4BD				Chicken_feces_926	-0.286655	-0.010424	-0.284357	Chicken_feces_926	Chicken_feces	#6388B8
Human_feces_553	-0.451491	0.27112473077374	-0.0927438	Human_feces_553	Human_feces	#B7C4BD				Chicken_feces_927	-0.355859	0.177312162541189	-0.0284268	Chicken_feces_927	Chicken_feces	#6388B8
Human_feces_554	-0.444983	0.274249569123419	-0.0795324	Human_feces_554	Human_feces	#B7C4BD				Chicken_feces_928	-0.2387	0.012083615574413	-0.0717591	Chicken_feces_928	Chicken_feces	#6388B8
Human_feces_555	-0.434015	0.209221672896429	-0.0747909	Human_feces_555	Human_feces	#B7C4BD				Chicken_feces_929	-0.278834	0.199661912074391	0.0479051003083357	Chicken_feces_929	Chicken_feces	#6388B8
Human_feces_556	-0.449068	0.247110452048234	-0.0872534	Human_feces_556	Human_feces	#B7C4BD				Chicken_feces_930	-0.198602	0.0488045700255203	0.042506711092113	Chicken_feces_930	Chicken_feces	#6388B8
Human_feces_557	-0.446246	0.280335688521432	-0.0834357	Human_feces_557	Human_feces	#B7C4BD				Chicken_feces_932	-0.188652	-0.0389822	-0.0114663	Chicken_feces_932	Chicken_feces	#6388B8
Human_feces_558	-0.460338	0.227603489436032	-0.108533	Human_feces_558	Human_feces	#B7C4BD				Chicken_feces_933	-0.357149	0.128998976814845	-0.227669	Chicken_feces_933	Chicken_feces	#6388B8
Human_feces_559	-0.446122	0.267914750671165	-0.0823595	Human_feces_559	Human_feces	#B7C4BD				Chicken_feces_934	-0.252333	-0.0374651	-0.274273	Chicken_feces_934	Chicken_feces	#6388B8
Human_feces_560	-0.440738	0.269466953666747	-0.07671	Human_feces_560	Human_feces	#B7C4BD				Chicken_feces_935	-0.241804	0.124710215154686	0.0696613947410986	Chicken_feces_935	Chicken_feces	#6388B8
Human_feces_561	-0.467258	0.291758998295612	-0.0973803	Human_feces_561	Human_feces	#B7C4BD				Chicken_feces_936	-0.176229	-0.0831329	-0.222498	Chicken_feces_936	Chicken_feces	#6388B8
Human_feces_562	-0.464732	0.279933637453264	-0.0918867	Human_feces_562	Human_feces	#B7C4BD				Chicken_feces_937	-0.176104	-0.0672944	-0.188977	Chicken_feces_937	Chicken_feces	#6388B8
Human_feces_563	-0.448218	0.227864255589514	-0.103939	Human_feces_563	Human_feces	#B7C4BD				Chicken_feces_938	-0.22793	-0.073108	-0.259974	Chicken_feces_938	Chicken_feces	#6388B8
Human_feces_564	-0.412161	0.247146390580201	-0.0584865	Human_feces_564	Human_feces	#B7C4BD				Chicken_feces_939	-0.211585	-0.0430108	-0.127446	Chicken_feces_939	Chicken_feces	#6388B8
Human_feces_565	-0.419533	0.240631842540654	-0.0630542	Human_feces_565	Human_feces	#B7C4BD				Chicken_feces_940	-0.392137	0.159832452423298	-0.188496	Chicken_feces_940	Chicken_feces	#6388B8
Human_feces_566	-0.428232	0.199945955884752	-0.0676624	Human_feces_566	Human_feces	#B7C4BD				Chicken_feces_941	-0.304509	0.129530355285416	-0.113223	Chicken_feces_941	Chicken_feces	#6388B8
Human_feces_567	-0.448491	0.276761216606573	-0.0794257	Human_feces_567	Human_feces	#B7C4BD				Chicken_feces_942	-0.388286	0.119982006824911	-0.319317	Chicken_feces_942	Chicken_feces	#6388B8
Human_feces_568	-0.450982	0.272537148170266	-0.0827401	Human_feces_568	Human_feces	#B7C4BD				Chicken_feces_943	-0.380064	0.0870984609998003	-0.283315	Chicken_feces_943	Chicken_feces	#6388B8
Human_feces_569	-0.446693	0.263292535875609	-0.0804128	Human_feces_569	Human_feces	#B7C4BD				Chicken_feces_944	-0.391902	0.168715626825107	-0.0354502	Chicken_feces_944	Chicken_feces	#6388B8
Human_feces_570	-0.470726	0.301027795249205	-0.101337	Human_feces_570	Human_feces	#B7C4BD				Chicken_feces_945	-0.424059	0.213303653765697	-0.0320517	Chicken_feces_945	Chicken_feces	#6388B8
Human_feces_571	-0.459184	0.286277259117488	-0.0949539	Human_feces_571	Human_feces	#B7C4BD				Chicken_feces_946	-0.310127	0.0465604483702632	-0.193536	Chicken_feces_946	Chicken_feces	#6388B8
Human_feces_572	-0.439672	0.26545142627613	-0.0735124	Human_feces_572	Human_feces	#B7C4BD				Chicken_feces_947	-0.412934	0.184401887083242	-0.0627249	Chicken_feces_947	Chicken_feces	#6388B8
Human_feces_573	-0.42778	0.276421295557477	-0.0629215	Human_feces_573	Human_feces	#B7C4BD				Chicken_feces_948	-0.206138	-0.0455719	-0.22727	Chicken_feces_948	Chicken_feces	#6388B8
Human_feces_574	-0.449536	0.247279822913683	-0.0871299	Human_feces_574	Human_feces	#B7C4BD				Chicken_feces_949	-0.334435	0.0306826206514047	-0.308518	Chicken_feces_949	Chicken_feces	#6388B8
Swine_feces_575	-0.452842	0.305467073759821	-0.0773094	Swine_feces_575	Swine_feces	#824621				Chicken_feces_950	-0.129541	-0.0982945	-0.0804015	Chicken_feces_950	Chicken_feces	#6388B8
Swine_feces_576	-0.445996	0.302847359243354	-0.0712996	Swine_feces_576	Swine_feces	#824621				Chicken_feces_951	-0.242305	0.00742338163958943	-0.0455623	Chicken_feces_951	Chicken_feces	#6388B8
Swine_feces_577	-0.454073	0.30525793269167	-0.0790697	Swine_feces_577	Swine_feces	#824621				Chicken_feces_952	-0.439517	0.216637036453039	-0.156906	Chicken_feces_952	Chicken_feces	#6388B8
Swine_feces_578	-0.445496	0.290289738272128	-0.0759074	Swine_feces_578	Swine_feces	#824621				Chicken_feces_953	-0.245987	0.0311452699846662	-0.118225	Chicken_feces_953	Chicken_feces	#6388B8
Swine_feces_579	-0.445604	0.291654336523815	-0.0757006	Swine_feces_579	Swine_feces	#824621				Chicken_feces_954	-0.397362	0.18956157573153	-0.23088	Chicken_feces_954	Chicken_feces	#6388B8
Swine_feces_580	-0.444798	0.297617207420417	-0.0722046	Swine_feces_580	Swine_feces	#824621				Chicken_feces_955	-0.374176	0.191469329830924	-0.0438139	Chicken_feces_955	Chicken_feces	#6388B8
Swine_feces_581	-0.47533	0.322448347115829	-0.0888408	Swine_feces_581	Swine_feces	#824621				Chicken_feces_956	-0.412154	0.188353257532957	-0.154656	Chicken_feces_956	Chicken_feces	#6388B8
Swine_feces_582	-0.457723	0.306430584618867	-0.0807732	Swine_feces_582	Swine_feces	#824621				Chicken_feces_957	-0.415915	0.197308957397732	-0.272247	Chicken_feces_957	Chicken_feces	#6388B8
Swine_feces_583	-0.464068	0.313920345953954	-0.0831991	Swine_feces_583	Swine_feces	#824621				Chicken_feces_958	-0.199588	-0.0526016	-0.226717	Chicken_feces_958	Chicken_feces	#6388B8
Swine_feces_584	-0.458396	0.31005476363153	-0.0824083	Swine_feces_584	Swine_feces	#824621				Chicken_feces_959	-0.436418	0.129137890244974	-0.331429	Chicken_feces_959	Chicken_feces	#6388B8
Swine_feces_585	-0.463967	0.315264831950366	-0.0850837	Swine_feces_585	Swine_feces	#824621				Chicken_feces_960	-0.297506	0.0302316057111584	-0.176046	Chicken_feces_960	Chicken_feces	#6388B8
Swine_feces_586	-0.452461	0.304496131729931	-0.0781297	Swine_feces_586	Swine_feces	#824621				Chicken_feces_961	-0.405034	0.177648930490637	-0.0589823	Chicken_feces_961	Chicken_feces	#6388B8
Swine_feces_587	-0.455759	0.303361168187792	-0.0820817	Swine_feces_587	Swine_feces	#824621				Sewage_962	0.186655444792112	0.205250822156248	0.12480338606073	Sewage_962	Sewage	#BE7F0E
Swine_feces_588	-0.44832	0.304030958806991	-0.0738903	Swine_feces_588	Swine_feces	#824621				Sewage_963	0.141495043759317	0.229613706123512	0.177000284217708	Sewage_963	Sewage	#BE7F0E
Swine_feces_589	-0.447231	0.294219988969198	-0.0761773	Swine_feces_589	Swine_feces	#824621				Natural_water_970	0.0529285838516792	-0.158266	9.54360813707478e-05	Natural_water_970	Natural_water	#92A7BF
Swine_feces_590	-0.44175	0.301128453942397	-0.066953	Swine_feces_590	Swine_feces	#824621				SRR8489905	0.00474719300574263	-0.235977	0.0176916514077172	SRR8489905	Soil	#EB452C
Swine_feces_591	-0.446207	0.302727129562202	-0.0715197	Swine_feces_591	Swine_feces	#824621				SRR8489909	0.00371556821990307	-0.249486	0.0135662213307031	SRR8489909	Soil	#EB452C
Swine_feces_592	-0.478882	0.293514639681254	-0.100954	Swine_feces_592	Swine_feces	#824621				SRR8489911	0.00190094343449035	-0.340067	-0.00665496	SRR8489911	Soil	#EB452C
Swine_feces_593	-0.482039	0.296720394833039	-0.102622	Swine_feces_593	Swine_feces	#824621				SRR8489913	0.00356897748607186	-0.248955	0.0131298788040087	SRR8489913	Soil	#EB452C
Swine_feces_594	-0.486366	0.291614268339118	-0.111347	Swine_feces_594	Swine_feces	#824621				SRR14320326	0.0360699784393355	-0.210813	0.0366076738711145	SRR14320326	Soil	#EB452C
Cattle_feces_595	-0.447714	0.240130898455634	-0.0723228	Cattle_feces_595	Cattle_feces	#7B9440				SRR14320323	0.0458289523159513	-0.162691	-0.00144653	SRR14320323	Soil	#EB452C
Cattle_feces_596	-0.462092	0.26741342395187	-0.090246	Cattle_feces_596	Cattle_feces	#7B9440				SRR14320329	-0.00232895	-0.204384	-0.00298774	SRR14320329	Soil	#EB452C
Cattle_feces_597	-0.448669	0.241184458263604	-0.069321	Cattle_feces_597	Cattle_feces	#7B9440				SRR908208	-0.000917375	-0.18175	0.0111310905952041	SRR908208	Soil	#EB452C
Cattle_feces_598	-0.438923	0.222537606934519	-0.0705067	Cattle_feces_598	Cattle_feces	#7B9440				SRR908211	-0.00256994	-0.172089	-0.0056607	SRR908211	Soil	#EB452C
Cattle_feces_599	-0.449977	0.243425956440925	-0.0736378	Cattle_feces_599	Cattle_feces	#7B9440				SRR908272	-0.000567074	-0.217758	0.00034203049789008	SRR908272	Soil	#EB452C
Cattle_feces_600	-0.458191	0.180781835930849	-0.110401	Cattle_feces_600	Cattle_feces	#7B9440				SRR908273	6.66558309443825e-05	-0.24033	0.00259941208286726	SRR908273	Soil	#EB452C
Cattle_feces_601	-0.442612	0.230428062886668	-0.0648298	Cattle_feces_601	Cattle_feces	#7B9440				SRR908275	-0.00254896	-0.178568	-0.00459718	SRR908275	Soil	#EB452C
Cattle_feces_602	-0.435548	0.207631338944558	-0.0707122	Cattle_feces_602	Cattle_feces	#7B9440				SRR908276	0.00139574927654648	-0.23031	-0.00367561	SRR908276	Soil	#EB452C
Cattle_feces_603	-0.418478	0.205445970935393	-0.0694559	Cattle_feces_603	Cattle_feces	#7B9440				SRR908279	-0.00144257	-0.242382	-0.00469962	SRR908279	Soil	#EB452C
Cattle_feces_604	-0.444452	0.204043472977497	-0.0832806	Cattle_feces_604	Cattle_feces	#7B9440				SRR908281	0.0621307290378615	-0.172012	0.0381949431407072	SRR908281	Soil	#EB452C
Cattle_feces_605	-0.411204	0.17160486868811	-0.038824	Cattle_feces_605	Cattle_feces	#7B9440				SRR908290	0.00282141320639549	-0.234482	0.0313282310917893	SRR908290	Soil	#EB452C
Cattle_feces_606	-0.432012	0.192458097129361	-0.0653698	Cattle_feces_606	Cattle_feces	#7B9440				SRR908291	0.0324018369558019	-0.191333	0.0465623929068666	SRR908291	Soil	#EB452C
Swine_feces_607	-0.337437	0.0499776065388464	0.0412335488387431	Swine_feces_607	Swine_feces	#824621				WWTP_1009	0.376640265007473	0.204406928048043	-0.142627	WWTP_1009	WWTP_water	#52758C
Swine_feces_608	-0.461804	0.282604337123698	-0.0799306	Swine_feces_608	Swine_feces	#824621				WWTP_1010	0.34132910060542	0.104676495595573	-0.236862	WWTP_1010	WWTP_water	#52758C
Swine_feces_609	-0.338344	0.0694005825428452	0.0549673360185658	Swine_feces_609	Swine_feces	#824621				WWTP_1011	0.40346690644157	0.164837180376699	-0.167105	WWTP_1011	WWTP_water	#52758C
Swine_feces_610	-0.458632	0.234297087531398	-0.112175	Swine_feces_610	Swine_feces	#824621				WWTP_1012	0.324298232450144	0.14413214513727	-0.138971	WWTP_1012	WWTP_water	#52758C
Swine_feces_611	-0.443495	0.244309566161759	-0.0920357	Swine_feces_611	Swine_feces	#824621				WWTP_1013	0.447471820003815	0.195974469516398	-0.212197	WWTP_1013	WWTP_water	#52758C
Marine_water_612	-0.330324	-0.129386	0.489527790286819	Marine_water_612	Marine_water	#7393BA				WWTP_1014	0.427052517363347	0.226890944610689	-0.162571	WWTP_1014	WWTP_water	#52758C
Marine_water_613	-0.302684	-0.100835	0.508577476572624	Marine_water_613	Marine_water	#7393BA				WWTP_1015	0.286429715565256	0.170371849680479	-0.078316	WWTP_1015	WWTP_water	#52758C
Marine_water_614	-0.310481	-0.128807	0.546382717549418	Marine_water_614	Marine_water	#7393BA				WWTP_1016	0.444297030352709	0.159726410801145	-0.206522	WWTP_1016	WWTP_water	#52758C
Marine_water_615	-0.339627	-0.12675	0.496573129073441	Marine_water_615	Marine_water	#7393BA				WWTP_1017	0.36709349614728	0.175494861033426	-0.197704	WWTP_1017	WWTP_water	#52758C
Marine_water_616	-0.321752	-0.133746	0.526558166897055	Marine_water_616	Marine_water	#7393BA				WWTP_1018	0.374521582223206	0.198582204038648	-0.146043	WWTP_1018	WWTP_water	#52758C
Marine_water_617	-0.259538	-0.121264	0.524189027492742	Marine_water_617	Marine_water	#7393BA				WWTP_1019	0.338013450197316	0.0852312431920139	-0.200861	WWTP_1019	WWTP_water	#52758C
Marine_water_618	-0.314653	-0.0978042	0.518090736074591	Marine_water_618	Marine_water	#7393BA				WWTP_1020	0.379048051655782	0.149807849468984	-0.225768	WWTP_1020	WWTP_water	#52758C
Marine_water_619	-0.326849	-0.113413	0.501675455654346	Marine_water_619	Marine_water	#7393BA				WWTP_1021	0.322096067763529	0.127106714667679	-0.168502	WWTP_1021	WWTP_water	#52758C
Marine_water_620	-0.304579	-0.0994	0.533194076143357	Marine_water_620	Marine_water	#7393BA				WWTP_1022	0.348343695006706	0.213240725584401	-0.139427	WWTP_1022	WWTP_water	#52758C
Marine_water_621	-0.297499	-0.105142	0.537130682048489	Marine_water_621	Marine_water	#7393BA				WWTP_1023	0.310966948389429	0.201797424538443	-0.0704795	WWTP_1023	WWTP_water	#52758C
Marine_water_622	-0.321442	-0.112666	0.409605447219557	Marine_water_622	Marine_water	#7393BA				WWTP_1024	0.356778268477325	0.159012507593382	-0.220133	WWTP_1024	WWTP_water	#52758C
Marine_water_623	-0.236383	-0.104626	0.470975968591123	Marine_water_623	Marine_water	#7393BA				WWTP_1025	0.243168360154268	0.144523811556545	-0.0595296	WWTP_1025	WWTP_water	#52758C
Marine_water_624	-0.325917	-0.108044	0.530308860076427	Marine_water_624	Marine_water	#7393BA				WWTP_1026	0.288919635350104	0.155983444407166	-0.1311	WWTP_1026	WWTP_water	#52758C
Marine_water_625	-0.232161	-0.139822	0.47265279082746	Marine_water_625	Marine_water	#7393BA				WWTP_1027	0.393445712472068	0.234047231909417	-0.104059	WWTP_1027	WWTP_water	#52758C
Marine_water_626	-0.299259	-0.118348	0.542785835145867	Marine_water_626	Marine_water	#7393BA				WWTP_1028	0.425434720355798	0.173586309016152	-0.185238	WWTP_1028	WWTP_water	#52758C
Marine_water_627	-0.327086	-0.117694	0.504062320992578	Marine_water_627	Marine_water	#7393BA				WWTP_1029	0.300195429639353	-0.00697668	-0.161533	WWTP_1029	WWTP_water	#52758C
Marine_water_628	-0.296087	-0.0898005	0.388803626835603	Marine_water_628	Marine_water	#7393BA				WWTP_1030	0.334255551635943	0.080872963595763	-0.242953	WWTP_1030	WWTP_water	#52758C
Marine_water_629	-0.322001	-0.131163	0.500447773455024	Marine_water_629	Marine_water	#7393BA				WWTP_1031	0.35306388103695	0.111843170914307	-0.251791	WWTP_1031	WWTP_water	#52758C
Marine_water_630	-0.30923	-0.106849	0.526831343445791	Marine_water_630	Marine_water	#7393BA				WWTP_1032	0.324027477753224	0.0533602799925151	-0.100041	WWTP_1032	WWTP_water	#52758C
Marine_water_631	-0.325277	-0.116612	0.537486050231002	Marine_water_631	Marine_water	#7393BA				WWTP_1033	0.289838045925904	0.0629613917849344	-0.206373	WWTP_1033	WWTP_water	#52758C
Marine_water_632	-0.296011	-0.124613	0.538922923466601	Marine_water_632	Marine_water	#7393BA				WWTP_1034	0.364030251092002	0.149995639007313	-0.238372	WWTP_1034	WWTP_water	#52758C
Marine_water_633	-0.290281	-0.12525	0.540771016583585	Marine_water_633	Marine_water	#7393BA				WWTP_1035	0.3387457437619	0.0902000178501341	-0.198637	WWTP_1035	WWTP_water	#52758C
Human_feces_662	-0.448469	0.258829935173655	-0.0764658	Human_feces_662	Human_feces	#B7C4BD				WWTP_1036	0.338187355615999	0.122617785645016	-0.183661	WWTP_1036	WWTP_water	#52758C
Human_feces_663	-0.438717	0.202278227027746	-0.0584298	Human_feces_663	Human_feces	#B7C4BD				WWTP_1037	0.240797096287032	0.0718688724692904	-0.0615129	WWTP_1037	WWTP_water	#52758C
Human_feces_664	-0.407167	0.178019399270306	-0.0647941	Human_feces_664	Human_feces	#B7C4BD				WWTP_1038	0.346168047907067	0.16446089791973	-0.20237	WWTP_1038	WWTP_water	#52758C
Human_feces_665	-0.457819	0.267552436496864	-0.0852979	Human_feces_665	Human_feces	#B7C4BD				WWTP_1039	0.276215409699169	0.0101033403411135	-0.21447	WWTP_1039	WWTP_water	#52758C
Human_feces_666	-0.445892	0.219354790007909	-0.0878277	Human_feces_666	Human_feces	#B7C4BD				WWTP_1040	0.283940549820244	0.0127861489662803	-0.180422	WWTP_1040	WWTP_water	#52758C
Human_feces_667	-0.46504	0.284281119205924	-0.0867295	Human_feces_667	Human_feces	#B7C4BD				WWTP_1041	0.299765310382513	0.0177205404268748	-0.181064	WWTP_1041	WWTP_water	#52758C
Human_feces_668	-0.436962	0.185311232735399	-0.0589076	Human_feces_668	Human_feces	#B7C4BD				WWTP_1042	0.337221004454202	0.0737612993233331	-0.178429	WWTP_1042	WWTP_water	#52758C
Human_feces_669	-0.439003	0.27421463103381	-0.0676712	Human_feces_669	Human_feces	#B7C4BD				WWTP_1043	0.397764244991186	0.0860801433939447	-0.130595	WWTP_1043	WWTP_water	#52758C
Human_feces_670	-0.448181	0.271823737170673	-0.085132	Human_feces_670	Human_feces	#B7C4BD				WWTP_1044	0.309796811918337	0.105572171013099	-0.133262	WWTP_1044	WWTP_water	#52758C
Human_feces_671	-0.447728	0.274008792174866	-0.0806689	Human_feces_671	Human_feces	#B7C4BD				WWTP_1045	0.308191241909437	0.116353957706365	-0.159813	WWTP_1045	WWTP_water	#52758C
Human_feces_672	-0.440241	0.195857483586915	-0.114229	Human_feces_672	Human_feces	#B7C4BD				WWTP_1046	0.304963586822931	0.0602999820868488	-0.136822	WWTP_1046	WWTP_water	#52758C
Human_feces_673	-0.447627	0.255352243072105	-0.0951364	Human_feces_673	Human_feces	#B7C4BD				WWTP_1047	0.35698143009581	0.127603677922049	-0.241025	WWTP_1047	WWTP_water	#52758C
Human_feces_674	-0.464607	0.31078546523429	-0.0833082	Human_feces_674	Human_feces	#B7C4BD				WWTP_1048	0.348632901745422	0.116473870129962	-0.238011	WWTP_1048	WWTP_water	#52758C
Human_feces_675	-0.449043	0.261827254012175	-0.0731301	Human_feces_675	Human_feces	#B7C4BD				WWTP_1049	0.244574387762852	0.150386178569054	-0.0611009	WWTP_1049	WWTP_water	#52758C
Human_feces_676	-0.470101	0.292091773761198	-0.0947194	Human_feces_676	Human_feces	#B7C4BD				WWTP_1050	0.422809087435589	0.176304021847058	-0.164998	WWTP_1050	WWTP_water	#52758C
Human_feces_677	-0.462183	0.300084881937254	-0.0745495	Human_feces_677	Human_feces	#B7C4BD				WWTP_1051	0.128714860991945	-0.0781241	-0.106711	WWTP_1051	WWTP_water	#52758C
Human_feces_678	-0.459824	0.272784811951073	-0.0873848	Human_feces_678	Human_feces	#B7C4BD				WWTP_1052	0.259226006847947	0.0119370400642779	-0.112756	WWTP_1052	WWTP_water	#52758C
Human_feces_679	-0.456216	0.239891504122512	-0.0720552	Human_feces_679	Human_feces	#B7C4BD				WWTP_1053	0.347463288595746	0.0774388485826604	-0.174174	WWTP_1053	WWTP_water	#52758C
Human_feces_680	-0.444442	0.21400177679355	-0.0671523	Human_feces_680	Human_feces	#B7C4BD				WWTP_1054	0.163306086268347	-0.121016	-0.0310135	WWTP_1054	WWTP_water	#52758C
Human_feces_681	-0.449737	0.2170287511427	-0.070684	Human_feces_681	Human_feces	#B7C4BD				WWTP_1055	0.230100487028433	-0.040978	-0.0812047	WWTP_1055	WWTP_water	#52758C
Human_feces_682	-0.482813	0.266268638655921	-0.114743	Human_feces_682	Human_feces	#B7C4BD				WWTP_1056	0.0371267983786565	-0.197402	0.0280760258056053	WWTP_1056	WWTP_water	#52758C
Human_feces_683	-0.440667	0.235789794330224	-0.0712778	Human_feces_683	Human_feces	#B7C4BD				WWTP_1057	0.00997976133385455	-0.230297	0.0651469527848803	WWTP_1057	WWTP_water	#52758C
Human_feces_684	-0.47019	0.297745759395489	-0.0818444	Human_feces_684	Human_feces	#B7C4BD				WWTP_1058	0.116858779869529	-0.0886579	-0.0981361	WWTP_1058	WWTP_water	#52758C
Human_feces_685	-0.439404	0.242893133398491	-0.0908052	Human_feces_685	Human_feces	#B7C4BD				WWTP_1059	0.205556325804176	-0.0454085	-0.0597547	WWTP_1059	WWTP_water	#52758C
Human_feces_686	-0.433926	0.209897862529194	-0.0667588	Human_feces_686	Human_feces	#B7C4BD				WWTP_1060	0.183411319338859	-0.0655674	0.0114657132353257	WWTP_1060	WWTP_water	#52758C
Human_feces_687	-0.454975	0.212709214957142	-0.109788	Human_feces_687	Human_feces	#B7C4BD				WWTP_1061	0.163337652241828	-0.0682469	-0.0703439	WWTP_1061	WWTP_water	#52758C
Human_feces_688	-0.452649	0.251919860276972	-0.0683719	Human_feces_688	Human_feces	#B7C4BD				WWTP_1062	0.117975598532958	-0.111113	-0.0893059	WWTP_1062	WWTP_water	#52758C
Human_feces_689	-0.453741	0.227546024366394	-0.0730566	Human_feces_689	Human_feces	#B7C4BD				Marine_water_1074	-0.00244207	-0.177358	-0.00525686	Marine_water_1074	Marine_water	#7393BA
Natural_sediment_690	-0.0849702	-0.094066	0.229883002410102	Natural_sediment_690	Natural_sediment	#9AAB4F				Marine_water_1075	-0.00233614	-0.176734	-0.00494294	Marine_water_1075	Marine_water	#7393BA
Natural_sediment_691	-0.10884	-0.121006	0.262810368502809	Natural_sediment_691	Natural_sediment	#9AAB4F				Marine_water_1076	0.0145769395096813	-0.175125	-0.00983884	Marine_water_1076	Marine_water	#7393BA
Natural_sediment_692	-0.124233	-0.0951956	0.245992677139621	Natural_sediment_692	Natural_sediment	#9AAB4F				Marine_water_1100	-0.00249509	-0.199807	-0.00453592	Marine_water_1100	Marine_water	#7393BA
Natural_sediment_693	-0.102091	-0.129201	0.223268478924016	Natural_sediment_693	Natural_sediment	#9AAB4F				Marine_water_1103	-0.00254022	-0.196852	-0.00489086	Marine_water_1103	Marine_water	#7393BA
Natural_sediment_694	-0.100802	-0.108763	0.261152465260893	Natural_sediment_694	Natural_sediment	#9AAB4F				Marine_water_1104	-0.00245687	-0.176473	-0.00538628	Marine_water_1104	Marine_water	#7393BA
Natural_sediment_695	-0.134643	-0.120646	0.252518063730683	Natural_sediment_695	Natural_sediment	#9AAB4F				Natural_sediment_1124	0.00197612612679362	-0.26965	-0.00485271	Natural_sediment_1124	Natural_sediment	#9AAB4F
Natural_sediment_696	-0.0556626	-0.0927916	0.191659969716514	Natural_sediment_696	Natural_sediment	#9AAB4F				Natural_sediment_1133	0.00373537892233405	-0.32287	-0.00525069	Natural_sediment_1133	Natural_sediment	#9AAB4F
Natural_sediment_697	-0.0810548	-0.099374	0.259395828449671	Natural_sediment_697	Natural_sediment	#9AAB4F				Natural_sediment_1260	-0.000748501	-0.239511	-0.00838919	Natural_sediment_1260	Natural_sediment	#9AAB4F
Natural_sediment_698	-0.123996	-0.111902	0.258313906119192	Natural_sediment_698	Natural_sediment	#9AAB4F				Natural_sediment_1279	0.00362570604832818	-0.358137	-0.00641568	Natural_sediment_1279	Natural_sediment	#9AAB4F
Natural_sediment_699	-0.0985723	-0.0991865	0.249755561550774	Natural_sediment_699	Natural_sediment	#9AAB4F				Natural_sediment_1284	0.00200598880102956	-0.194114	-0.00404096	Natural_sediment_1284	Natural_sediment	#9AAB4F
Natural_sediment_700	-0.161254	-0.103397	0.239026647368067	Natural_sediment_700	Natural_sediment	#9AAB4F				Natural_sediment_1302	-0.00255169	-0.197289	-0.00602274	Natural_sediment_1302	Natural_sediment	#9AAB4F
Natural_sediment_701	-0.116868	-0.123998	0.248894575022251	Natural_sediment_701	Natural_sediment	#9AAB4F				Natural_sediment_1305	0.0478159709127098	-0.16376	-0.00189019	Natural_sediment_1305	Natural_sediment	#9AAB4F
Natural_water_713	-0.146432	-0.275103	-0.013605	Natural_water_713	Natural_water	#92A7BF				Natural_sediment_1306	0.0131648259385612	-0.175448	-0.00955556	Natural_sediment_1306	Natural_sediment	#9AAB4F
Natural_water_714	-0.0989339	-0.298596	0.0222152098567457	Natural_water_714	Natural_water	#92A7BF				Natural_sediment_1307	0.0254580375943436	-0.170426	-0.0118402	Natural_sediment_1307	Natural_sediment	#9AAB4F
Natural_water_715	-0.101595	-0.29467	0.0193417930308272	Natural_water_715	Natural_water	#92A7BF				Natural_sediment_1309	0.0474017623273998	-0.171075	-0.00795312	Natural_sediment_1309	Natural_sediment	#9AAB4F
Natural_water_716	-0.0739441	-0.31015	0.0120895722619882	Natural_water_716	Natural_water	#92A7BF				Natural_sediment_1310	0.00329806802667149	-0.354805	-0.00100155	Natural_sediment_1310	Natural_sediment	#9AAB4F
Natural_water_717	-0.107079	-0.287528	0.0599157952111599	Natural_water_717	Natural_water	#92A7BF				Natural_water_1321	-0.00263565	-0.172229	-0.00574896	Natural_water_1321	Natural_water	#92A7BF
Natural_water_718	-0.13035	-0.294922	-0.0125088	Natural_water_718	Natural_water	#92A7BF				Natural_water_1324	0.140002201635742	-0.0673423	-0.114816	Natural_water_1324	Natural_water	#92A7BF
Natural_water_719	-0.139311	-0.289938	0.0287934002172952	Natural_water_719	Natural_water	#92A7BF				Natural_water_1334	-0.00256925	-0.178004	-0.00600179	Natural_water_1334	Natural_water	#92A7BF
Natural_water_720	-0.143948	-0.267307	0.0417446628151229	Natural_water_720	Natural_water	#92A7BF				Natural_water_1351	-0.00258534	-0.177728	-0.00599692	Natural_water_1351	Natural_water	#92A7BF
Natural_water_721	-0.112392	-0.275197	0.0486274648124719	Natural_water_721	Natural_water	#92A7BF				Sewage_1362	0.0724508356881283	0.152578863296849	0.133023665796314	Sewage_1362	Sewage	#BE7F0E
Natural_water_722	-0.0795172	-0.232146	0.0841220193992984	Natural_water_722	Natural_water	#92A7BF				Sewage_1363	0.194003878916536	0.00940266799330227	0.00732311568015361	Sewage_1363	Sewage	#BE7F0E
Natural_water_723	-0.127351	-0.202699	0.00642780408077464	Natural_water_723	Natural_water	#92A7BF				SRR14086908	-0.00256875	-0.173633	-0.0047653	SRR14086908	Soil	#EB452C
Natural_water_724	-0.110146	-0.262287	0.042913333988857	Natural_water_724	Natural_water	#92A7BF				WWTP_1379	0.372798082675394	0.133030580385117	-0.215759	WWTP_1379	WWTP_water	#52758C
ERR4245117	0.140359463427378	0.0469749741791482	0.0680086075451395	ERR4245117	Soil	#EB452C				WWTP_1380	0.392547902558561	0.141670723624487	-0.196578	WWTP_1380	WWTP_water	#52758C
ERR4245118	0.143426066044555	0.042382685071923	0.063604450516214	ERR4245118	Soil	#EB452C				WWTP_1381	0.354680827935842	0.114854939520725	-0.23805	WWTP_1381	WWTP_water	#52758C
ERR4245119	0.130548968326914	0.0271189973234204	0.0555033623312111	ERR4245119	Soil	#EB452C				WWTP_1382	0.387568155770834	0.167747406124404	-0.204662	WWTP_1382	WWTP_water	#52758C
ERR4245120	0.146593469598773	0.0312524338722915	0.0434300757810795	ERR4245120	Soil	#EB452C				WWTP_1383	0.387146911407126	0.174813663058815	-0.208571	WWTP_1383	WWTP_water	#52758C
ERR4245121	0.101541735041754	-0.00394164	0.0812879991278461	ERR4245121	Soil	#EB452C				WWTP_1384	0.415306498917618	0.226947554846899	-0.122432	WWTP_1384	WWTP_water	#52758C
ERR4245122	0.129962249747607	0.0279373785807217	-0.00212207	ERR4245122	Soil	#EB452C				WWTP_1385	0.346665717936816	0.0903097959462557	-0.200057	WWTP_1385	WWTP_water	#52758C
ERR4245123	0.103553251401761	0.00301292152639217	0.0781198358786637	ERR4245123	Soil	#EB452C				WWTP_1386	0.281931432413989	0.053678655476234	-0.20315	WWTP_1386	WWTP_water	#52758C
ERR4245124	0.122462071961442	0.0225319319674353	0.0700797740660751	ERR4245124	Soil	#EB452C				WWTP_1387	0.246556339929554	-0.0206423	-0.102917	WWTP_1387	WWTP_water	#52758C
ERR4245125	0.150926282850583	-0.00372995	0.0462162676774112	ERR4245125	Soil	#EB452C				WWTP_1388	0.327223435587753	0.0727685441037318	-0.237112	WWTP_1388	WWTP_water	#52758C
ERR4245126	0.140997380863106	0.0397552385957452	0.0278483963066149	ERR4245126	Soil	#EB452C				WWTP_1389	0.328374830690103	0.14093927104111	-0.131731	WWTP_1389	WWTP_water	#52758C
ERR4245127	0.107943085817429	0.0202927276264288	0.0647522379377008	ERR4245127	Soil	#EB452C				WWTP_1390	0.337222421229162	0.112334591818208	-0.166925	WWTP_1390	WWTP_water	#52758C
ERR4245128	0.133853041027873	0.0531958972860047	0.0765657060786859	ERR4245128	Soil	#EB452C				WWTP_1391	0.343436534985944	0.131421888066985	-0.228793	WWTP_1391	WWTP_water	#52758C
ERR4245129	0.14591841845957	0.00765774685527378	0.0851295156774828	ERR4245129	Soil	#EB452C				WWTP_1392	0.46013444085889	0.218136219600637	-0.201651	WWTP_1392	WWTP_water	#52758C
ERR4245130	0.14746330762957	0.0232321381859054	0.0468825952695763	ERR4245130	Soil	#EB452C				WWTP_1393	0.442505739997672	0.18577681637103	-0.225745	WWTP_1393	WWTP_water	#52758C
ERR4245131	0.124154534894144	0.049588357133331	0.0834939603886802	ERR4245131	Soil	#EB452C				WWTP_1394	0.306892295451084	0.164088477661243	-0.147668	WWTP_1394	WWTP_water	#52758C
ERR4245132	0.143302974781632	0.0648224469171489	0.042353500366886	ERR4245132	Soil	#EB452C				WWTP_1395	0.35806905130945	0.188158937168937	-0.163782	WWTP_1395	WWTP_water	#52758C
ERR4245133	0.096865883785236	0.0577481282229077	0.0669013409277141	ERR4245133	Soil	#EB452C				WWTP_1396	0.350358769142886	0.204834767394114	-0.129686	WWTP_1396	WWTP_water	#52758C
ERR4245134	0.0210135999494755	0.0447553880587624	0.109709843271899	ERR4245134	Soil	#EB452C				WWTP_1397	0.406631561726502	0.188610174629133	-0.129038	WWTP_1397	WWTP_water	#52758C
ERR4245135	0.149545619101736	0.0220517149402941	0.0524851892871835	ERR4245135	Soil	#EB452C				WWTP_1398	0.0437264991377808	-0.119749	0.114842859363224	WWTP_1398	WWTP_water	#52758C
ERR4245136	0.17083877622199	0.0394358465393856	0.0568426106223261	ERR4245136	Soil	#EB452C				WWTP_1399	0.0208275174263819	-0.234585	0.0861963507682051	WWTP_1399	WWTP_water	#52758C
ERR4245137	0.117060033052954	0.00575084620837255	0.0519307352709534	ERR4245137	Soil	#EB452C				WWTP_1400	0.236503453428433	0.0415552177352706	-0.102233	WWTP_1400	WWTP_water	#52758C
ERR4245138	0.111690913532856	0.00347786506324054	0.0792317669115941	ERR4245138	Soil	#EB452C				WWTP_1401	0.01029734728866	-0.231166	0.0636255764905447	WWTP_1401	WWTP_water	#52758C
ERR4245139	0.148921489704661	-0.0017982	0.0105859785991847	ERR4245139	Soil	#EB452C				WWTP_1402	0.152804525485029	-0.0591279	-0.0336949	WWTP_1402	WWTP_water	#52758C
ERR4245140	0.102657958040901	-0.0200612	0.0165868915592505	ERR4245140	Soil	#EB452C				WWTP_1403	0.0556155167355653	-0.230865	0.0795657020477991	WWTP_1403	WWTP_water	#52758C
ERR4245141	0.100385466135898	0.00356638630169319	0.0437478206430638	ERR4245141	Soil	#EB452C				WWTP_1404	0.163882510914873	-0.0664662	0.0443955927929383	WWTP_1404	WWTP_water	#52758C
ERR4245142	0.134499853236326	0.0225213836740988	0.0461874215573443	ERR4245142	Soil	#EB452C				WWTP_1405	0.0943038816282974	-0.172497	0.0457169888047016	WWTP_1405	WWTP_water	#52758C
ERR4245143	0.131472512880931	0.0213748892659751	0.0892055935710421	ERR4245143	Soil	#EB452C				WWTP_1406	0.333914128699268	0.0152901475307377	-0.079563	WWTP_1406	WWTP_water	#52758C
ERR4245144	0.150805338487017	0.00401253704745734	0.0749948232242832	ERR4245144	Soil	#EB452C				WWTP_1407	0.277388587456362	-0.0375016	-0.117313	WWTP_1407	WWTP_water	#52758C
ERR4245145	0.103041183530208	-0.00156946	0.00834967531987636	ERR4245145	Soil	#EB452C				WWTP_1408	0.450164118702056	0.175161122136159	-0.204674	WWTP_1408	WWTP_water	#52758C
ERR4245146	0.123886865064767	0.0460338616489197	0.0799494423795554	ERR4245146	Soil	#EB452C				WWTP_1409	0.361361278738331	0.158534847338016	-0.228652	WWTP_1409	WWTP_water	#52758C
ERR4245147	0.143834754527007	0.00660175610315785	0.0518496876788687	ERR4245147	Soil	#EB452C				WWTP_1410	0.346778839721922	0.160065250988986	-0.164584	WWTP_1410	WWTP_water	#52758C
ERR4245148	0.128388869378936	-0.00548846	0.0483829279098946	ERR4245148	Soil	#EB452C				WWTP_1411	0.417260811229778	0.160832288731292	-0.170691	WWTP_1411	WWTP_water	#52758C
SRR1586250	0.219482093301533	0.0240223991173587	0.026644822384827	SRR1586250	Soil	#EB452C				WWTP_1412	0.343969863171718	0.211032582419719	-0.131376	WWTP_1412	WWTP_water	#52758C
SRR1586251	0.232250790527313	0.0105779065940912	0.048785979879021	SRR1586251	Soil	#EB452C				WWTP_1413	0.391663615430282	0.190914761978125	-0.161074	WWTP_1413	WWTP_water	#52758C
SRR1586252	0.189990341291698	-0.014919	0.08842729246599	SRR1586252	Soil	#EB452C				WWTP_1414	0.269327141172418	0.0482889465748926	-0.0621401	WWTP_1414	WWTP_water	#52758C
SRR1586253	-0.00845979	-0.133598	0.0356164479094464	SRR1586253	Soil	#EB452C				WWTP_1415	0.284221320055985	0.0460950695399611	-0.208577	WWTP_1415	WWTP_water	#52758C
SRR1586254	0.222166106520468	0.015623517760856	0.0320179771913667	SRR1586254	Soil	#EB452C				Natural_sediment_1431	0.00369073205747422	-0.321452	-0.0052402	Natural_sediment_1431	Natural_sediment	#9AAB4F
SRR1586255	0.231217554332486	0.0111596699114227	0.0257340253522548	SRR1586255	Soil	#EB452C				chicken_1479	-0.343071	0.0804014506389276	-0.134972	chicken_1479	Chicken_feces	#6388B8
SRR1586256	0.17315045714324	-0.0310823	0.103735991215178	SRR1586256	Soil	#EB452C				chicken_1480	-0.41401	0.0851754234989138	-0.359677	chicken_1480	Chicken_feces	#6388B8
SRR1586257	-0.0173724	-0.129584	0.0708315674191886	SRR1586257	Soil	#EB452C				chicken_1481	-0.322704	-0.00205675	-0.334222	chicken_1481	Chicken_feces	#6388B8
SRR1586258	0.245979746647921	-0.0193017	0.0338775427237923	SRR1586258	Soil	#EB452C				chicken_1482	-0.336042	0.011430926253408	-0.355674	chicken_1482	Chicken_feces	#6388B8
SRR1586259	0.228059209581186	0.0195971426835558	0.0472142137172621	SRR1586259	Soil	#EB452C				chicken_1483	-0.383191	0.0605008350161012	-0.360782	chicken_1483	Chicken_feces	#6388B8
SRR1586260	0.185555246217324	-0.0002827	0.101942359262713	SRR1586260	Soil	#EB452C				chicken_1484	-0.419165	0.130060879591125	-0.224704	chicken_1484	Chicken_feces	#6388B8
SRR1586261	0.234835130228029	0.0243323148118874	0.00427762171954768	SRR1586261	Soil	#EB452C				chicken_1485	-0.349916	0.0440281337663972	-0.302204	chicken_1485	Chicken_feces	#6388B8
SRR1586262	0.225859846633912	-0.00454732	0.053081824780393	SRR1586262	Soil	#EB452C				chicken_1486	-0.352216	0.113569274952054	-0.130679	chicken_1486	Chicken_feces	#6388B8
SRR1586263	0.204660292315387	0.0373586082995046	0.1199862762197	SRR1586263	Soil	#EB452C				chicken_1487	-0.394606	0.0843893358364755	-0.32852	chicken_1487	Chicken_feces	#6388B8
SRR1586264	0.130215131863909	0.0236562041545647	0.0186989613163916	SRR1586264	Soil	#EB452C				chicken_1488	-0.402676	0.164214609555466	-0.217023	chicken_1488	Chicken_feces	#6388B8
SRR1586265	0.21521105446149	0.050355304219917	0.00880321307851179	SRR1586265	Soil	#EB452C				chicken_1489	-0.38325	0.0773103542792386	-0.280356	chicken_1489	Chicken_feces	#6388B8
SRR1586266	0.180996258014033	-0.065325	0.0762246279064066	SRR1586266	Soil	#EB452C				chicken_1490	-0.364586	0.0616710684048456	-0.291755	chicken_1490	Chicken_feces	#6388B8
SRR1586267	-0.0659679	-0.162595	-0.0155791	SRR1586267	Soil	#EB452C				chicken_1491	-0.355092	0.136126592124312	-0.0821376	chicken_1491	Chicken_feces	#6388B8
SRR1586268	0.254689421829793	-0.0116557	-0.0101635	SRR1586268	Soil	#EB452C				chicken_1492	-0.421769	0.109408930242709	-0.286894	chicken_1492	Chicken_feces	#6388B8
SRR1586269	0.183928902772856	-0.0288022	0.0580926354712372	SRR1586269	Soil	#EB452C				chicken_1493	-0.435119	0.150230399745837	-0.245548	chicken_1493	Chicken_feces	#6388B8
SRR1586271	0.247550654760614	-0.0168107	0.00345035816519974	SRR1586271	Soil	#EB452C				chicken_1494	-0.418661	0.121539924503344	-0.246695	chicken_1494	Chicken_feces	#6388B8
SRR1586272	0.181095342361923	-0.0195958	0.0658627037599091	SRR1586272	Soil	#EB452C				chicken_1495	-0.392474	0.134352921528604	-0.201656	chicken_1495	Chicken_feces	#6388B8
SRR1586273	0.0164537196254229	-0.104896	0.0923255284012637	SRR1586273	Soil	#EB452C				chicken_1496	-0.398358	0.145729399816764	-0.150802	chicken_1496	Chicken_feces	#6388B8
SRR1586274	0.226650000080624	-0.00300213	-0.0233124	SRR1586274	Soil	#EB452C				chicken_1497	-0.258962	-0.0473388	-0.30515	chicken_1497	Chicken_feces	#6388B8
SRR1586275	0.0174496829990952	0.0422789089055584	0.00105287260784695	SRR1586275	Soil	#EB452C				chicken_1498	-0.367845	0.0601807609783938	-0.221754	chicken_1498	Chicken_feces	#6388B8
SRR1586276	0.065335729674944	-0.0697591	0.0271985816234293	SRR1586276	Soil	#EB452C				chicken_1499	-0.359022	0.0924832666826213	-0.134062	chicken_1499	Chicken_feces	#6388B8
SRR1586277	0.235297939868506	-0.0432259	-0.0238221	SRR1586277	Soil	#EB452C				chicken_1500	-0.421024	0.157497488143271	-0.143038	chicken_1500	Chicken_feces	#6388B8
SRR1586279	0.179233491398964	-0.0119575	0.0272943310690892	SRR1586279	Soil	#EB452C				chicken_1501	-0.40157	0.17381761925021	-0.0263473	chicken_1501	Chicken_feces	#6388B8
SRR1586280	0.246351342807656	0.0148278587826672	-0.0193758	SRR1586280	Soil	#EB452C				chicken_1502	-0.330109	0.0353395269952857	-0.304019	chicken_1502	Chicken_feces	#6388B8
SRR1586281	0.228247577794483	0.0135270888500025	0.00250770177449722	SRR1586281	Soil	#EB452C				chicken_1503	-0.406655	0.163090332345238	-0.108883	chicken_1503	Chicken_feces	#6388B8
SRR1586282	0.167221391901551	-0.00193846	0.0282266452834738	SRR1586282	Soil	#EB452C				chicken_1504	-0.373971	0.142010652661728	-0.00647632	chicken_1504	Chicken_feces	#6388B8
SRR1586283	0.216320115307158	-0.0286332	-0.0198913	SRR1586283	Soil	#EB452C				chicken_1505	-0.374243	0.125013676884365	-0.0567536	chicken_1505	Chicken_feces	#6388B8
SRR1586284	0.235398241960699	-0.0274438	-0.0272878	SRR1586284	Soil	#EB452C				chicken_1506	-0.387566	0.151525360781097	-0.0465599	chicken_1506	Chicken_feces	#6388B8
SRR1586285	0.166517670583453	0.0132531390242609	0.0359324988432787	SRR1586285	Soil	#EB452C				chicken_1507	-0.352466	0.13136268821572	0.0393414682796907	chicken_1507	Chicken_feces	#6388B8
SRR1586286	0.0357529471549908	0.00692121225477468	0.0169064172648506	SRR1586286	Soil	#EB452C				chicken_1508	-0.400792	0.149500451716281	-0.0507686	chicken_1508	Chicken_feces	#6388B8
SRR1586287	0.236223331485189	0.0183248924503018	-0.0171551	SRR1586287	Soil	#EB452C				chicken_1509	-0.326069	0.170017790029642	0.146669194275815	chicken_1509	Chicken_feces	#6388B8
SRR1586288	0.208747399518538	0.0216303971914229	0.0577742897135541	SRR1586288	Soil	#EB452C				chicken_1514	-0.45092	0.196611931885492	-0.216347	chicken_1514	Chicken_feces	#6388B8
SRR1586289	0.201125422859551	0.00800515365880857	0.0846119612948743	SRR1586289	Soil	#EB452C				chicken_1515	-0.387728	0.0891552436691	-0.372279	chicken_1515	Chicken_feces	#6388B8
SRR1586298	0.15911841281038	0.0358617939944805	0.0194409886585993	SRR1586298	Soil	#EB452C				chicken_1516	-0.403518	0.123799432248733	-0.257373	chicken_1516	Chicken_feces	#6388B8
SRR1586299	0.224069294523441	-0.00574404	-0.0232484	SRR1586299	Soil	#EB452C				chicken_1517	-0.358191	0.0592672296112002	-0.331724	chicken_1517	Chicken_feces	#6388B8
SRR1586300	0.202733144370655	0.00130865653328934	0.00463474215222574	SRR1586300	Soil	#EB452C				chicken_1518	-0.0190704	-0.162242	-0.0045389	chicken_1518	Chicken_feces	#6388B8
SRR1586301	0.00592737567571936	-0.00896357	0.0436307574838689	SRR1586301	Soil	#EB452C				chicken_1519	-0.277863	0.0355956800850669	-0.144147	chicken_1519	Chicken_feces	#6388B8
SRR1586302	0.239094581212195	-0.0384742	-0.0220621	SRR1586302	Soil	#EB452C				chicken_1520	-0.0567098	-0.0578913	0.0305689791142069	chicken_1520	Chicken_feces	#6388B8
SRR1586303	0.216597220198317	0.0448972703018607	0.0245669203396885	SRR1586303	Soil	#EB452C				chicken_1521	-0.00683228	-0.177943	-0.00743009	chicken_1521	Chicken_feces	#6388B8
SRR1586304	0.186000608717308	0.0102542107730155	0.0702397917231845	SRR1586304	Soil	#EB452C				chicken_1522	-0.263624	0.00474942775926194	-0.193125	chicken_1522	Chicken_feces	#6388B8
SRR1586306	0.211614348425114	-0.0029199	0.0185232513793315	SRR1586306	Soil	#EB452C				chicken_1524	-0.199783	-0.0500309	-0.0021993	chicken_1524	Chicken_feces	#6388B8
SRR1586307	0.210407353515883	0.0260053438716439	0.0206148262929767	SRR1586307	Soil	#EB452C				chicken_1526	-0.365871	0.0816840975722493	-0.34391	chicken_1526	Chicken_feces	#6388B8
SRR1586308	0.192210554533727	-0.0252663	0.0585217131587643	SRR1586308	Soil	#EB452C				chicken_1527	-0.186377	-0.0814947	-0.159703	chicken_1527	Chicken_feces	#6388B8
SRR1586314	0.200133464051936	-0.00108714	0.009744574146093	SRR1586314	Soil	#EB452C				chicken_1528	-0.160822	-0.0998753	-0.157151	chicken_1528	Chicken_feces	#6388B8
SRR1586315	0.200358330435899	0.0151766729012018	0.0202593792057278	SRR1586315	Soil	#EB452C				chicken_1529	-0.0214415	-0.161515	-0.0240369	chicken_1529	Chicken_feces	#6388B8
SRR1586316	0.150032894001769	-0.11736	0.0477570386033362	SRR1586316	Soil	#EB452C				chicken_1530	-0.35412	0.071933252157033	-0.296097	chicken_1530	Chicken_feces	#6388B8
SRR1586317	-0.0284522	-0.207117	0.0653367809129751	SRR1586317	Soil	#EB452C				chicken_1531	-0.0529441	-0.152003	-0.0292597	chicken_1531	Chicken_feces	#6388B8
SRR1586318	0.23259810672623	-0.0099388	0.0221805561486974	SRR1586318	Soil	#EB452C				chicken_1532	-0.158279	-0.0703428	-0.0673372	chicken_1532	Chicken_feces	#6388B8
SRR1586320	0.0816643605701315	-0.123531	0.115388234705195	SRR1586320	Soil	#EB452C				chicken_1533	-0.108099	-0.0978173	-0.049342	chicken_1533	Chicken_feces	#6388B8
SRR1586322	0.225725043486691	0.0148791468913069	0.0256050964032267	SRR1586322	Soil	#EB452C				chicken_1534	-0.296797	0.0230315410900529	-0.183423	chicken_1534	Chicken_feces	#6388B8
SRR1586323	0.246524406179327	-0.00693961	0.0558616018639269	SRR1586323	Soil	#EB452C				chicken_1535	-0.40539	0.113471581622702	-0.341553	chicken_1535	Chicken_feces	#6388B8
SRR1586324	0.204423367779142	0.017811762494308	0.057170387197299	SRR1586324	Soil	#EB452C				chicken_1536	-0.366265	0.06194255905177	-0.395052	chicken_1536	Chicken_feces	#6388B8
SRR1586325	-0.0462626	-0.0333454	0.0228780146120361	SRR1586325	Soil	#EB452C				chicken_1537	-0.360628	0.0778677741406837	-0.325146	chicken_1537	Chicken_feces	#6388B8
Sewage_840	-0.440581	-0.12129	-0.288056	Sewage_840	Sewage	#BE7F0E				chicken_1538	-0.306638	0.0169363765168938	-0.341953	chicken_1538	Chicken_feces	#6388B8
Sewage_841	-0.470733	-0.0474059	-0.29588	Sewage_841	Sewage	#BE7F0E				chicken_1539	-0.354308	0.0620956228176208	-0.365386	chicken_1539	Chicken_feces	#6388B8
Sewage_842	-0.443125	-0.0903298	-0.290865	Sewage_842	Sewage	#BE7F0E				chicken_1540	-0.393591	0.111972696197791	-0.31548	chicken_1540	Chicken_feces	#6388B8
Sewage_843	-0.461776	-0.0353875	-0.287822	Sewage_843	Sewage	#BE7F0E				chicken_1541	-0.344887	0.120050512914469	-0.159238	chicken_1541	Chicken_feces	#6388B8
Sewage_844	-0.496659	0.0826349768765792	-0.246397	Sewage_844	Sewage	#BE7F0E				chicken_1542	-0.372248	0.170694106050961	-0.0268304	chicken_1542	Chicken_feces	#6388B8
Sewage_845	-0.474311	-0.0221075	-0.277502	Sewage_845	Sewage	#BE7F0E				chicken_1543	-0.286711	0.0457023527097414	-0.257377	chicken_1543	Chicken_feces	#6388B8
Sewage_846	-0.471934	0.0195001987811171	-0.249238	Sewage_846	Sewage	#BE7F0E				chicken_1544	-0.396058	0.0866522768297192	-0.349767	chicken_1544	Chicken_feces	#6388B8
Sewage_847	-0.465079	0.0228055500984755	-0.232541	Sewage_847	Sewage	#BE7F0E				human_1545	0.143350184008219	0.123037010316477	0.239481437843534	human_1545	Human_feces	#B7C4BD
Sewage_848	-0.458897	0.0117851736595158	-0.235521	Sewage_848	Sewage	#BE7F0E				human_1546	0.167041519281028	-0.000466112	0.0857145511791205	human_1546	Human_feces	#B7C4BD
Sewage_849	-0.442124	-0.119413	-0.285283	Sewage_849	Sewage	#BE7F0E				human_1547	-0.310525	0.172927094879809	0.11650419853059	human_1547	Human_feces	#B7C4BD
Sewage_850	-0.432145	-0.117119	-0.274146	Sewage_850	Sewage	#BE7F0E				human_1548	-0.28851	0.191726922611948	0.0399140389330992	human_1548	Human_feces	#B7C4BD
Sewage_851	-0.471624	-0.0186817	-0.269048	Sewage_851	Sewage	#BE7F0E				human_1549	-0.368364	0.197897444522668	0.0757680304160072	human_1549	Human_feces	#B7C4BD
Sewage_852	-0.466238	0.0155942066732004	-0.237974	Sewage_852	Sewage	#BE7F0E				human_1550	-0.356905	0.143521910596183	0.0164995854963462	human_1550	Human_feces	#B7C4BD
Sewage_853	-0.455868	0.0198641571054646	-0.22654	Sewage_853	Sewage	#BE7F0E				human_1551	-0.358229	0.115933393779477	-0.068558	human_1551	Human_feces	#B7C4BD
Sewage_854	-0.457084	-0.00232743	-0.237183	Sewage_854	Sewage	#BE7F0E				human_1552	-0.321671	0.195451109661329	0.122170157795448	human_1552	Human_feces	#B7C4BD
Sewage_855	-0.450042	-0.0385302	-0.248968	Sewage_855	Sewage	#BE7F0E				human_1553	-0.210005	0.158940426336701	0.220273743082451	human_1553	Human_feces	#B7C4BD
Sewage_856	-0.446164	-0.00955295	-0.244815	Sewage_856	Sewage	#BE7F0E				human_1554	-0.337377	0.185318485738903	0.196233074486918	human_1554	Human_feces	#B7C4BD
Sewage_857	-0.473758	0.0533943979648124	-0.223532	Sewage_857	Sewage	#BE7F0E				human_1555	-0.318769	0.0824294394898498	-0.149675	human_1555	Human_feces	#B7C4BD
Sewage_858	-0.47243	0.0357150896262594	-0.234822	Sewage_858	Sewage	#BE7F0E				human_1556	-0.347699	0.183461003646833	0.146376716102436	human_1556	Human_feces	#B7C4BD
Sewage_859	-0.502647	0.0788047289263256	-0.249229	Sewage_859	Sewage	#BE7F0E				human_1557	-0.354933	0.117330512389349	-0.111767	human_1557	Human_feces	#B7C4BD
Sewage_860	-0.483878	-0.0117812	-0.266295	Sewage_860	Sewage	#BE7F0E				human_1558	-0.312056	0.0176733530340995	-0.333364	human_1558	Human_feces	#B7C4BD
Sewage_861	-0.484614	-0.0188841	-0.264299	Sewage_861	Sewage	#BE7F0E				human_1559	-0.269189	0.158238613893713	0.0547413244042971	human_1559	Human_feces	#B7C4BD
Sewage_862	-0.467399	-0.059137	-0.262894	Sewage_862	Sewage	#BE7F0E				human_1560	-0.298913	0.198083679170495	0.131801140852918	human_1560	Human_feces	#B7C4BD
Sewage_863	-0.504283	0.0844739438605128	-0.247748	Sewage_863	Sewage	#BE7F0E				human_1561	-0.255362	0.234363920792719	0.152005182713203	human_1561	Human_feces	#B7C4BD
Sewage_864	-0.448988	-0.0904436	-0.258982	Sewage_864	Sewage	#BE7F0E				human_1562	-0.0497513	-0.121036	-0.0314735	human_1562	Human_feces	#B7C4BD
SRR15400728	0.264039133920451	-0.0260503	-0.0156429	SRR15400728	Soil	#EB452C				human_1563	-0.265529	0.193019377085942	0.164286729365915	human_1563	Human_feces	#B7C4BD
SRR15400729	0.294219644725878	-0.00565629	-0.0771115	SRR15400729	Soil	#EB452C				human_1564	-0.326266	0.21104157595957	0.103018876030825	human_1564	Human_feces	#B7C4BD
SRR15400730	0.291587016308314	0.00518923468054175	-0.0590441	SRR15400730	Soil	#EB452C				human_1565	-0.339842	0.109933242231566	-0.118507	human_1565	Human_feces	#B7C4BD
SRR15400731	0.27830433544239	-0.0445443	-0.0721569	SRR15400731	Soil	#EB452C				SRR5195110	0.00538614944687355	-0.359288	-0.00552603	SRR5195110	Soil	#EB452C
SRR15400732	0.27771004290135	-0.00534272	-0.0531825	SRR15400732	Soil	#EB452C				SRR5195111	0.00199797672608566	-0.177469	0.00506053733318176	SRR5195111	Soil	#EB452C
SRR15400733	0.285841588090511	0.0144483049456218	-0.0514688	SRR15400733	Soil	#EB452C				SRR5195112	0.00138898559385826	-0.331133	-0.00675075	SRR5195112	Soil	#EB452C
SRR15400734	0.282222149634257	0.0056009661583342	-0.0674377	SRR15400734	Soil	#EB452C				SRR5195115	0.00203988437653162	-0.243507	0.00467535033122755	SRR5195115	Soil	#EB452C
SRR15400735	0.281676436537934	-0.00321927	-0.0711477	SRR15400735	Soil	#EB452C				SRR3954472	0.000491195572627026	-0.309874	-0.00681454	SRR3954472	Soil	#EB452C
SRR15400736	0.294498085004374	0.00938138398044202	-0.0555166	SRR15400736	Soil	#EB452C				SRR5195139	0.0754238586571485	-0.176773	-0.0262873	SRR5195139	Soil	#EB452C
Swine_feces_875	-0.472225	0.323212661717272	-0.0915624	Swine_feces_875	Swine_feces	#824621				SRR5195140	0.00469078674016424	-0.244615	0.0103701848686357	SRR5195140	Soil	#EB452C
Swine_feces_876	-0.469502	0.322001840790146	-0.0894978	Swine_feces_876	Swine_feces	#824621				SRR5195142	-0.00213081	-0.210182	-0.00331158	SRR5195142	Soil	#EB452C
Sewage_877	-0.440589	0.0690623774477636	-0.176381	Sewage_877	Sewage	#BE7F0E				SRR5195144	-0.00242303	-0.175129	-0.00508277	SRR5195144	Soil	#EB452C
Swine_feces_878	-0.468409	0.321614230998974	-0.0882643	Swine_feces_878	Swine_feces	#824621				SRR5195146	0.0031915364542716	-0.195361	0.00743091214034022	SRR5195146	Soil	#EB452C
Swine_feces_879	-0.472458	0.309574477284852	-0.0996231	Swine_feces_879	Swine_feces	#824621				SRR5258708	-0.00287563	-0.2358	-0.00669445	SRR5258708	Soil	#EB452C
Swine_feces_880	-0.471935	0.325355490380956	-0.0901682	Swine_feces_880	Swine_feces	#824621				SRR5260370	-0.00287841	-0.234063	-0.00678893	SRR5260370	Soil	#EB452C
Swine_feces_881	-0.469608	0.320643255940661	-0.0900953	Swine_feces_881	Swine_feces	#824621				SRR5678807	-0.404475	0.120849434414998	-0.300364	SRR5678807	Soil	#EB452C
Chicken_feces_882	-0.463047	0.303358318651719	-0.0886438	Chicken_feces_882	Chicken_feces	#6388B8				SRR5678814	0.0061149267705584	-0.282443	0.0092637210825809	SRR5678814	Soil	#EB452C
Chicken_feces_883	-0.430216	0.251147561245845	-0.0762708	Chicken_feces_883	Chicken_feces	#6388B8				SRR5678815	0.0488704304500547	-0.248132	0.132459979575413	SRR5678815	Soil	#EB452C
Chicken_feces_884	-0.357721	0.172587797062648	-0.0240332	Chicken_feces_884	Chicken_feces	#6388B8				SRR5678816	0.0354641783053754	-0.362805	0.0341152488181911	SRR5678816	Soil	#EB452C
Chicken_feces_885	-0.466614	0.317294013878878	-0.0885425	Chicken_feces_885	Chicken_feces	#6388B8				SRR5690606	0.0904305961545103	-0.207776	0.070733665810669	SRR5690606	Soil	#EB452C
Chicken_feces_886	-0.449061	0.29933608057057	-0.0754743	Chicken_feces_886	Chicken_feces	#6388B8				SRR5690625	-0.0146416	-0.0697449	0.207684316570719	SRR5690625	Soil	#EB452C
Chicken_feces_887	-0.364842	0.224679464224222	-0.00957606	Chicken_feces_887	Chicken_feces	#6388B8				SRR5919107	0.00154614586625143	-0.236783	0.00697488036183533	SRR5919107	Soil	#EB452C
Chicken_feces_888	-0.352567	0.199843408393905	-0.0036187	Chicken_feces_888	Chicken_feces	#6388B8				SRR5919206	-0.00209098	-0.178204	-0.0055648	SRR5919206	Soil	#EB452C
Chicken_feces_889	-0.364216	0.214715266841694	-0.0160551	Chicken_feces_889	Chicken_feces	#6388B8				SRR6185295	0.0026231893858663	-0.24243	0.00622003452149803	SRR6185295	Soil	#EB452C
Chicken_feces_890	-0.320739	0.156990076943877	0.011446244099461	Chicken_feces_890	Chicken_feces	#6388B8				SRR6185312	0.00270058341149612	-0.244893	0.0104668711160038	SRR6185312	Soil	#EB452C
Chicken_feces_891	-0.358448	0.182016914578768	-0.0218561	Chicken_feces_891	Chicken_feces	#6388B8				SRR6185437	0.0677395418237341	-0.190971	-0.0170066	SRR6185437	Soil	#EB452C
Chicken_feces_892	-0.331314	0.176834621676147	0.0101714822655407	Chicken_feces_892	Chicken_feces	#6388B8				SRR6476620	0.00131563156846738	-0.329678	-0.00676231	SRR6476620	Soil	#EB452C
Chicken_feces_893	-0.433067	0.290230781493908	-0.0587454	Chicken_feces_893	Chicken_feces	#6388B8				SRR6478736	0.0019812724718847	-0.3474	-0.00723186	SRR6478736	Soil	#EB452C
Chicken_feces_894	-0.403672	0.239690773866962	-0.0478387	Chicken_feces_894	Chicken_feces	#6388B8				SRR8439391	0.0106282516702894	-0.183064	-0.0104549	SRR8439391	Soil	#EB452C
Chicken_feces_895	-0.476088	0.247246337746042	-0.116174	Chicken_feces_895	Chicken_feces	#6388B8				ERR1877694	-0.00265806	-0.180567	-0.00587757	ERR1877694	Soil	#EB452C
Chicken_feces_896	-0.453473	0.267015741421762	-0.0810047	Chicken_feces_896	Chicken_feces	#6388B8				SRR6201994	0.0038295696441106	-0.360372	-0.00634795	SRR6201994	Soil	#EB452C
Chicken_feces_897	-0.461115	0.314912526465506	-0.0829476	Chicken_feces_897	Chicken_feces	#6388B8				SRR6202158	-0.00287787	-0.235324	-0.00674845	SRR6202158	Soil	#EB452C
Chicken_feces_898	-0.415694	0.266002406492956	-0.0492709	Chicken_feces_898	Chicken_feces	#6388B8				SRR7003767	0.00662866239632725	-0.247837	0.0302355006237186	SRR7003767	Soil	#EB452C
Chicken_feces_899	-0.437236	0.295931848911325	-0.0649742	Chicken_feces_899	Chicken_feces	#6388B8				SRR7004144	0.00548423004147546	-0.251858	0.0191345982685862	SRR7004144	Soil	#EB452C
Chicken_feces_900	-0.469703	0.302316556941294	-0.101271	Chicken_feces_900	Chicken_feces	#6388B8				SRR7004196	-0.0025324	-0.183954	-0.000119197	SRR7004196	Soil	#EB452C
Chicken_feces_901	-0.39888	0.235071929286872	-0.0551866	Chicken_feces_901	Chicken_feces	#6388B8				SRR7468846	0.00969350538805236	-0.244475	0.0329640826440308	SRR7468846	Soil	#EB452C
Chicken_feces_902	-0.410716	0.256424104598417	-0.0528043	Chicken_feces_902	Chicken_feces	#6388B8				SRR7468865	0.00879653369917676	-0.25826	0.0328585724198489	SRR7468865	Soil	#EB452C
Chicken_feces_903	-0.383486	0.248871154499681	-0.014768	Chicken_feces_903	Chicken_feces	#6388B8				SRR7471040	0.0095572239348936	-0.244533	0.0324010675731943	SRR7471040	Soil	#EB452C
Chicken_feces_904	-0.407827	0.277457915340776	-0.0332145	Chicken_feces_904	Chicken_feces	#6388B8				SRR7497547	-0.00270047	-0.172249	-0.00568989	SRR7497547	Soil	#EB452C
Chicken_feces_905	-0.365711	0.237207447234258	-0.0072731	Chicken_feces_905	Chicken_feces	#6388B8				SRR7497549	-0.000679391	-0.240556	-0.00842977	SRR7497549	Soil	#EB452C
Chicken_feces_906	-0.319131	0.171852442635334	0.0176302657166297	Chicken_feces_906	Chicken_feces	#6388B8				SRR7549133	-0.00378753	-0.189282	-0.00144099	SRR7549133	Soil	#EB452C
Chicken_feces_907	-0.38798	0.22228879216973	-0.0369519	Chicken_feces_907	Chicken_feces	#6388B8				SRR7686999	0.0116340095605857	-0.240909	0.0452318180563648	SRR7686999	Soil	#EB452C
Chicken_feces_908	-0.419927	0.265032034905855	-0.053254	Chicken_feces_908	Chicken_feces	#6388B8				SRR7687001	0.010031065736386	-0.244271	0.0343766983170489	SRR7687001	Soil	#EB452C
Chicken_feces_909	-0.387301	0.193400418000447	-0.0536511	Chicken_feces_909	Chicken_feces	#6388B8				SRR9032074	0.0312698618645215	-0.322082	-0.0167695	SRR9032074	Soil	#EB452C
Chicken_feces_910	-0.423359	0.243615520503168	-0.0689375	Chicken_feces_910	Chicken_feces	#6388B8				SRR9032198	0.0248210052067329	-0.387697	0.0336526966197081	SRR9032198	Soil	#EB452C
Chicken_feces_911	-0.336177	0.186721248472061	0.00944923547281586	Chicken_feces_911	Chicken_feces	#6388B8				SRR9032300	0.000658092748141445	-0.228022	0.00432560692464573	SRR9032300	Soil	#EB452C
Chicken_feces_912	-0.352794	0.204217635060854	-0.00147181	Chicken_feces_912	Chicken_feces	#6388B8				SRR9032615	0.0317267398266555	-0.193636	-0.0183093	SRR9032615	Soil	#EB452C
Chicken_feces_913	-0.336423	0.179429730420188	0.00417736162107419	Chicken_feces_913	Chicken_feces	#6388B8				ERR3890107	-0.00183776	-0.179492	-0.00544381	ERR3890107	Soil	#EB452C
Chicken_feces_914	-0.350294	0.196622016884523	-0.0035052	Chicken_feces_914	Chicken_feces	#6388B8				ERR436058	0.011672212265819	-0.239701	0.047878047121046	ERR436058	Soil	#EB452C
Chicken_feces_915	-0.367844	0.212915777630008	-0.0392455	Chicken_feces_915	Chicken_feces	#6388B8				ERR4878506	0.00442366214707577	-0.341223	-0.00569919	ERR4878506	Soil	#EB452C
Chicken_feces_916	-0.346172	0.184624570753041	-0.0061641	Chicken_feces_916	Chicken_feces	#6388B8				ERR4878509	0.0074910172268007	-0.196107	0.0587110123141259	ERR4878509	Soil	#EB452C
Chicken_feces_917	-0.377547	0.230285647426985	-0.0182105	Chicken_feces_917	Chicken_feces	#6388B8				ERR4878510	-0.00264786	-0.177626	-0.00531521	ERR4878510	Soil	#EB452C
Chicken_feces_918	-0.34873	0.188912087601802	-0.00413572	Chicken_feces_918	Chicken_feces	#6388B8				SRR10159347	0.02412507265231	-0.238888	0.071261136658332	SRR10159347	Soil	#EB452C
Chicken_feces_919	-0.398497	0.223964426589238	-0.0472144	Chicken_feces_919	Chicken_feces	#6388B8				SRR10159348	-0.00239639	-0.180538	-0.00563471	SRR10159348	Soil	#EB452C
Chicken_feces_920	-0.34765	0.176147932911096	-0.0118391	Chicken_feces_920	Chicken_feces	#6388B8				SRR10159349	0.0559474462762338	-0.154992	-0.0110531	SRR10159349	Soil	#EB452C
Chicken_feces_921	-0.457488	0.271749789846426	-0.093494	Chicken_feces_921	Chicken_feces	#6388B8				SRR10159353	0.0441686601144427	-0.138611	0.0866239880391787	SRR10159353	Soil	#EB452C
Chicken_feces_922	-0.4474	0.302718971491828	-0.0688352	Chicken_feces_922	Chicken_feces	#6388B8				SRR10159355	-0.00174325	-0.181455	-0.00517015	SRR10159355	Soil	#EB452C
Chicken_feces_923	-0.319205	0.156681259482916	0.0119984121013133	Chicken_feces_923	Chicken_feces	#6388B8				SRR10159356	0.0114358093365243	-0.176405	-0.00317606	SRR10159356	Soil	#EB452C
Chicken_feces_924	-0.364144	0.18306069817786	-0.0342749	Chicken_feces_924	Chicken_feces	#6388B8				SRR10360614	-0.00231561	-0.20583	-0.00430627	SRR10360614	Soil	#EB452C
Chicken_feces_925	-0.392101	0.247437585371457	-0.0299505	Chicken_feces_925	Chicken_feces	#6388B8				SRR10360626	-0.00287521	-0.231475	-0.00682451	SRR10360626	Soil	#EB452C
Chicken_feces_926	-0.388039	0.239426270518893	-0.0257683	Chicken_feces_926	Chicken_feces	#6388B8				SRR10360643	-0.00185603	-0.248534	-0.00123554	SRR10360643	Soil	#EB452C
Chicken_feces_927	-0.411859	0.25220521753208	-0.0560236	Chicken_feces_927	Chicken_feces	#6388B8				SRR10360644	-0.00287601	-0.235818	-0.00670525	SRR10360644	Soil	#EB452C
Chicken_feces_928	-0.34866	0.202251329683205	-0.00188364	Chicken_feces_928	Chicken_feces	#6388B8				SRR10360651	-0.00223543	-0.208206	-0.00386958	SRR10360651	Soil	#EB452C
Chicken_feces_929	-0.38022	0.208288869517323	-0.0346451	Chicken_feces_929	Chicken_feces	#6388B8				SRR10360654	-0.00224214	-0.208043	-0.00390579	SRR10360654	Soil	#EB452C
Chicken_feces_930	-0.33162	0.170001238664368	0.0046949622908825	Chicken_feces_930	Chicken_feces	#6388B8				SRR11823711	-0.00225745	-0.201961	-0.00215192	SRR11823711	Soil	#EB452C
Chicken_feces_931	-0.317622	0.168064291999552	0.0182533250818915	Chicken_feces_931	Chicken_feces	#6388B8				SRR11823712	0.0868276978298357	-0.178151	-0.0328121	SRR11823712	Soil	#EB452C
Chicken_feces_932	-0.399831	0.239745120471412	-0.0450974	Chicken_feces_932	Chicken_feces	#6388B8				SRR11823714	-0.00226858	-0.202639	-0.002301	SRR11823714	Soil	#EB452C
Chicken_feces_933	-0.411695	0.23069332663601	-0.0711243	Chicken_feces_933	Chicken_feces	#6388B8				SRR11823719	-0.00227378	-0.179313	-0.00518278	SRR11823719	Soil	#EB452C
Chicken_feces_934	-0.3741	0.222594898384803	-0.025244	Chicken_feces_934	Chicken_feces	#6388B8				SRR11823722	-0.000494594	-0.183428	-0.00175197	SRR11823722	Soil	#EB452C
Chicken_feces_935	-0.394626	0.229688828527574	-0.0546059	Chicken_feces_935	Chicken_feces	#6388B8				SRR1185960	0.00434609716059791	-0.20886	0.0208050062795031	SRR1185960	Soil	#EB452C
Chicken_feces_936	-0.352776	0.176538922770842	-0.0166102	Chicken_feces_936	Chicken_feces	#6388B8				SRR12284398	0.0509968183567239	-0.152871	0.00423253568150301	SRR12284398	Soil	#EB452C
Chicken_feces_937	-0.406906	0.24885783229384	-0.0438265	Chicken_feces_937	Chicken_feces	#6388B8				SRR12284399	-0.000159444	-0.246867	-0.00867795	SRR12284399	Soil	#EB452C
Chicken_feces_938	-0.343528	0.199258012639651	0.00696079768778659	Chicken_feces_938	Chicken_feces	#6388B8				SRR12284405	0.00552179433299055	-0.193413	0.0636212503488803	SRR12284405	Soil	#EB452C
Chicken_feces_939	-0.359354	0.21511572357569	-0.0071523	Chicken_feces_939	Chicken_feces	#6388B8				SRR12640491	-0.00227115	-0.17973	-0.00563399	SRR12640491	Soil	#EB452C
Chicken_feces_940	-0.405161	0.242051286439958	-0.0543051	Chicken_feces_940	Chicken_feces	#6388B8				SRR12640494	0.0373260885396858	-0.193636	-0.0199852	SRR12640494	Soil	#EB452C
Chicken_feces_941	-0.455806	0.270382110808143	-0.0955551	Chicken_feces_941	Chicken_feces	#6388B8				SRR12640495	0.0532765416758236	-0.245134	-0.00851571	SRR12640495	Soil	#EB452C
Chicken_feces_942	-0.464421	0.287724441344582	-0.0993179	Chicken_feces_942	Chicken_feces	#6388B8				SRR12823098	0.00407658007403113	-0.332012	-0.00547542	SRR12823098	Soil	#EB452C
Chicken_feces_943	-0.445197	0.297305330553232	-0.0712405	Chicken_feces_943	Chicken_feces	#6388B8				SRR2093878	0.0509596829786026	-0.199438	0.0666526081287381	SRR2093878	Soil	#EB452C
Chicken_feces_944	-0.464657	0.284740322764428	-0.0913707	Chicken_feces_944	Chicken_feces	#6388B8				SRR2954705	-0.00230985	-0.204161	-0.00279839	SRR2954705	Soil	#EB452C
Chicken_feces_945	-0.473505	0.271357171352583	-0.106103	Chicken_feces_945	Chicken_feces	#6388B8				SRR3439671	-0.00228374	-0.203296	-0.00248768	SRR3439671	Soil	#EB452C
Chicken_feces_946	-0.426135	0.284839429136056	-0.054312	Chicken_feces_946	Chicken_feces	#6388B8				SRR3452784	0.0628522150838358	-0.187569	-0.0269162	SRR3452784	Soil	#EB452C
Chicken_feces_947	-0.454532	0.285852075139865	-0.0830821	Chicken_feces_947	Chicken_feces	#6388B8				SRR3452787	-0.00231662	-0.204321	-0.00287595	SRR3452787	Soil	#EB452C
Chicken_feces_948	-0.356043	0.179306214493551	-0.0208362	Chicken_feces_948	Chicken_feces	#6388B8				SRR350471	0.00122484363442514	-0.17904	-0.00525237	SRR350471	Soil	#EB452C
Chicken_feces_949	-0.420471	0.261052665693865	-0.0565905	Chicken_feces_949	Chicken_feces	#6388B8				SRR350920	0.00340793928136642	-0.331165	0.00306995754252956	SRR350920	Soil	#EB452C
Chicken_feces_950	-0.341828	0.181206847236993	-0.00112518	Chicken_feces_950	Chicken_feces	#6388B8				SRR351474	-0.00099737	-0.257548	-0.0065623	SRR351474	Soil	#EB452C
Chicken_feces_951	-0.404891	0.260682029379459	-0.0387852	Chicken_feces_951	Chicken_feces	#6388B8				SRR3601981	0.0057964938815458	-0.238156	0.037970668715746	SRR3601981	Soil	#EB452C
Chicken_feces_952	-0.462449	0.278664757148837	-0.102951	Chicken_feces_952	Chicken_feces	#6388B8				SRR3747812	-0.00267764	-0.176012	-0.00543317	SRR3747812	Soil	#EB452C
Chicken_feces_953	-0.405704	0.240448782106565	-0.0518642	Chicken_feces_953	Chicken_feces	#6388B8				SRR3747847	-0.00594815	-0.166271	0.0203723413947901	SRR3747847	Soil	#EB452C
Chicken_feces_954	-0.482919	0.299557191323159	-0.114866	Chicken_feces_954	Chicken_feces	#6388B8				SRR3978320	0.00422983744460126	-0.358798	-0.00613748	SRR3978320	Soil	#EB452C
Chicken_feces_955	-0.440764	0.276769900255017	-0.0774549	Chicken_feces_955	Chicken_feces	#6388B8				SRR3988262	0.00419375240845694	-0.359297	-0.00615584	SRR3988262	Soil	#EB452C
Chicken_feces_956	-0.458737	0.295098583434383	-0.0850378	Chicken_feces_956	Chicken_feces	#6388B8				SRR3988264	0.00391650353180706	-0.357493	-0.00622665	SRR3988264	Soil	#EB452C
Chicken_feces_957	-0.460814	0.278147946813092	-0.0966888	Chicken_feces_957	Chicken_feces	#6388B8				SRR3988265	0.00381867896873414	-0.325175	-0.00529945	SRR3988265	Soil	#EB452C
Chicken_feces_958	-0.347436	0.175976315822798	-0.0113078	Chicken_feces_958	Chicken_feces	#6388B8				SRR3989460	0.00458331370898238	-0.345718	-0.0058489	SRR3989460	Soil	#EB452C
Chicken_feces_959	-0.459328	0.320954808187121	-0.0798309	Chicken_feces_959	Chicken_feces	#6388B8				SRR3989482	0.00784200752550865	-0.168604	0.0423494527122826	SRR3989482	Soil	#EB452C
Chicken_feces_960	-0.430921	0.284048912375855	-0.0605972	Chicken_feces_960	Chicken_feces	#6388B8				SRR400520	0.00458046081659591	-0.345482	-0.00584125	SRR400520	Soil	#EB452C
Chicken_feces_961	-0.469154	0.279040339201768	-0.103822	Chicken_feces_961	Chicken_feces	#6388B8				SRR4027573	0.0108550019569071	-0.243324	0.0384738900629319	SRR4027573	Soil	#EB452C
Sewage_962	-0.43115	-0.031551	-0.187665	Sewage_962	Sewage	#BE7F0E				SRR4027580	0.00409444151321652	-0.360292	-0.00620049	SRR4027580	Soil	#EB452C
Sewage_963	-0.446578	0.00299566054237419	-0.191637	Sewage_963	Sewage	#BE7F0E				SRR4030066	0.00321361759749366	-0.287733	0.0118104669184012	SRR4030066	Soil	#EB452C
SRR4254071	0.168873565823173	0.0399556783812572	-0.0518837	SRR4254071	Soil	#EB452C				SRR4030068	-0.002816	-0.213525	-0.006699	SRR4030068	Soil	#EB452C
SRR4254072	0.146629043517072	-0.0455228	-0.0881372	SRR4254072	Soil	#EB452C				SRR4030084	0.0100593646289431	-0.24425	0.0344976158895288	SRR4030084	Soil	#EB452C
SRR4254074	0.130197216902812	-0.076488	-0.0803279	SRR4254074	Soil	#EB452C				SRR4289280	0.0341664739960165	-0.184268	0.0389370247714258	SRR4289280	Soil	#EB452C
SRR4254075	0.115639660089333	-0.16478	-0.0233972	SRR4254075	Soil	#EB452C				SRR5195127	-0.00209847	-0.186624	-0.0018905	SRR5195127	Soil	#EB452C
SRR4254076	0.134497894614383	-0.149804	-0.0132755	SRR4254076	Soil	#EB452C				SRR5195131	0.0434119954190586	-0.241596	0.0315820906690268	SRR5195131	Soil	#EB452C
Natural_water_969	-0.245898	-0.235307	0.000386265336406661	Natural_water_969	Natural_water	#92A7BF				SRR5195132	0.0461168783697904	-0.250542	0.0629666817500524	SRR5195132	Soil	#EB452C
Natural_water_970	-0.170471	-0.280754	0.152628613880131	Natural_water_970	Natural_water	#92A7BF				SRR5195135	0.0200006535060346	-0.234367	0.0350141638384173	SRR5195135	Soil	#EB452C
Natural_water_971	-0.242329	-0.266081	-0.0108301	Natural_water_971	Natural_water	#92A7BF				SRR5195136	0.00734479116974365	-0.223629	0.0198788089558168	SRR5195136	Soil	#EB452C
SRR8489900	0.279175810822825	-0.0294996	-0.100249	SRR8489900	Soil	#EB452C				SRR5215469	-0.00175268	-0.211622	-0.00126187	SRR5215469	Soil	#EB452C
SRR8489901	0.275407348530604	-0.0394945	-0.111924	SRR8489901	Soil	#EB452C				SRR5215470	-0.00225314	-0.207763	-0.0039652	SRR5215470	Soil	#EB452C
SRR8489902	0.271541996437805	-0.0313935	-0.108187	SRR8489902	Soil	#EB452C				SRR5215471	-0.00224119	-0.208066	-0.00390062	SRR5215471	Soil	#EB452C
SRR8489903	0.271483127310242	-0.0383892	-0.109695	SRR8489903	Soil	#EB452C				SRR5215510	-0.00264942	-0.177165	-0.00599507	SRR5215510	Soil	#EB452C
SRR8489904	0.272521596532989	-0.0372352	-0.101906	SRR8489904	Soil	#EB452C				SRR5215813	0.000505662311521068	-0.214263	-0.00235449	SRR5215813	Soil	#EB452C
SRR8489905	0.274888891123404	-0.0456687	-0.106565	SRR8489905	Soil	#EB452C				SRR5262249	-0.00249927	-0.199582	-0.00456837	SRR5262249	Soil	#EB452C
SRR8489906	0.270883521923242	-0.0318704	-0.107958	SRR8489906	Soil	#EB452C				SRR5262254	-0.00251106	-0.198901	-0.0046602	SRR5262254	Soil	#EB452C
SRR8489907	0.251200773048194	0.0358386925655569	-0.102816	SRR8489907	Soil	#EB452C				SRR5428010	-0.0345737	-0.142568	0.0724565039637716	SRR5428010	Soil	#EB452C
SRR8489908	0.255624087636508	0.0161105583600474	-0.0976101	SRR8489908	Soil	#EB452C				SRR5428114	0.00464105728876184	-0.171675	-0.00153124	SRR5428114	Soil	#EB452C
SRR8489909	0.25407243779821	0.0220396827585202	-0.091098	SRR8489909	Soil	#EB452C				SRR5582390	0.00270772531986105	-0.350532	-0.00650486	SRR5582390	Soil	#EB452C
SRR8489910	0.26130927704435	0.0136864083912359	-0.0960327	SRR8489910	Soil	#EB452C				SRR5919014	0.0316722170875165	-0.220722	0.016616795395087	SRR5919014	Soil	#EB452C
SRR8489911	0.260335903908292	0.0243059437065746	-0.109156	SRR8489911	Soil	#EB452C				SRR4289282	0.0257398427407033	-0.133971	0.0203489436944195	SRR4289282	Soil	#EB452C
SRR8489912	0.266005244587311	0.0189103682519175	-0.104914	SRR8489912	Soil	#EB452C				SRR4289283	0.208927229749908	-0.110371	0.00895488328092884	SRR4289283	Soil	#EB452C
SRR8489913	0.254465613599056	0.014000301045289	-0.0997429	SRR8489913	Soil	#EB452C				SRR4289284	0.0206513181980086	-0.185503	0.076454158690078	SRR4289284	Soil	#EB452C
SRR8489914	0.257447031022407	0.0172612464566846	-0.0952644	SRR8489914	Soil	#EB452C				SRR4289285	0.0837578652396278	-0.162204	-0.0171891	SRR4289285	Soil	#EB452C
SRR8489915	0.266236674918649	0.0354110915570404	-0.105551	SRR8489915	Soil	#EB452C				SRR4289286	0.0377462847977269	-0.217455	0.049726398101704	SRR4289286	Soil	#EB452C
SRR8489916	0.261111054390565	0.0263254801825839	-0.106746	SRR8489916	Soil	#EB452C				SRR4289287	0.0568325008604656	-0.184154	0.0842860692864771	SRR4289287	Soil	#EB452C
SRR8489917	0.263569437145652	0.0335705997038267	-0.106667	SRR8489917	Soil	#EB452C				SRR4289288	0.016416492031497	-0.208782	0.0509146417536249	SRR4289288	Soil	#EB452C
SRR14320324	0.106917416043978	-0.207353	-0.0709997	SRR14320324	Soil	#EB452C				SRR4289289	0.0357347196813576	-0.196866	0.0917896038216291	SRR4289289	Soil	#EB452C
SRR14320325	0.0877206413584931	-0.195812	-0.0728234	SRR14320325	Soil	#EB452C				SRR4289290	0.0304177387242795	-0.192848	0.0295115101109625	SRR4289290	Soil	#EB452C
SRR14320326	0.0835204029294489	-0.198385	-0.0608755	SRR14320326	Soil	#EB452C				SRR4289291	0.00431962102378189	-0.195346	0.0453622572515778	SRR4289291	Soil	#EB452C
SRR14320321	-0.0152452	-0.127337	-0.133389	SRR14320321	Soil	#EB452C				SRR4289292	0.0284102731766714	-0.190402	0.0303401574879308	SRR4289292	Soil	#EB452C
SRR14320322	0.0924596371262463	-0.186022	-0.0974756	SRR14320322	Soil	#EB452C				SRR5127900	0.0272959293377747	-0.201588	0.123841234931365	SRR5127900	Soil	#EB452C
SRR14320323	0.0765679079639471	-0.17865	-0.0975388	SRR14320323	Soil	#EB452C				SRR5130478	0.0947500063270928	-0.116482	0.0678193156392979	SRR5130478	Soil	#EB452C
SRR14320320	0.0784705209577088	-0.165497	-0.0806244	SRR14320320	Soil	#EB452C				SRR5130604	0.0585041073554152	-0.172065	0.055818454980031	SRR5130604	Soil	#EB452C
SRR14320328	0.110144654529951	-0.16608	-0.0710758	SRR14320328	Soil	#EB452C				SRR5152881	0.0288630769440847	-0.251653	0.0647070799797994	SRR5152881	Soil	#EB452C
SRR14320329	0.0757601880412583	-0.172823	-0.0840594	SRR14320329	Soil	#EB452C				SRR9888029	-0.00265607	-0.171873	-0.0005366	SRR9888029	Soil	#EB452C
SRR908208	-0.0556429	-0.178211	-0.0939746	SRR908208	Soil	#EB452C				SRR9998343	0.00915959817812365	-0.244501	0.0308736975775235	SRR9998343	Soil	#EB452C
SRR908211	-0.0336394	-0.177435	-0.0938943	SRR908211	Soil	#EB452C				SRR5195119	0.027855493584408	-0.270729	0.0419352659745354	SRR5195119	Soil	#EB452C
SRR908272	-0.102133	-0.166664	-0.0885697	SRR908272	Soil	#EB452C				SRR5195121	-1.76e-05	-0.192631	-0.00498691	SRR5195121	Soil	#EB452C
SRR908273	-0.0642446	-0.126858	-0.106688	SRR908273	Soil	#EB452C				SRR5195123	0.0353974654727586	-0.193736	-0.0194204	SRR5195123	Soil	#EB452C
SRR908275	-0.0142838	-0.107888	-0.127495	SRR908275	Soil	#EB452C				SRR5195124	-0.00197514	-0.211767	-0.00412775	SRR5195124	Soil	#EB452C
SRR908276	-0.0644629	-0.158937	-0.106993	SRR908276	Soil	#EB452C				SRR5195126	0.0034911695457064	-0.248643	0.0128959638947468	SRR5195126	Soil	#EB452C
SRR908279	0.0546453727985722	-0.157126	-0.111749	SRR908279	Soil	#EB452C				SRR7003765	-0.00262036	-0.172238	-0.00580739	SRR7003765	Soil	#EB452C
SRR908281	0.0806606308315798	-0.129096	-0.1036	SRR908281	Soil	#EB452C				SRR7093792	-0.00283057	-0.217364	-0.00675072	SRR7093792	Soil	#EB452C
SRR908290	0.0917548301254959	-0.118456	-0.0824624	SRR908290	Soil	#EB452C				SRR7093794	-0.00287466	-0.23125	-0.00682606	SRR7093794	Soil	#EB452C
SRR908291	0.0671560628210499	-0.131748	-0.0951498	SRR908291	Soil	#EB452C				SRR7093796	-0.0011158	-0.230414	-0.00592537	SRR7093796	Soil	#EB452C
WWTP_1009	-0.223323	-0.292327	-0.101297	WWTP_1009	WWTP_water	#52758C				SRR7093797	-0.00220697	-0.208842	-0.00371674	SRR7093797	Soil	#EB452C
WWTP_1010	-0.209161	-0.313185	-0.102826	WWTP_1010	WWTP_water	#52758C				SRR7097860	-0.00287697	-0.232237	-0.00681769	SRR7097860	Soil	#EB452C
WWTP_1011	-0.198015	-0.315744	-0.114134	WWTP_1011	WWTP_water	#52758C				SRR4027038	0.00352678748302346	-0.357399	-0.00641221	SRR4027038	Soil	#EB452C
WWTP_1012	-0.174706	-0.303503	-0.0904373	WWTP_1012	WWTP_water	#52758C				SRR4027040	0.00884134701100337	-0.375917	0.010004595218094	SRR4027040	Soil	#EB452C
WWTP_1013	-0.169822	-0.280947	-0.095263	WWTP_1013	WWTP_water	#52758C				SRR4027042	0.00386060001570693	-0.360547	-0.00633567	SRR4027042	Soil	#EB452C
WWTP_1014	-0.174644	-0.295861	-0.127989	WWTP_1014	WWTP_water	#52758C				SRR4027045	0.00642361788159696	-0.240873	0.0222732903679187	SRR4027045	Soil	#EB452C
WWTP_1015	-0.235149	-0.303722	-0.105169	WWTP_1015	WWTP_water	#52758C				SRR5207237	0.00342121595912833	-0.35661	-0.00640508	SRR5207237	Soil	#EB452C
WWTP_1016	-0.192538	-0.261624	-0.15322	WWTP_1016	WWTP_water	#52758C				SRR5209019	-0.00594815	-0.166271	0.0203723413947901	SRR5209019	Soil	#EB452C
WWTP_1017	-0.184725	-0.242944	-0.131805	WWTP_1017	WWTP_water	#52758C				SRR5209020	-0.00267764	-0.176012	-0.00543317	SRR5209020	Soil	#EB452C
WWTP_1018	-0.215573	-0.28371	-0.131109	WWTP_1018	WWTP_water	#52758C				SRR5209027	-0.00286608	-0.175294	0.00108591351056456	SRR5209027	Soil	#EB452C
WWTP_1019	-0.17169	-0.261256	-0.105339	WWTP_1019	WWTP_water	#52758C				SRR5209028	-0.13988	0.0779904209993842	0.189091718164475	SRR5209028	Soil	#EB452C
WWTP_1020	-0.171992	-0.27945	-0.0965367	WWTP_1020	WWTP_water	#52758C				SRR5209029	-0.198599	0.0855224908623846	0.141804956802124	SRR5209029	Soil	#EB452C
WWTP_1021	-0.192681	-0.273013	-0.100906	WWTP_1021	WWTP_water	#52758C				SRR5213597	-0.00155019	-0.208471	0.00164749413224709	SRR5213597	Soil	#EB452C
WWTP_1022	-0.207847	-0.300404	-0.119476	WWTP_1022	WWTP_water	#52758C				SRR5437660	-0.00287827	-0.234585	-0.00677523	SRR5437660	Soil	#EB452C
WWTP_1023	-0.228275	-0.293162	-0.0944828	WWTP_1023	WWTP_water	#52758C				SRR5639170	0.0149930253784549	-0.241333	0.113696621003002	SRR5639170	Soil	#EB452C
WWTP_1024	-0.202591	-0.280394	-0.0753383	WWTP_1024	WWTP_water	#52758C				SRR5678805	-0.40127	0.12148569155515	-0.29495	SRR5678805	Soil	#EB452C
WWTP_1025	-0.229911	-0.297379	-0.0854572	WWTP_1025	WWTP_water	#52758C				SRR5678808	-0.407824	0.121978422103889	-0.305411	SRR5678808	Soil	#EB452C
WWTP_1026	-0.210359	-0.319525	-0.126143	WWTP_1026	WWTP_water	#52758C				SRR5678809	0.0430410577305272	-0.219296	0.10828062339708	SRR5678809	Soil	#EB452C
WWTP_1027	-0.221506	-0.315764	-0.122168	WWTP_1027	WWTP_water	#52758C				SRR5678810	0.0784336099797737	-0.170346	0.109877663949913	SRR5678810	Soil	#EB452C
WWTP_1028	-0.19965	-0.320086	-0.133286	WWTP_1028	WWTP_water	#52758C				SRR5678811	-0.403736	0.126992522097047	-0.290286	SRR5678811	Soil	#EB452C
WWTP_1029	-0.155704	-0.278791	-0.104507	WWTP_1029	WWTP_water	#52758C				SRR5678812	-0.412165	0.133258899031063	-0.296263	SRR5678812	Soil	#EB452C
WWTP_1030	-0.165878	-0.27908	-0.0852256	WWTP_1030	WWTP_water	#52758C				SRR5688500	-0.00062342	-0.223562	0.0182680182396531	SRR5688500	Soil	#EB452C
WWTP_1031	-0.176461	-0.267006	-0.13483	WWTP_1031	WWTP_water	#52758C				SRR5690349	0.00200386650174909	-0.178594	-0.00522543	SRR5690349	Soil	#EB452C
WWTP_1032	-0.184958	-0.294701	-0.137963	WWTP_1032	WWTP_water	#52758C				SRR5690554	0.0187536877406183	-0.0854128	0.224621837041622	SRR5690554	Soil	#EB452C
WWTP_1033	-0.179544	-0.230396	-0.115932	WWTP_1033	WWTP_water	#52758C				SRR5881195	-0.00286008	-0.234722	-0.00664244	SRR5881195	Soil	#EB452C
WWTP_1034	-0.144483	-0.263618	-0.111478	WWTP_1034	WWTP_water	#52758C				SRR5881227	0.00370785571473878	-0.35926	-0.0063875	SRR5881227	Soil	#EB452C
WWTP_1035	-0.206375	-0.300768	-0.102145	WWTP_1035	WWTP_water	#52758C				SRR6186713	0.031090349979534	-0.211957	0.0309577006740767	SRR6186713	Soil	#EB452C
WWTP_1036	-0.217746	-0.306151	-0.137637	WWTP_1036	WWTP_water	#52758C				SRR6187397	0.0305174705502626	-0.211938	0.0303235034213438	SRR6187397	Soil	#EB452C
WWTP_1037	-0.206472	-0.28938	-0.121406	WWTP_1037	WWTP_water	#52758C				SRR6187401	0.00400493792003293	-0.286959	0.0142732473019022	SRR6187401	Soil	#EB452C
WWTP_1038	-0.237656	-0.320189	-0.120268	WWTP_1038	WWTP_water	#52758C				SRR6187549	0.00633734313575446	-0.251127	0.0249749933537621	SRR6187549	Soil	#EB452C
WWTP_1039	-0.174147	-0.242848	-0.136494	WWTP_1039	WWTP_water	#52758C				SRR6187551	0.00399895904377298	-0.36071	-0.00626455	SRR6187551	Soil	#EB452C
WWTP_1040	-0.180481	-0.270545	-0.13318	WWTP_1040	WWTP_water	#52758C				SRR6188471	-0.00185664	-0.248349	0.000559038181656174	SRR6188471	Soil	#EB452C
WWTP_1041	-0.169777	-0.266242	-0.137899	WWTP_1041	WWTP_water	#52758C				SRR6241674	0.0298562406238978	-0.162651	0.00625032712214771	SRR6241674	Soil	#EB452C
WWTP_1042	-0.156782	-0.256482	-0.0936124	WWTP_1042	WWTP_water	#52758C				SRR6293899	0.000155841974829285	-0.249418	-0.00881871	SRR6293899	Soil	#EB452C
WWTP_1043	-0.181996	-0.282758	-0.137818	WWTP_1043	WWTP_water	#52758C				SRR6797244	0.00358807445421962	-0.351013	-0.0048806	SRR6797244	Soil	#EB452C
WWTP_1044	-0.172088	-0.276993	-0.140024	WWTP_1044	WWTP_water	#52758C				SRR6956465	-0.00268611	-0.17869	-0.00608545	SRR6956465	Soil	#EB452C
WWTP_1045	-0.212413	-0.277672	-0.128117	WWTP_1045	WWTP_water	#52758C				SRR6956476	0.00249178584893569	-0.193632	-0.00372149	SRR6956476	Soil	#EB452C
WWTP_1046	-0.207455	-0.300601	-0.1162	WWTP_1046	WWTP_water	#52758C				SRR7965391	-0.00244983	-0.230617	-0.00520974	SRR7965391	Soil	#EB452C
WWTP_1047	-0.170686	-0.282484	-0.113932	WWTP_1047	WWTP_water	#52758C				SRR7965730	0.0250336195225245	-0.210669	0.024447192594589	SRR7965730	Soil	#EB452C
WWTP_1048	-0.163072	-0.25382	-0.0843871	WWTP_1048	WWTP_water	#52758C				SRR7965806	0.038332252990352	-0.208425	0.0395935237954187	SRR7965806	Soil	#EB452C
WWTP_1049	-0.303786	-0.295332	-0.188334	WWTP_1049	WWTP_water	#52758C				SRR7965807	0.02629075380285	-0.220608	0.0222197098340105	SRR7965807	Soil	#EB452C
WWTP_1050	-0.246761	-0.288183	-0.190385	WWTP_1050	WWTP_water	#52758C				SRR7967785	0.00393892739255411	-0.360753	-0.00629852	SRR7967785	Soil	#EB452C
WWTP_1051	-0.228991	-0.263337	-0.146513	WWTP_1051	WWTP_water	#52758C				SRR7967787	0.00531631471285271	-0.237896	0.0192725256326246	SRR7967787	Soil	#EB452C
WWTP_1052	-0.197764	-0.235439	-0.183809	WWTP_1052	WWTP_water	#52758C				SRR7967862	-0.00217578	-0.171211	-0.00587864	SRR7967862	Soil	#EB452C
WWTP_1053	-0.21888	-0.24688	-0.188922	WWTP_1053	WWTP_water	#52758C				SRR7967863	-0.0028769	-0.2357	-0.00672177	SRR7967863	Soil	#EB452C
WWTP_1054	-0.241522	-0.279844	-0.18843	WWTP_1054	WWTP_water	#52758C				SRR7967864	0.00274489886881597	-0.350916	-0.00649703	SRR7967864	Soil	#EB452C
WWTP_1055	-0.238262	-0.237803	-0.176685	WWTP_1055	WWTP_water	#52758C				SRR7968364	0.00458781181405129	-0.34609	-0.005861	SRR7968364	Soil	#EB452C
WWTP_1056	-0.214915	-0.231482	-0.182254	WWTP_1056	WWTP_water	#52758C				SRR7969078	-0.00270172	-0.177976	-0.00608027	SRR7969078	Soil	#EB452C
WWTP_1057	-0.260446	-0.154886	-0.1971	WWTP_1057	WWTP_water	#52758C				SRR8185406	-0.00416294	-0.187944	-0.000530088	SRR8185406	Soil	#EB452C
WWTP_1058	-0.279441	-0.193788	-0.199417	WWTP_1058	WWTP_water	#52758C				SRR8437984	0.00917836742936848	-0.244506	0.0309415046405828	SRR8437984	Soil	#EB452C
WWTP_1059	-0.223568	-0.173232	-0.200062	WWTP_1059	WWTP_water	#52758C				ERR2603317	0.00138708632849303	-0.209178	0.0586576297710848	ERR2603317	Soil	#EB452C
WWTP_1060	-0.247582	-0.192663	-0.204738	WWTP_1060	WWTP_water	#52758C				ERR911346	-0.000575646	-0.155303	0.0132525074366543	ERR911346	Soil	#EB452C
WWTP_1061	-0.279226	-0.154707	-0.191514	WWTP_1061	WWTP_water	#52758C				SRR7151502	0.00385793520082412	-0.326212	-0.00532668	SRR7151502	Soil	#EB452C
WWTP_1062	-0.222282	-0.25024	-0.176933	WWTP_1062	WWTP_water	#52758C				SRR9656164	0.0369019677221664	-0.240033	0.07276327885481	SRR9656164	Soil	#EB452C
Marine_water_1063	-0.208726	-0.187238	0.374963187654195	Marine_water_1063	Marine_water	#7393BA				SRR9656166	0.00384522094353182	-0.356216	-0.00631055	SRR9656166	Soil	#EB452C
Marine_water_1064	-0.306416	-0.0945253	0.468048204688085	Marine_water_1064	Marine_water	#7393BA				SRR13760645	-0.000350683	-0.180767	-0.00386794	SRR13760645	Soil	#EB452C
Marine_water_1065	-0.280682	-0.149275	0.507843349667243	Marine_water_1065	Marine_water	#7393BA				SRR13760653	0.00288095254236937	-0.186555	-0.00182098	SRR13760653	Soil	#EB452C
Marine_water_1066	-0.262949	-0.168128	0.439185653917904	Marine_water_1066	Marine_water	#7393BA				SRR13760659	0.00313845427437195	-0.189413	-0.00234845	SRR13760659	Soil	#EB452C
Marine_water_1067	-0.265548	-0.154465	0.476221612677207	Marine_water_1067	Marine_water	#7393BA				SRR13760674	0.00286103406179898	-0.193105	-0.00348224	SRR13760674	Soil	#EB452C
Marine_water_1068	-0.327131	-0.0318024	0.298254810309728	Marine_water_1068	Marine_water	#7393BA				SRR13760681	0.050850848449749	-0.159668	-0.000368566	SRR13760681	Soil	#EB452C
Marine_water_1069	-0.317318	-0.0118638	0.226931367749822	Marine_water_1069	Marine_water	#7393BA				SRR13760687	0.00426882632571385	-0.23062	-0.0037162	SRR13760687	Soil	#EB452C
Marine_water_1070	-0.335838	-0.0577548	0.406524087136695	Marine_water_1070	Marine_water	#7393BA				SRR13760688	0.00845853335372485	-0.165974	-0.00509852	SRR13760688	Soil	#EB452C
Marine_water_1071	-0.294463	-0.0345666	0.29446185455891	Marine_water_1071	Marine_water	#7393BA				SRR8244357	-0.0075742	-0.167356	-0.00623818	SRR8244357	Vegatable	#D0D9BF
Marine_water_1072	-0.277464	-0.0153773	0.273467692387136	Marine_water_1072	Marine_water	#7393BA				ERR6050628	0.0504097329548261	-0.155955	-0.013026	ERR6050628	Vegatable	#D0D9BF
Marine_water_1073	-0.284179	-0.0279281	0.306787281561935	Marine_water_1073	Marine_water	#7393BA				ERR6050633	-0.00275698	-0.180089	-0.000660816	ERR6050633	Vegatable	#D0D9BF
Marine_water_1074	-0.348908	-0.0876158	0.19860180587447	Marine_water_1074	Marine_water	#7393BA				ERR6050644	0.0344077382461969	-0.018179	0.0859864706496986	ERR6050644	Vegatable	#D0D9BF
Marine_water_1075	-0.326402	-0.0985982	0.081844136235952	Marine_water_1075	Marine_water	#7393BA				ERR6050646	-0.00232205	-0.17986	-0.00561659	ERR6050646	Vegatable	#D0D9BF
Marine_water_1076	-0.321543	-0.084973	0.387475382620179	Marine_water_1076	Marine_water	#7393BA				ERR6050649	-0.00293911	-0.174912	0.00240736975511589	ERR6050649	Vegatable	#D0D9BF
Marine_water_1077	-0.264114	-0.145468	0.507757563635962	Marine_water_1077	Marine_water	#7393BA				SRR10585507	0.000320838109676891	-0.243403	-0.00843933	SRR10585507	Vegatable	#D0D9BF
Marine_water_1078	-0.24716	-0.157605	0.429614286793309	Marine_water_1078	Marine_water	#7393BA				SRR5195106	-0.00177112	-0.215994	-0.00747547	SRR5195106	Vegatable	#D0D9BF
Marine_water_1079	-0.278126	-0.146508	0.515004574010003	Marine_water_1079	Marine_water	#7393BA				SRR17255014	0.0946764813186567	-0.208793	-0.0293385	SRR17255014	Vegatable	#D0D9BF
Marine_water_1080	-0.301974	-0.140551	0.481576174191771	Marine_water_1080	Marine_water	#7393BA				SRR17255015	0.000356003344279235	-0.244586	-0.00849247	SRR17255015	Vegatable	#D0D9BF
Marine_water_1081	-0.33082	-0.132096	0.486366664857498	Marine_water_1081	Marine_water	#7393BA				SRR17255016	-0.0014118	-0.181451	-8.91e-06	SRR17255016	Vegatable	#D0D9BF
Marine_water_1082	-0.284657	-0.151558	0.496527021087067	Marine_water_1082	Marine_water	#7393BA				SRR17255017	0.000113896672154756	-0.249044	-0.00879336	SRR17255017	Vegatable	#D0D9BF
Marine_water_1083	-0.273022	-0.15597	0.499794040631997	Marine_water_1083	Marine_water	#7393BA				SRR17255021	-0.000319563	-0.245273	-0.00861161	SRR17255021	Vegatable	#D0D9BF
Marine_water_1084	-0.279178	-0.00714571	0.305014759487951	Marine_water_1084	Marine_water	#7393BA				SRR17255028	0.00207657023122011	-0.238574	-0.0055234	SRR17255028	Vegatable	#D0D9BF
Marine_water_1085	-0.243704	-0.0555026	0.322041387912405	Marine_water_1085	Marine_water	#7393BA				SRR17255029	-2.82e-05	-0.247935	-0.00873046	SRR17255029	Vegatable	#D0D9BF
Marine_water_1086	-0.247328	-0.0690002	0.372871406496908	Marine_water_1086	Marine_water	#7393BA				SRR17255030	0.0878247006786958	-0.13598	-0.024744	SRR17255030	Vegatable	#D0D9BF
Marine_water_1087	-0.280828	0.0129408491402937	0.261589125389367	Marine_water_1087	Marine_water	#7393BA				SRR17255031	-0.000184665	-0.24663	-0.00866755	SRR17255031	Vegatable	#D0D9BF
Marine_water_1088	-0.286885	-0.101354	0.440660548427339	Marine_water_1088	Marine_water	#7393BA				SRR17255033	0.00652053361766388	-0.245325	0.0324008608903673	SRR17255033	Vegatable	#D0D9BF
Marine_water_1089	-0.255899	-0.0624517	0.349525328251174	Marine_water_1089	Marine_water	#7393BA				SRR17255036	0.000353688470984239	-0.244505	-0.00848889	SRR17255036	Vegatable	#D0D9BF
Marine_water_1090	-0.248956	-0.0693375	0.31849079966402	Marine_water_1090	Marine_water	#7393BA				SRR17255001	0.12131537700168	-0.115453	-0.029848	SRR17255001	Vegatable	#D0D9BF
Marine_water_1091	-0.267096	-0.103566	0.289983880956194	Marine_water_1091	Marine_water	#7393BA				SRR17255002	0.125355041764616	-0.157343	-0.0417282	SRR17255002	Vegatable	#D0D9BF
Marine_water_1092	-0.212881	-0.0504034	0.270767762986471	Marine_water_1092	Marine_water	#7393BA				SRR17255005	0.213275014717397	-0.141118	-0.00404584	SRR17255005	Vegatable	#D0D9BF
Marine_water_1093	-0.254491	-0.0659132	0.235524405302483	Marine_water_1093	Marine_water	#7393BA				SRR17255006	0.0813329742606254	-0.204723	-0.027247	SRR17255006	Vegatable	#D0D9BF
Marine_water_1094	-0.241473	-0.0342591	0.302510992305497	Marine_water_1094	Marine_water	#7393BA				SRR17255009	0.102432216510925	-0.170752	-0.036597	SRR17255009	Vegatable	#D0D9BF
Marine_water_1095	-0.304679	-0.120675	0.421133461855889	Marine_water_1095	Marine_water	#7393BA				SRR17254985	0.00249392530679328	-0.174559	-0.00318743	SRR17254985	Vegatable	#D0D9BF
Marine_water_1096	-0.276906	-0.113542	0.438691014132494	Marine_water_1096	Marine_water	#7393BA				SRR17254987	0.0901088734252568	-0.20639	-0.029784	SRR17254987	Vegatable	#D0D9BF
Marine_water_1097	-0.277949	-0.000643509	0.298999353434583	Marine_water_1097	Marine_water	#7393BA				SRR17254989	0.178790623407676	-0.119263	-0.0490636	SRR17254989	Vegatable	#D0D9BF
Marine_water_1098	-0.292244	-0.142714	0.525472045144044	Marine_water_1098	Marine_water	#7393BA				SRR17254990	0.121238997913706	-0.159994	-0.0408271	SRR17254990	Vegatable	#D0D9BF
Marine_water_1099	-0.265021	0.0895824813239359	0.0608725373682918	Marine_water_1099	Marine_water	#7393BA				SRR17254994	0.184584017081888	-0.114736	-0.0493859	SRR17254994	Vegatable	#D0D9BF
Marine_water_1100	-0.306164	-0.0884033	0.375046490251967	Marine_water_1100	Marine_water	#7393BA				SRR17255011	-0.000377436	-0.244589	-0.00858534	SRR17255011	Vegatable	#D0D9BF
Marine_water_1101	-0.334496	-0.0627039	0.360381491274229	Marine_water_1101	Marine_water	#7393BA				SRR17255025	0.187951364791458	-0.117107	-0.047089	SRR17255025	Vegatable	#D0D9BF
Marine_water_1102	-0.329618	-0.0680643	0.35822345641268	Marine_water_1102	Marine_water	#7393BA				ERR646488	0.00807702636794484	-0.282509	0.0144291813821623	ERR646488	Vegatable	#D0D9BF
Marine_water_1103	-0.325801	-0.0665815	0.357691221951906	Marine_water_1103	Marine_water	#7393BA				ERR647608	0.013830592838006	-0.354514	0.0503555188910952	ERR647608	Vegatable	#D0D9BF
Marine_water_1104	-0.307131	-0.0605097	0.383797299834705	Marine_water_1104	Marine_water	#7393BA				ERR647609	0.00449408456203746	-0.343046	-0.00575473	ERR647609	Vegatable	#D0D9BF
Natural_sediment_1105	0.165787192211369	0.0449643427410824	0.114919224720415	Natural_sediment_1105	Natural_sediment	#9AAB4F				SRR10585498	-0.00264708	-0.217785	-0.00631787	SRR10585498	Vegatable	#D0D9BF
Natural_sediment_1106	0.208483918656437	0.0111616474511666	0.0665669774036967	Natural_sediment_1106	Natural_sediment	#9AAB4F				SRR10585510	-0.0036587	-0.172537	0.0318754890125141	SRR10585510	Vegatable	#D0D9BF
Natural_sediment_1107	0.181772782440704	0.0353603499503678	0.0718671864416019	Natural_sediment_1107	Natural_sediment	#9AAB4F				SRR10585513	0.00568023180758875	-0.17346	0.0334266937209533	SRR10585513	Vegatable	#D0D9BF
Natural_sediment_1108	0.143501073140397	-0.0081797	0.100193064702904	Natural_sediment_1108	Natural_sediment	#9AAB4F				SRR10585514	0.0520279292198062	-0.216013	0.103695487323242	SRR10585514	Vegatable	#D0D9BF
Natural_sediment_1109	0.218223695689864	0.0355937150683888	0.0671540392449264	Natural_sediment_1109	Natural_sediment	#9AAB4F				SRR17254998	0.0915836441202883	-0.221881	-0.0321443	SRR17254998	Vegatable	#D0D9BF
Natural_sediment_1110	0.189971866938487	0.0092853097306123	0.104787134230517	Natural_sediment_1110	Natural_sediment	#9AAB4F				SRR17254999	-7.3e-05	-0.247596	-0.00871306	SRR17254999	Vegatable	#D0D9BF
Natural_sediment_1111	0.174857562338962	-0.00861089	0.129643461668442	Natural_sediment_1111	Natural_sediment	#9AAB4F
Natural_sediment_1112	0.0870850161688073	-0.133966	0.14412927756756	Natural_sediment_1112	Natural_sediment	#9AAB4F
Natural_sediment_1113	-0.049082	-0.160434	0.0430651662325418	Natural_sediment_1113	Natural_sediment	#9AAB4F
Natural_sediment_1114	0.211338621800605	0.104961170123236	0.11405977106036	Natural_sediment_1114	Natural_sediment	#9AAB4F
Natural_sediment_1115	0.180552257777819	0.102533066036283	0.126769572122119	Natural_sediment_1115	Natural_sediment	#9AAB4F
Natural_sediment_1116	0.246948815265023	0.126774547211361	0.0417411612489021	Natural_sediment_1116	Natural_sediment	#9AAB4F
Natural_sediment_1117	0.239072907740435	0.124304663670374	0.0575586844162225	Natural_sediment_1117	Natural_sediment	#9AAB4F
Natural_sediment_1118	0.0923533235372744	0.0699012933884073	0.123407618911861	Natural_sediment_1118	Natural_sediment	#9AAB4F
Natural_sediment_1119	0.100890010305628	0.101372146794916	0.0433066673571175	Natural_sediment_1119	Natural_sediment	#9AAB4F
Natural_sediment_1120	0.117412648149542	0.105417	0.135011834482561	Natural_sediment_1120	Natural_sediment	#9AAB4F
Natural_sediment_1121	0.254311998859706	0.12608421146114	0.0246297654649185	Natural_sediment_1121	Natural_sediment	#9AAB4F
Natural_sediment_1122	0.175693283033613	0.102604608399924	0.117105402354479	Natural_sediment_1122	Natural_sediment	#9AAB4F
Natural_sediment_1123	0.127276568951118	0.0983390580316064	0.144993602108543	Natural_sediment_1123	Natural_sediment	#9AAB4F
Natural_sediment_1124	0.0476624408018308	-0.217107	-0.00502372	Natural_sediment_1124	Natural_sediment	#9AAB4F
Natural_sediment_1125	0.0529034728703983	-0.188963	0.142061428210191	Natural_sediment_1125	Natural_sediment	#9AAB4F
Natural_sediment_1126	0.0670355058417496	-0.186433	0.128593898437779	Natural_sediment_1126	Natural_sediment	#9AAB4F
Natural_sediment_1127	0.108804223064217	-0.201583	0.0859385540961411	Natural_sediment_1127	Natural_sediment	#9AAB4F
Natural_sediment_1128	0.113096783470049	-0.193371	0.0890381750512545	Natural_sediment_1128	Natural_sediment	#9AAB4F
Natural_sediment_1129	0.107108389923202	-0.203689	0.0917078510218279	Natural_sediment_1129	Natural_sediment	#9AAB4F
Natural_sediment_1130	0.11807436105928	-0.205376	0.0869677639394693	Natural_sediment_1130	Natural_sediment	#9AAB4F
Natural_sediment_1131	0.116543178141912	-0.196156	0.0955159968268527	Natural_sediment_1131	Natural_sediment	#9AAB4F
Natural_sediment_1132	0.0729395255971585	-0.186777	0.103890088579578	Natural_sediment_1132	Natural_sediment	#9AAB4F
Natural_sediment_1133	0.109829417560341	-0.174207	0.0181612356646452	Natural_sediment_1133	Natural_sediment	#9AAB4F
Natural_sediment_1134	0.170451269963475	0.0968898654384184	0.100597882851295	Natural_sediment_1134	Natural_sediment	#9AAB4F
Natural_sediment_1135	0.123020845407266	0.0503259405714482	0.144025247602085	Natural_sediment_1135	Natural_sediment	#9AAB4F
Natural_sediment_1136	0.177226747651984	0.103207988906055	0.0855297099878618	Natural_sediment_1136	Natural_sediment	#9AAB4F
Natural_sediment_1137	0.161116384887979	0.0131741863441077	0.10706641546587	Natural_sediment_1137	Natural_sediment	#9AAB4F
Natural_sediment_1138	0.138048490617859	-0.0395678	0.15630827300346	Natural_sediment_1138	Natural_sediment	#9AAB4F
Natural_sediment_1139	-0.0389297	-0.0668507	0.201227622476584	Natural_sediment_1139	Natural_sediment	#9AAB4F
Natural_sediment_1140	0.115684147087478	-0.0918641	0.0907738594272124	Natural_sediment_1140	Natural_sediment	#9AAB4F
Natural_sediment_1141	0.148489140758046	-0.0324764	0.131111737199956	Natural_sediment_1141	Natural_sediment	#9AAB4F
Natural_sediment_1142	0.209095226218142	0.0702396319563074	0.00441293120404122	Natural_sediment_1142	Natural_sediment	#9AAB4F
Natural_sediment_1143	0.188203951751487	0.0478329012591086	0.0973844104896977	Natural_sediment_1143	Natural_sediment	#9AAB4F
Natural_sediment_1144	0.184226106301249	-0.000145606	0.1257423417968	Natural_sediment_1144	Natural_sediment	#9AAB4F
Natural_sediment_1145	0.220445875236904	0.0548819167835927	0.021009299617801	Natural_sediment_1145	Natural_sediment	#9AAB4F
Natural_sediment_1146	0.215102554815071	0.0695808146396443	-0.00946688	Natural_sediment_1146	Natural_sediment	#9AAB4F
Natural_sediment_1147	-0.0199809	0.0533022169742266	0.18127521636026	Natural_sediment_1147	Natural_sediment	#9AAB4F
Natural_sediment_1148	0.0866326426340918	0.0885285995420694	0.143711868653137	Natural_sediment_1148	Natural_sediment	#9AAB4F
Natural_sediment_1149	0.150011341056348	0.134485735382687	0.0536788273211259	Natural_sediment_1149	Natural_sediment	#9AAB4F
Natural_sediment_1150	0.0427644774635648	-0.184447	0.143564331756868	Natural_sediment_1150	Natural_sediment	#9AAB4F
Natural_sediment_1151	0.0754743755742987	-0.229131	0.116038570449212	Natural_sediment_1151	Natural_sediment	#9AAB4F
Natural_sediment_1152	0.0346544251411043	-0.0613227	0.234635356144848	Natural_sediment_1152	Natural_sediment	#9AAB4F
Natural_sediment_1153	0.0690559285718639	-0.13217	0.131871036007612	Natural_sediment_1153	Natural_sediment	#9AAB4F
Natural_sediment_1154	0.0818076563225436	-0.215143	0.0964960392857449	Natural_sediment_1154	Natural_sediment	#9AAB4F
Natural_sediment_1155	-0.0273508	-0.0705139	0.241943863203254	Natural_sediment_1155	Natural_sediment	#9AAB4F
Natural_sediment_1156	0.143098329645031	0.0821638559522615	0.0610100072610742	Natural_sediment_1156	Natural_sediment	#9AAB4F
Natural_sediment_1157	0.0478804811439793	-0.0235271	0.202170272474046	Natural_sediment_1157	Natural_sediment	#9AAB4F
Natural_sediment_1158	0.0516512454360307	-0.177764	0.122872106237691	Natural_sediment_1158	Natural_sediment	#9AAB4F
Natural_sediment_1159	0.106874637160968	-0.194639	0.107720794204778	Natural_sediment_1159	Natural_sediment	#9AAB4F
Natural_sediment_1160	0.208144315488546	0.0680843458428838	0.00151250397430216	Natural_sediment_1160	Natural_sediment	#9AAB4F
Natural_sediment_1161	0.212011423761959	0.0212293309712162	0.0719176441489324	Natural_sediment_1161	Natural_sediment	#9AAB4F
Natural_sediment_1162	-0.0632181	-0.0871725	0.272929342195188	Natural_sediment_1162	Natural_sediment	#9AAB4F
Natural_sediment_1163	0.0613855933100098	-0.137022	0.143825210510547	Natural_sediment_1163	Natural_sediment	#9AAB4F
Natural_sediment_1164	0.169769974144281	0.000296548276310683	0.0930337385313862	Natural_sediment_1164	Natural_sediment	#9AAB4F
Natural_sediment_1165	0.00576196810392237	-0.0215665	0.236084716402621	Natural_sediment_1165	Natural_sediment	#9AAB4F
Natural_sediment_1166	0.121524372435594	-0.183832	0.0460758862355644	Natural_sediment_1166	Natural_sediment	#9AAB4F
Natural_sediment_1167	0.142471074300269	-0.156087	0.0943240850080084	Natural_sediment_1167	Natural_sediment	#9AAB4F
Natural_sediment_1168	-0.0277646	-0.0826598	0.227364218850411	Natural_sediment_1168	Natural_sediment	#9AAB4F
Natural_sediment_1169	-0.0421257	-0.0403096	0.245733013967246	Natural_sediment_1169	Natural_sediment	#9AAB4F
Natural_sediment_1170	0.0995898997090776	-0.197797	0.026762301547766	Natural_sediment_1170	Natural_sediment	#9AAB4F
Natural_sediment_1171	0.0185687723689382	-0.159661	0.148973220912498	Natural_sediment_1171	Natural_sediment	#9AAB4F
Natural_sediment_1172	0.149221862629066	0.138086532583023	0.0231270370547901	Natural_sediment_1172	Natural_sediment	#9AAB4F
Natural_sediment_1173	0.0836703040362596	-0.165912	0.0607443743687438	Natural_sediment_1173	Natural_sediment	#9AAB4F
Natural_sediment_1174	0.13548393188467	-0.15141	-0.0110584	Natural_sediment_1174	Natural_sediment	#9AAB4F
Natural_sediment_1175	0.00611329871640189	-0.104394	0.20199312335171	Natural_sediment_1175	Natural_sediment	#9AAB4F
Natural_sediment_1176	0.00625504541459894	-0.105489	0.197650596933433	Natural_sediment_1176	Natural_sediment	#9AAB4F
Natural_sediment_1177	0.0870380394165932	-0.0622842	0.128519773264844	Natural_sediment_1177	Natural_sediment	#9AAB4F
Natural_sediment_1178	0.0903754833165041	-0.154087	0.0791740906104673	Natural_sediment_1178	Natural_sediment	#9AAB4F
Natural_sediment_1179	0.0865220037570905	-0.125526	0.0987866895664019	Natural_sediment_1179	Natural_sediment	#9AAB4F
Natural_sediment_1180	0.073432005357316	-0.0589113	0.15117472122078	Natural_sediment_1180	Natural_sediment	#9AAB4F
Natural_sediment_1181	0.137346246995195	0.0525807714736644	0.0450977601348046	Natural_sediment_1181	Natural_sediment	#9AAB4F
Natural_sediment_1182	0.165167034997992	0.0317600491702734	0.0972978580764818	Natural_sediment_1182	Natural_sediment	#9AAB4F
Natural_sediment_1183	0.265526763263546	0.123911013977129	0.0522936363200512	Natural_sediment_1183	Natural_sediment	#9AAB4F
Natural_sediment_1184	0.143032219129383	-0.0321986	0.0481929030368622	Natural_sediment_1184	Natural_sediment	#9AAB4F
Natural_sediment_1185	0.248536486079968	0.134969101335463	0.0756830779421807	Natural_sediment_1185	Natural_sediment	#9AAB4F
Natural_sediment_1186	0.140371368408758	0.0554138988060381	0.122708833890067	Natural_sediment_1186	Natural_sediment	#9AAB4F
Natural_sediment_1187	0.133730967738097	0.0525948699473326	0.0560474320751474	Natural_sediment_1187	Natural_sediment	#9AAB4F
Natural_sediment_1188	0.282068058070901	0.142241596544493	-0.0335085	Natural_sediment_1188	Natural_sediment	#9AAB4F
Natural_sediment_1189	0.131613376433778	0.044740487517022	0.0559302915274694	Natural_sediment_1189	Natural_sediment	#9AAB4F
Natural_sediment_1190	0.147425931922856	0.0393512689471876	0.0986592975442168	Natural_sediment_1190	Natural_sediment	#9AAB4F
Natural_sediment_1191	0.130260033600054	0.0198674574308738	0.162199990499836	Natural_sediment_1191	Natural_sediment	#9AAB4F
Natural_sediment_1192	0.0716899256650877	0.0165130421568539	0.197189544266862	Natural_sediment_1192	Natural_sediment	#9AAB4F
Natural_sediment_1193	0.0934863420511999	-0.153092	0.0190450939114317	Natural_sediment_1193	Natural_sediment	#9AAB4F
Natural_sediment_1194	-0.011495	-0.0301165	0.222666785589501	Natural_sediment_1194	Natural_sediment	#9AAB4F
Natural_sediment_1195	0.174053240495892	0.0133293264541727	0.134858436908979	Natural_sediment_1195	Natural_sediment	#9AAB4F
Natural_sediment_1196	0.166949634446477	0.0232471125345434	0.107067208391819	Natural_sediment_1196	Natural_sediment	#9AAB4F
Natural_sediment_1197	0.213799935943023	0.0605462383777938	0.00983385046336258	Natural_sediment_1197	Natural_sediment	#9AAB4F
Natural_sediment_1198	0.194142506060194	0.0471783723533489	0.0374212620164519	Natural_sediment_1198	Natural_sediment	#9AAB4F
Natural_sediment_1199	0.0247272330908238	-0.109788	0.135951204209815	Natural_sediment_1199	Natural_sediment	#9AAB4F
Natural_sediment_1200	0.136513662286203	-0.18718	0.0162752736305933	Natural_sediment_1200	Natural_sediment	#9AAB4F
Natural_sediment_1201	0.00187350964143554	-0.163923	0.113302021313847	Natural_sediment_1201	Natural_sediment	#9AAB4F
Natural_sediment_1202	0.156487133582066	0.0500335365401232	0.0886400253611489	Natural_sediment_1202	Natural_sediment	#9AAB4F
Natural_sediment_1203	0.0364065402045117	-0.149891	0.16105190213365	Natural_sediment_1203	Natural_sediment	#9AAB4F
Natural_sediment_1204	0.0965553167039627	-0.155229	0.0734580669247772	Natural_sediment_1204	Natural_sediment	#9AAB4F
Natural_sediment_1205	0.149525323934896	0.0582885671962303	0.0644182930131502	Natural_sediment_1205	Natural_sediment	#9AAB4F
Natural_sediment_1206	0.204885901956905	0.0292122676558892	0.0742565181644144	Natural_sediment_1206	Natural_sediment	#9AAB4F
Natural_sediment_1207	0.213406366128838	0.0820515078410984	-0.00273062	Natural_sediment_1207	Natural_sediment	#9AAB4F
Natural_sediment_1208	0.125691559053763	-0.113251	0.125172978769225	Natural_sediment_1208	Natural_sediment	#9AAB4F
Natural_sediment_1209	0.170693155653569	-0.0578348	0.120980208674322	Natural_sediment_1209	Natural_sediment	#9AAB4F
Natural_sediment_1210	0.124830827830403	-0.00790009	0.0457496342811658	Natural_sediment_1210	Natural_sediment	#9AAB4F
Natural_sediment_1211	0.163998005729531	-0.0407694	0.0894544655280371	Natural_sediment_1211	Natural_sediment	#9AAB4F
Natural_sediment_1212	0.105129063599976	-0.124723	0.096824814484893	Natural_sediment_1212	Natural_sediment	#9AAB4F
Natural_sediment_1213	0.111160387928839	-0.0648217	0.107779341548732	Natural_sediment_1213	Natural_sediment	#9AAB4F
Natural_sediment_1214	-0.0269096	-0.00462729	0.234838015465802	Natural_sediment_1214	Natural_sediment	#9AAB4F
Natural_sediment_1215	0.0788368323304411	-0.193316	0.0742471657533036	Natural_sediment_1215	Natural_sediment	#9AAB4F
Natural_sediment_1216	-0.0163023	-0.12717	0.233543297308982	Natural_sediment_1216	Natural_sediment	#9AAB4F
Natural_sediment_1217	0.136830204294193	0.0475503586607089	0.0816393756166629	Natural_sediment_1217	Natural_sediment	#9AAB4F
Natural_sediment_1218	0.0813878472203007	0.00473203763991963	0.141503386369231	Natural_sediment_1218	Natural_sediment	#9AAB4F
Natural_sediment_1219	0.0209099153026463	0.0869469552957429	0.145035602924473	Natural_sediment_1219	Natural_sediment	#9AAB4F
Natural_sediment_1220	0.17663193264383	0.122408586183585	0.110821949027645	Natural_sediment_1220	Natural_sediment	#9AAB4F
Natural_sediment_1221	0.124067514055173	-0.0127427	0.131557970587197	Natural_sediment_1221	Natural_sediment	#9AAB4F
Natural_sediment_1222	0.0659049548331632	-0.0635198	0.218330412557541	Natural_sediment_1222	Natural_sediment	#9AAB4F
Natural_sediment_1223	0.122656189510416	0.0846998393819297	0.0191185605256654	Natural_sediment_1223	Natural_sediment	#9AAB4F
Natural_sediment_1224	0.149308548329033	0.0823133185123721	0.142071493216693	Natural_sediment_1224	Natural_sediment	#9AAB4F
Natural_sediment_1225	0.108135476485525	-0.0936752	0.0500859111773871	Natural_sediment_1225	Natural_sediment	#9AAB4F
Natural_sediment_1226	0.131026234209373	0.0571326792302263	0.144768647855075	Natural_sediment_1226	Natural_sediment	#9AAB4F
Natural_sediment_1227	0.147537296372374	0.00171314773715004	0.128534801452701	Natural_sediment_1227	Natural_sediment	#9AAB4F
Natural_sediment_1228	0.187996529471378	0.0379712601743793	0.0738914654925421	Natural_sediment_1228	Natural_sediment	#9AAB4F
Natural_sediment_1229	0.119098298783675	0.0353283214761336	0.104843813398594	Natural_sediment_1229	Natural_sediment	#9AAB4F
Natural_sediment_1230	0.147122221677312	0.0813000810500636	0.0697473167802625	Natural_sediment_1230	Natural_sediment	#9AAB4F
Natural_sediment_1231	0.107959525083475	0.000910199359739213	0.161531165446198	Natural_sediment_1231	Natural_sediment	#9AAB4F
Natural_sediment_1232	0.111689599569516	0.0136549298772545	0.161115387434706	Natural_sediment_1232	Natural_sediment	#9AAB4F
Natural_sediment_1233	0.132532888431547	0.0414165195060976	0.138375680492055	Natural_sediment_1233	Natural_sediment	#9AAB4F
Natural_sediment_1234	0.0652677260733804	0.0410409006002843	0.185253098613557	Natural_sediment_1234	Natural_sediment	#9AAB4F
Natural_sediment_1235	0.281320054182095	0.125381399059622	0.00796832388672041	Natural_sediment_1235	Natural_sediment	#9AAB4F
Natural_sediment_1236	0.187493539434936	0.0873146139068787	0.11513858576922	Natural_sediment_1236	Natural_sediment	#9AAB4F
Natural_sediment_1237	0.0625415184437229	-0.0930799	0.140507734691878	Natural_sediment_1237	Natural_sediment	#9AAB4F
Natural_sediment_1238	0.171971003839094	0.0629408067000223	0.0536337248242948	Natural_sediment_1238	Natural_sediment	#9AAB4F
Natural_sediment_1239	0.136855785408245	0.0801550632513067	0.0279258339742113	Natural_sediment_1239	Natural_sediment	#9AAB4F
Natural_sediment_1240	-0.0811456	-0.0471041	0.215747139310166	Natural_sediment_1240	Natural_sediment	#9AAB4F
Natural_sediment_1241	0.0346433550712191	-0.169415	0.0772788552985758	Natural_sediment_1241	Natural_sediment	#9AAB4F
Natural_sediment_1242	0.146656844584569	0.0260491911165045	0.144669759522785	Natural_sediment_1242	Natural_sediment	#9AAB4F
Natural_sediment_1243	0.150163709158271	0.0427335435385212	0.0914090780240791	Natural_sediment_1243	Natural_sediment	#9AAB4F
Natural_sediment_1244	0.140705513774913	0.0701847905788565	0.0561304069387766	Natural_sediment_1244	Natural_sediment	#9AAB4F
Natural_sediment_1245	0.18462908348606	0.105213689242799	0.00612838901229459	Natural_sediment_1245	Natural_sediment	#9AAB4F
Natural_sediment_1246	0.209063875579204	0.0494590079629805	0.0501502113130084	Natural_sediment_1246	Natural_sediment	#9AAB4F
Natural_sediment_1247	0.218610648879107	0.0837557517514612	0.00024651378764694	Natural_sediment_1247	Natural_sediment	#9AAB4F
Natural_sediment_1248	0.203952887600571	0.0873729937179257	-0.0268282	Natural_sediment_1248	Natural_sediment	#9AAB4F
Natural_sediment_1249	0.162276124844849	0.0618894227270032	0.0926486500063816	Natural_sediment_1249	Natural_sediment	#9AAB4F
Natural_sediment_1250	0.259628903007777	0.159374003446079	-0.0469497	Natural_sediment_1250	Natural_sediment	#9AAB4F
Natural_sediment_1251	0.0836190799200862	0.0208852538314554	0.117944054148101	Natural_sediment_1251	Natural_sediment	#9AAB4F
Natural_sediment_1252	0.170871631472992	0.0885130872535096	-0.0403227	Natural_sediment_1252	Natural_sediment	#9AAB4F
Natural_sediment_1253	0.205646455685615	0.0582816187511397	0.0163020776064169	Natural_sediment_1253	Natural_sediment	#9AAB4F
Natural_sediment_1254	0.122934186518096	0.119571791153826	0.0289576027797017	Natural_sediment_1254	Natural_sediment	#9AAB4F
Natural_sediment_1255	0.0125155005983295	0.0705399175674533	0.173278653410998	Natural_sediment_1255	Natural_sediment	#9AAB4F
Natural_sediment_1256	0.00647899503429213	0.0676885061706359	0.198960672188017	Natural_sediment_1256	Natural_sediment	#9AAB4F
Natural_sediment_1257	0.136507501105415	0.148270883383645	0.0338894284810633	Natural_sediment_1257	Natural_sediment	#9AAB4F
Natural_sediment_1258	0.0838770726882871	-0.16395	0.090829487075837	Natural_sediment_1258	Natural_sediment	#9AAB4F
Natural_sediment_1259	0.0670741424712591	-0.166707	0.125975959077333	Natural_sediment_1259	Natural_sediment	#9AAB4F
Natural_sediment_1260	0.0122893961334739	-0.142294	0.23934823289152	Natural_sediment_1260	Natural_sediment	#9AAB4F
Natural_sediment_1261	0.0263313276364921	-0.127303	0.220147960827214	Natural_sediment_1261	Natural_sediment	#9AAB4F
Natural_sediment_1262	0.199639619270351	0.0196155360056676	0.0837969163628293	Natural_sediment_1262	Natural_sediment	#9AAB4F
Natural_sediment_1263	0.197011441637474	0.094443183088536	-0.0336758	Natural_sediment_1263	Natural_sediment	#9AAB4F
Natural_sediment_1264	0.210686438565708	0.0847627533914617	-0.00383898	Natural_sediment_1264	Natural_sediment	#9AAB4F
Natural_sediment_1265	0.196226517485997	0.0454815846496951	0.0250785392572176	Natural_sediment_1265	Natural_sediment	#9AAB4F
Natural_sediment_1266	0.177822244377917	0.15561806895568	0.0259707608027483	Natural_sediment_1266	Natural_sediment	#9AAB4F
Natural_sediment_1267	0.11842380359195	0.113572758808973	0.0523133323516433	Natural_sediment_1267	Natural_sediment	#9AAB4F
Natural_sediment_1268	0.0808686628148174	-0.215756	-0.0596436	Natural_sediment_1268	Natural_sediment	#9AAB4F
Natural_sediment_1269	0.0697816035330437	-0.0562006	0.147155187870024	Natural_sediment_1269	Natural_sediment	#9AAB4F
Natural_sediment_1270	0.0947315681056986	-0.0244402	0.147128126950704	Natural_sediment_1270	Natural_sediment	#9AAB4F
Natural_sediment_1271	0.0782009683952025	-0.00367927	0.149580739653697	Natural_sediment_1271	Natural_sediment	#9AAB4F
Natural_sediment_1272	0.13016882946524	0.0459765077928348	0.136869410925706	Natural_sediment_1272	Natural_sediment	#9AAB4F
Natural_sediment_1273	0.209920513280703	0.0803424479917632	0.0885710821799289	Natural_sediment_1273	Natural_sediment	#9AAB4F
Natural_sediment_1274	0.26374129425933	0.148742340680801	-0.014446	Natural_sediment_1274	Natural_sediment	#9AAB4F
Natural_sediment_1275	0.268568957831638	0.13907287635938	-0.0341172	Natural_sediment_1275	Natural_sediment	#9AAB4F
Natural_sediment_1276	0.0121239834227946	-0.115257	0.160692260741962	Natural_sediment_1276	Natural_sediment	#9AAB4F
Natural_sediment_1277	0.237706510659694	0.111881772155089	0.0461687695544877	Natural_sediment_1277	Natural_sediment	#9AAB4F
Natural_sediment_1278	0.00204009019543564	-0.172393	0.183400141843816	Natural_sediment_1278	Natural_sediment	#9AAB4F
Natural_sediment_1279	0.0711764293989513	-0.206241	0.111453797089586	Natural_sediment_1279	Natural_sediment	#9AAB4F
Natural_sediment_1280	-0.00145926	-0.112227	0.192912040359676	Natural_sediment_1280	Natural_sediment	#9AAB4F
Natural_sediment_1281	0.117105058994125	-0.217749	0.066408520024293	Natural_sediment_1281	Natural_sediment	#9AAB4F
Natural_sediment_1282	0.0838270520539813	-0.204692	0.105168817474271	Natural_sediment_1282	Natural_sediment	#9AAB4F
Natural_sediment_1283	0.115293837562771	-0.215118	0.0717100506606954	Natural_sediment_1283	Natural_sediment	#9AAB4F
Natural_sediment_1284	0.116235058893948	-0.22032	0.0727947842541828	Natural_sediment_1284	Natural_sediment	#9AAB4F
Natural_sediment_1285	0.108653903059913	-0.218115	0.0865373324386166	Natural_sediment_1285	Natural_sediment	#9AAB4F
Natural_sediment_1286	0.0997768612496542	-0.226247	0.0802146478058565	Natural_sediment_1286	Natural_sediment	#9AAB4F
Natural_sediment_1287	0.0789088898271295	-0.183265	0.0847345367925881	Natural_sediment_1287	Natural_sediment	#9AAB4F
Natural_sediment_1288	0.107942992376448	-0.198924	0.0991688682394038	Natural_sediment_1288	Natural_sediment	#9AAB4F
Natural_sediment_1289	0.142519291227402	0.0940508193636433	0.150254628111442	Natural_sediment_1289	Natural_sediment	#9AAB4F
Natural_sediment_1290	0.140683398076275	0.134803890751503	0.0412262335179685	Natural_sediment_1290	Natural_sediment	#9AAB4F
Natural_sediment_1291	-0.0369416	-0.0602663	0.223385744495359	Natural_sediment_1291	Natural_sediment	#9AAB4F
Natural_sediment_1292	0.108847821717465	0.0683051057196645	0.143579715541091	Natural_sediment_1292	Natural_sediment	#9AAB4F
Natural_sediment_1293	0.165038642543698	0.133839644194102	0.0815053765065202	Natural_sediment_1293	Natural_sediment	#9AAB4F
Natural_sediment_1294	0.0758457953376606	0.0945622565333458	0.140724693286755	Natural_sediment_1294	Natural_sediment	#9AAB4F
Natural_sediment_1295	0.067341061241451	0.10378093386666	0.118425919714301	Natural_sediment_1295	Natural_sediment	#9AAB4F
Natural_sediment_1296	0.140147991430939	0.0896618377779152	0.126011386879381	Natural_sediment_1296	Natural_sediment	#9AAB4F
Natural_sediment_1297	-0.0199757	0.0783444202311593	0.17816892043298	Natural_sediment_1297	Natural_sediment	#9AAB4F
Natural_sediment_1298	0.0491792518582515	-0.0991908	0.145369307225934	Natural_sediment_1298	Natural_sediment	#9AAB4F
Natural_sediment_1299	0.0222780106960331	-0.108505	0.183251808110359	Natural_sediment_1299	Natural_sediment	#9AAB4F
Natural_sediment_1300	-0.217913	0.033156948114125	0.15211573835908	Natural_sediment_1300	Natural_sediment	#9AAB4F
Natural_sediment_1301	-0.269646	-0.0906833	0.259221141086082	Natural_sediment_1301	Natural_sediment	#9AAB4F
Natural_sediment_1302	-0.271545	0.099136203665948	0.0362877813306027	Natural_sediment_1302	Natural_sediment	#9AAB4F
Natural_sediment_1303	-0.360651	-0.0653453	0.272193144412369	Natural_sediment_1303	Natural_sediment	#9AAB4F
Natural_sediment_1304	-0.360651	-0.0653453	0.272193144412369	Natural_sediment_1304	Natural_sediment	#9AAB4F
Natural_sediment_1305	-0.202376	0.00479980226252487	0.143734313591129	Natural_sediment_1305	Natural_sediment	#9AAB4F
Natural_sediment_1306	-0.189473	0.0103405291261118	0.158045329476298	Natural_sediment_1306	Natural_sediment	#9AAB4F
Natural_sediment_1307	-0.187834	0.0149571138962891	0.167855461672062	Natural_sediment_1307	Natural_sediment	#9AAB4F
Natural_sediment_1308	-0.214937	0.0166793137858925	0.12106191307941	Natural_sediment_1308	Natural_sediment	#9AAB4F
Natural_sediment_1309	-0.226961	-0.000406436	0.129915489371015	Natural_sediment_1309	Natural_sediment	#9AAB4F
Natural_sediment_1310	-0.104936	-0.244757	-0.0231714	Natural_sediment_1310	Natural_sediment	#9AAB4F
Natural_water_1311	-0.0742113	-0.301822	0.11710354924354	Natural_water_1311	Natural_water	#92A7BF
Natural_water_1312	-0.0394388	-0.288304	0.0951526763033281	Natural_water_1312	Natural_water	#92A7BF
Natural_water_1313	-0.0846439	-0.230835	0.11854140545658	Natural_water_1313	Natural_water	#92A7BF
Natural_water_1314	-0.26383	-0.205271	-0.0134592	Natural_water_1314	Natural_water	#92A7BF
Natural_water_1315	-0.27229	-0.15625	0.0158468372191449	Natural_water_1315	Natural_water	#92A7BF
Natural_water_1316	-0.143782	-0.228262	0.00947785418077419	Natural_water_1316	Natural_water	#92A7BF
Natural_water_1317	-0.308317	-0.209802	0.132325012964881	Natural_water_1317	Natural_water	#92A7BF
Natural_water_1318	-0.287461	-0.153943	-0.0583774	Natural_water_1318	Natural_water	#92A7BF
Natural_water_1319	-0.229116	-0.183804	-0.0502978	Natural_water_1319	Natural_water	#92A7BF
Natural_water_1320	-0.163527	-0.20715	0.048112555277183	Natural_water_1320	Natural_water	#92A7BF
Natural_water_1321	-0.152752	-0.203941	0.057006478449776	Natural_water_1321	Natural_water	#92A7BF
Natural_water_1322	-0.125299	-0.141134	0.0205478902031594	Natural_water_1322	Natural_water	#92A7BF
Natural_water_1323	-0.186527	0.0116065389376257	0.0302942364816854	Natural_water_1323	Natural_water	#92A7BF
Natural_water_1324	-0.0866842	-0.271739	0.0955909594327472	Natural_water_1324	Natural_water	#92A7BF
Natural_water_1325	-0.0812956	-0.287803	0.0713094281398874	Natural_water_1325	Natural_water	#92A7BF
Natural_water_1326	-0.256607	-0.253863	0.149989529838876	Natural_water_1326	Natural_water	#92A7BF
Natural_water_1327	-0.260296	-0.27448	0.0922031169224987	Natural_water_1327	Natural_water	#92A7BF
Natural_water_1328	-0.247402	-0.26125	0.162880443841232	Natural_water_1328	Natural_water	#92A7BF
Natural_water_1329	-0.237752	-0.25368	0.129803383340793	Natural_water_1329	Natural_water	#92A7BF
Natural_water_1330	-0.248702	-0.237153	0.167309866395052	Natural_water_1330	Natural_water	#92A7BF
Natural_water_1331	-0.260738	-0.247552	0.0717526419788945	Natural_water_1331	Natural_water	#92A7BF
Natural_water_1332	-0.211733	-0.279733	0.124619333311867	Natural_water_1332	Natural_water	#92A7BF
Natural_water_1333	-0.190671	-0.281006	0.0591171542704148	Natural_water_1333	Natural_water	#92A7BF
Natural_water_1334	-0.193112	-0.22896	0.0412309982865312	Natural_water_1334	Natural_water	#92A7BF
Natural_water_1335	-0.181817	-0.310915	0.0532622624136845	Natural_water_1335	Natural_water	#92A7BF
Natural_water_1336	-0.204827	-0.2995	0.126585240754505	Natural_water_1336	Natural_water	#92A7BF
Natural_water_1337	-0.173627	-0.31065	0.0407651207443224	Natural_water_1337	Natural_water	#92A7BF
Natural_water_1338	-0.176856	-0.323642	0.0265843625448814	Natural_water_1338	Natural_water	#92A7BF
Natural_water_1339	-0.214653	-0.285876	-0.0057211	Natural_water_1339	Natural_water	#92A7BF
Natural_water_1340	-0.239242	-0.276099	0.0456358620442792	Natural_water_1340	Natural_water	#92A7BF
Natural_water_1341	-0.23833	-0.273558	0.0470972952405811	Natural_water_1341	Natural_water	#92A7BF
Natural_water_1342	-0.198951	-0.331363	0.0278891377297639	Natural_water_1342	Natural_water	#92A7BF
Natural_water_1343	-0.193891	-0.332576	0.022281769823745	Natural_water_1343	Natural_water	#92A7BF
Natural_water_1344	-0.210193	-0.255716	0.0759789061163803	Natural_water_1344	Natural_water	#92A7BF
Natural_water_1345	-0.216163	-0.253875	0.0744385136815638	Natural_water_1345	Natural_water	#92A7BF
Natural_water_1346	-0.222605	-0.253614	0.0760065998931483	Natural_water_1346	Natural_water	#92A7BF
Natural_water_1347	-0.196761	-0.237772	0.0318537874358677	Natural_water_1347	Natural_water	#92A7BF
Natural_water_1348	-0.161837	-0.325381	0.0409388075863847	Natural_water_1348	Natural_water	#92A7BF
Natural_water_1349	-0.164328	-0.32726	0.0354636061398955	Natural_water_1349	Natural_water	#92A7BF
Natural_water_1350	-0.161784	-0.325028	0.0278582135909354	Natural_water_1350	Natural_water	#92A7BF
Natural_water_1351	-0.167691	-0.330417	0.0347904542555867	Natural_water_1351	Natural_water	#92A7BF
Natural_water_1352	-0.169977	-0.329825	0.0354317755214901	Natural_water_1352	Natural_water	#92A7BF
Natural_water_1353	-0.186548	-0.199364	0.100069477463211	Natural_water_1353	Natural_water	#92A7BF
Natural_water_1354	-0.188913	-0.205458	0.1067727727827	Natural_water_1354	Natural_water	#92A7BF
Natural_water_1355	-0.160065	-0.322994	0.0609492269923313	Natural_water_1355	Natural_water	#92A7BF
Natural_water_1356	-0.160697	-0.325342	0.0523107085569884	Natural_water_1356	Natural_water	#92A7BF
Natural_water_1357	-0.184842	-0.244744	0.145288889204465	Natural_water_1357	Natural_water	#92A7BF
Natural_water_1358	-0.195005	-0.245658	0.147001835273184	Natural_water_1358	Natural_water	#92A7BF
Natural_water_1359	-0.176182	-0.325118	0.0602546053270491	Natural_water_1359	Natural_water	#92A7BF
Natural_water_1360	-0.192637	-0.234033	0.160041769375814	Natural_water_1360	Natural_water	#92A7BF
Natural_water_1361	-0.181497	-0.223993	0.157089117042368	Natural_water_1361	Natural_water	#92A7BF
Sewage_1362	-0.437872	-0.0317619	-0.211124	Sewage_1362	Sewage	#BE7F0E
Sewage_1363	-0.357152	-0.0780615	-0.137104	Sewage_1363	Sewage	#BE7F0E
SRR12095479	0.28330692536949	0.0693365669714768	-0.0236216	SRR12095479	Soil	#EB452C
SRR14086905	-0.133256	-0.0931391	-0.0636121	SRR14086905	Soil	#EB452C
SRR14086907	-0.151069	-0.11287	-0.0507193	SRR14086907	Soil	#EB452C
SRR14086908	-0.136292	-0.083417	-0.0430363	SRR14086908	Soil	#EB452C
SRR14320327	0.215505874289835	-0.0981797	0.0376491319022376	SRR14320327	Soil	#EB452C
SRR14320330	0.201811051792428	-0.100259	0.0373686460561223	SRR14320330	Soil	#EB452C
SRR5381892	0.122320871109579	-0.120587	-0.0351353	SRR5381892	Soil	#EB452C
SRR5381903	0.17763050360204	-0.0739988	-0.0592451	SRR5381903	Soil	#EB452C
SRR5381907	0.152776887211182	-0.0699959	-0.0803106	SRR5381907	Soil	#EB452C
SRR5579859	0.240854855729583	0.109251158753073	-0.0384384	SRR5579859	Soil	#EB452C
SRR5223441	0.133725344812343	0.0766900580183813	-0.0255246	SRR5223441	Soil	#EB452C
SRR5223442	0.127721511484907	0.0444087845226199	-0.0523623	SRR5223442	Soil	#EB452C
SRR5223443	0.147199453943532	0.074725719076188	-0.0445614	SRR5223443	Soil	#EB452C
WWTP_1379	-0.237727	-0.305397	-0.140193	WWTP_1379	WWTP_water	#52758C
WWTP_1380	-0.229245	-0.250747	-0.146194	WWTP_1380	WWTP_water	#52758C
WWTP_1381	-0.191098	-0.267525	-0.152614	WWTP_1381	WWTP_water	#52758C
WWTP_1382	-0.204641	-0.257473	-0.157039	WWTP_1382	WWTP_water	#52758C
WWTP_1383	-0.275839	-0.275661	-0.176021	WWTP_1383	WWTP_water	#52758C
WWTP_1384	-0.288762	-0.284908	-0.187207	WWTP_1384	WWTP_water	#52758C
WWTP_1385	-0.24238	-0.315748	-0.168282	WWTP_1385	WWTP_water	#52758C
WWTP_1386	-0.19198	-0.282355	-0.150419	WWTP_1386	WWTP_water	#52758C
WWTP_1387	-0.229181	-0.308294	-0.154631	WWTP_1387	WWTP_water	#52758C
WWTP_1388	-0.181395	-0.263911	-0.140158	WWTP_1388	WWTP_water	#52758C
WWTP_1389	-0.225002	-0.327762	-0.139967	WWTP_1389	WWTP_water	#52758C
WWTP_1390	-0.207087	-0.261567	-0.149087	WWTP_1390	WWTP_water	#52758C
WWTP_1391	-0.209713	-0.278701	-0.137667	WWTP_1391	WWTP_water	#52758C
WWTP_1392	-0.248821	-0.293372	-0.12358	WWTP_1392	WWTP_water	#52758C
WWTP_1393	-0.246985	-0.267766	-0.146089	WWTP_1393	WWTP_water	#52758C
WWTP_1394	-0.26941	-0.317543	-0.115794	WWTP_1394	WWTP_water	#52758C
WWTP_1395	-0.224437	-0.325978	-0.106285	WWTP_1395	WWTP_water	#52758C
WWTP_1396	-0.230664	-0.314534	-0.112038	WWTP_1396	WWTP_water	#52758C
WWTP_1397	-0.250774	-0.298176	-0.125329	WWTP_1397	WWTP_water	#52758C
WWTP_1398	-0.273354	-0.180298	-0.202357	WWTP_1398	WWTP_water	#52758C
WWTP_1399	-0.257747	-0.178862	-0.204348	WWTP_1399	WWTP_water	#52758C
WWTP_1400	-0.248818	-0.286452	-0.188876	WWTP_1400	WWTP_water	#52758C
WWTP_1401	-0.216294	-0.254932	-0.167941	WWTP_1401	WWTP_water	#52758C
WWTP_1402	-0.224819	-0.195821	-0.18276	WWTP_1402	WWTP_water	#52758C
WWTP_1403	-0.215787	-0.217835	-0.179719	WWTP_1403	WWTP_water	#52758C
WWTP_1404	-0.225059	-0.233276	-0.186584	WWTP_1404	WWTP_water	#52758C
WWTP_1405	-0.230234	-0.199962	-0.186905	WWTP_1405	WWTP_water	#52758C
WWTP_1406	-0.226852	-0.252709	-0.168893	WWTP_1406	WWTP_water	#52758C
WWTP_1407	-0.255975	-0.201096	-0.190487	WWTP_1407	WWTP_water	#52758C
WWTP_1408	-0.228572	-0.28884	-0.112949	WWTP_1408	WWTP_water	#52758C
WWTP_1409	-0.218729	-0.266331	-0.0963969	WWTP_1409	WWTP_water	#52758C
WWTP_1410	-0.228195	-0.322551	-0.146066	WWTP_1410	WWTP_water	#52758C
WWTP_1411	-0.240384	-0.329567	-0.129212	WWTP_1411	WWTP_water	#52758C
WWTP_1412	-0.224032	-0.266741	-0.107959	WWTP_1412	WWTP_water	#52758C
WWTP_1413	-0.211225	-0.282492	-0.111854	WWTP_1413	WWTP_water	#52758C
WWTP_1414	-0.221098	-0.278731	-0.151601	WWTP_1414	WWTP_water	#52758C
WWTP_1415	-0.188265	-0.260311	-0.071064	WWTP_1415	WWTP_water	#52758C
Natural_sediment_1416	0.00124739000457916	0.0266019004846828	0.205538179690012	Natural_sediment_1416	Natural_sediment	#9AAB4F
Natural_sediment_1417	0.0147779659539267	-0.0387811	0.172232572300968	Natural_sediment_1417	Natural_sediment	#9AAB4F
Natural_sediment_1418	0.06145585521503	-0.000945108	0.133194332154924	Natural_sediment_1418	Natural_sediment	#9AAB4F
Natural_sediment_1419	0.186963029121069	0.0437531240064038	0.069906824716995	Natural_sediment_1419	Natural_sediment	#9AAB4F
Natural_sediment_1420	0.216372939252393	0.0591976649096442	-0.00214776	Natural_sediment_1420	Natural_sediment	#9AAB4F
Natural_sediment_1421	0.156737161000564	0.0368338619606496	0.113220977232947	Natural_sediment_1421	Natural_sediment	#9AAB4F
Natural_sediment_1422	0.197674027815259	0.0778875489241055	0.0979023815640119	Natural_sediment_1422	Natural_sediment	#9AAB4F
Natural_sediment_1423	0.162862919353275	-0.0766329	0.132331133239913	Natural_sediment_1423	Natural_sediment	#9AAB4F
Natural_sediment_1424	0.147381625090202	-0.0754021	0.130412945317118	Natural_sediment_1424	Natural_sediment	#9AAB4F
Natural_sediment_1425	0.134631704193452	-0.0286559	0.147239669244267	Natural_sediment_1425	Natural_sediment	#9AAB4F
Natural_sediment_1426	0.126154647606648	-0.0290203	0.15343623352888	Natural_sediment_1426	Natural_sediment	#9AAB4F
Natural_sediment_1427	0.192577412050652	0.0784909789236531	0.093748170944648	Natural_sediment_1427	Natural_sediment	#9AAB4F
Natural_sediment_1428	0.187619203942128	0.0821223387453431	0.0985601660157209	Natural_sediment_1428	Natural_sediment	#9AAB4F
Natural_sediment_1429	0.0259509657553751	-0.077388	0.217497778178546	Natural_sediment_1429	Natural_sediment	#9AAB4F
Natural_sediment_1430	0.046692030122512	-0.140843	0.145469286417168	Natural_sediment_1430	Natural_sediment	#9AAB4F
Natural_sediment_1431	0.0840074830289033	-0.187211	-0.00326072	Natural_sediment_1431	Natural_sediment	#9AAB4F
Natural_sediment_1432	0.030613701919728	-0.0911432	0.202753827931365	Natural_sediment_1432	Natural_sediment	#9AAB4F
Natural_sediment_1433	0.165520408131434	0.00604221861857451	0.111276915331686	Natural_sediment_1433	Natural_sediment	#9AAB4F
Natural_sediment_1434	0.195485816681766	0.0626105702796272	0.0559481909011269	Natural_sediment_1434	Natural_sediment	#9AAB4F
Natural_sediment_1435	0.01953032095931	-0.157036	0.186902311291708	Natural_sediment_1435	Natural_sediment	#9AAB4F
Natural_sediment_1436	0.0582794352353873	-0.0376028	0.165252938902268	Natural_sediment_1436	Natural_sediment	#9AAB4F
Natural_sediment_1437	0.10158177971955	-0.217436	0.0972997464313142	Natural_sediment_1437	Natural_sediment	#9AAB4F
Natural_sediment_1438	0.0737919793898426	-0.185507	0.0491006945029263	Natural_sediment_1438	Natural_sediment	#9AAB4F
Natural_sediment_1439	0.00105953029035737	-0.0426562	0.0982409340681314	Natural_sediment_1439	Natural_sediment	#9AAB4F
Natural_sediment_1440	0.251079853979602	0.148681069878575	-0.003143	Natural_sediment_1440	Natural_sediment	#9AAB4F
Natural_sediment_1441	0.0105974341730532	-0.035322	0.147388564487566	Natural_sediment_1441	Natural_sediment	#9AAB4F
Natural_sediment_1442	0.0296052104577482	-0.109563	0.173184756239524	Natural_sediment_1442	Natural_sediment	#9AAB4F
Natural_sediment_1443	0.0281133511056556	-0.0687441	0.164592862394876	Natural_sediment_1443	Natural_sediment	#9AAB4F
Natural_sediment_1444	-0.0774416	-0.0857965	0.213207877382705	Natural_sediment_1444	Natural_sediment	#9AAB4F
Natural_sediment_1445	-0.0489364	-0.0466972	0.210754950791658	Natural_sediment_1445	Natural_sediment	#9AAB4F
Natural_sediment_1446	0.0170420378538018	-0.0584133	0.200995610764179	Natural_sediment_1446	Natural_sediment	#9AAB4F
Natural_sediment_1447	0.096792450774389	-0.18236	-0.00209432	Natural_sediment_1447	Natural_sediment	#9AAB4F
Natural_sediment_1448	0.178011169002651	0.16149921389887	-0.0568652	Natural_sediment_1448	Natural_sediment	#9AAB4F
Natural_sediment_1449	0.16074287353862	-0.0709966	0.129636498554681	Natural_sediment_1449	Natural_sediment	#9AAB4F
Natural_sediment_1450	0.163845355403032	-0.0578934	0.130241050404715	Natural_sediment_1450	Natural_sediment	#9AAB4F
Natural_sediment_1451	0.0509080925777006	-0.123593	0.151713646254695	Natural_sediment_1451	Natural_sediment	#9AAB4F
Natural_sediment_1452	0.266279374481221	0.0866845903024921	0.0192191309333969	Natural_sediment_1452	Natural_sediment	#9AAB4F
Natural_sediment_1453	0.205459155019479	0.0641330194098711	0.000157321933069359	Natural_sediment_1453	Natural_sediment	#9AAB4F
Natural_sediment_1454	0.165682929089029	0.024426197505586	0.117565284639924	Natural_sediment_1454	Natural_sediment	#9AAB4F
Natural_sediment_1455	0.199725286391447	0.0430395663764751	0.0618463175544974	Natural_sediment_1455	Natural_sediment	#9AAB4F
Natural_sediment_1456	0.192001919122794	0.0717389420144887	-0.00269356	Natural_sediment_1456	Natural_sediment	#9AAB4F
Natural_sediment_1457	0.123357390712761	-0.0850826	0.131152572300594	Natural_sediment_1457	Natural_sediment	#9AAB4F
Natural_sediment_1458	0.15552384809851	-0.0687754	0.131356830615987	Natural_sediment_1458	Natural_sediment	#9AAB4F
Natural_sediment_1459	0.172113870650882	-0.0605171	0.121767490154579	Natural_sediment_1459	Natural_sediment	#9AAB4F
Natural_sediment_1460	0.149146464257568	0.098521122409047	0.137237986937899	Natural_sediment_1460	Natural_sediment	#9AAB4F
Natural_sediment_1461	0.19025609869317	0.0726191679136912	0.108590461726153	Natural_sediment_1461	Natural_sediment	#9AAB4F
Natural_sediment_1462	0.196257205903631	0.0686837890913189	0.106700245962384	Natural_sediment_1462	Natural_sediment	#9AAB4F
Natural_sediment_1463	0.198623853601389	0.0624255237750617	0.0912334368760317	Natural_sediment_1463	Natural_sediment	#9AAB4F
Natural_sediment_1464	0.139537123325402	0.034320989950675	0.122494261419446	Natural_sediment_1464	Natural_sediment	#9AAB4F
Natural_sediment_1465	0.0518041451099081	0.0336189574608031	0.176556003970617	Natural_sediment_1465	Natural_sediment	#9AAB4F
Natural_sediment_1466	0.0680518885468626	0.0935725942777134	0.170821909122586	Natural_sediment_1466	Natural_sediment	#9AAB4F
Natural_sediment_1467	0.150109575113752	0.0961076412590727	0.132929672196358	Natural_sediment_1467	Natural_sediment	#9AAB4F
Natural_sediment_1468	0.125732788274628	0.0121255745551204	0.16082120277074	Natural_sediment_1468	Natural_sediment	#9AAB4F
Natural_sediment_1469	0.191285297621379	0.0426086423242439	0.09128994564603	Natural_sediment_1469	Natural_sediment	#9AAB4F
Natural_sediment_1470	0.191353961506633	0.0673312572147779	0.0601268102917445	Natural_sediment_1470	Natural_sediment	#9AAB4F
Natural_sediment_1471	0.0584745905948993	-0.17343	0.100352990724418	Natural_sediment_1471	Natural_sediment	#9AAB4F
Natural_sediment_1472	0.118251148742616	-0.196809	0.0355114795146062	Natural_sediment_1472	Natural_sediment	#9AAB4F
Natural_sediment_1473	0.202262614504367	0.0886546717149084	-0.00548798	Natural_sediment_1473	Natural_sediment	#9AAB4F
Natural_sediment_1474	-0.0284664	-0.0197595	0.209810263643596	Natural_sediment_1474	Natural_sediment	#9AAB4F
Natural_sediment_1475	0.203403194011632	0.0909285989232519	-0.0189767	Natural_sediment_1475	Natural_sediment	#9AAB4F
Natural_sediment_1476	0.189499271010791	0.0637627408345554	0.0157140499671312	Natural_sediment_1476	Natural_sediment	#9AAB4F
Natural_sediment_1477	0.217241552548699	0.0626954328901977	0.000774966105410569	Natural_sediment_1477	Natural_sediment	#9AAB4F
chicken_1479	-0.424717	0.276036308831001	-0.0506765	chicken_1479	Chicken_feces	#6388B8
chicken_1480	-0.453348	0.320935879608619	-0.0695497	chicken_1480	Chicken_feces	#6388B8
chicken_1481	-0.451619	0.314815336782681	-0.0686528	chicken_1481	Chicken_feces	#6388B8
chicken_1482	-0.445628	0.313048183031299	-0.0655333	chicken_1482	Chicken_feces	#6388B8
chicken_1483	-0.453229	0.307216973956125	-0.074764	chicken_1483	Chicken_feces	#6388B8
chicken_1484	-0.424701	0.296266545450396	-0.045544	chicken_1484	Chicken_feces	#6388B8
chicken_1485	-0.432871	0.309620976064157	-0.0492162	chicken_1485	Chicken_feces	#6388B8
chicken_1486	-0.439181	0.313711854261266	-0.053103	chicken_1486	Chicken_feces	#6388B8
chicken_1487	-0.447343	0.324446737479369	-0.0571191	chicken_1487	Chicken_feces	#6388B8
chicken_1488	-0.452892	0.327351376956864	-0.0599549	chicken_1488	Chicken_feces	#6388B8
chicken_1489	-0.449321	0.326935354564178	-0.0603778	chicken_1489	Chicken_feces	#6388B8
chicken_1490	-0.448164	0.322189139831671	-0.0588665	chicken_1490	Chicken_feces	#6388B8
chicken_1491	-0.452719	0.306808847712009	-0.0722322	chicken_1491	Chicken_feces	#6388B8
chicken_1492	-0.447722	0.323743334843149	-0.0589073	chicken_1492	Chicken_feces	#6388B8
chicken_1493	-0.454285	0.32615464725882	-0.0631837	chicken_1493	Chicken_feces	#6388B8
chicken_1494	-0.379246	0.245772966904931	-0.01864	chicken_1494	Chicken_feces	#6388B8
chicken_1495	-0.446466	0.321100848518908	-0.0588728	chicken_1495	Chicken_feces	#6388B8
chicken_1496	-0.456215	0.323788485976758	-0.0680336	chicken_1496	Chicken_feces	#6388B8
chicken_1497	-0.420039	0.298178897964267	-0.0406986	chicken_1497	Chicken_feces	#6388B8
chicken_1498	-0.444398	0.319460017426394	-0.0570799	chicken_1498	Chicken_feces	#6388B8
chicken_1499	-0.460354	0.302211734849198	-0.078518	chicken_1499	Chicken_feces	#6388B8
chicken_1500	-0.445173	0.309132868804028	-0.0632192	chicken_1500	Chicken_feces	#6388B8
chicken_1501	-0.445523	0.301263446229336	-0.065348	chicken_1501	Chicken_feces	#6388B8
chicken_1502	-0.446189	0.285898893269985	-0.077351	chicken_1502	Chicken_feces	#6388B8
chicken_1503	-0.456183	0.30283221822863	-0.0780926	chicken_1503	Chicken_feces	#6388B8
chicken_1504	-0.447356	0.301452877724007	-0.0659995	chicken_1504	Chicken_feces	#6388B8
chicken_1505	-0.448133	0.304022842461907	-0.064077	chicken_1505	Chicken_feces	#6388B8
chicken_1506	-0.461735	0.3095656167392	-0.0800653	chicken_1506	Chicken_feces	#6388B8
chicken_1507	-0.453584	0.306639812853841	-0.069481	chicken_1507	Chicken_feces	#6388B8
chicken_1508	-0.450136	0.308954579446903	-0.0671637	chicken_1508	Chicken_feces	#6388B8
chicken_1509	-0.456256	0.290699692753319	-0.0714917	chicken_1509	Chicken_feces	#6388B8
chicken_1510	-0.278347	0.0496170112985342	-0.0233751	chicken_1510	Chicken_feces	#6388B8
chicken_1511	-0.324767	0.0932217439233763	-0.0201861	chicken_1511	Chicken_feces	#6388B8
chicken_1512	-0.261004	0.0132961519226087	-0.0161582	chicken_1512	Chicken_feces	#6388B8
chicken_1513	-0.279234	0.00836621379549531	-0.00550355	chicken_1513	Chicken_feces	#6388B8
chicken_1514	-0.41023	0.246817185483566	-0.0552647	chicken_1514	Chicken_feces	#6388B8
chicken_1515	-0.439795	0.280807844103176	-0.0728175	chicken_1515	Chicken_feces	#6388B8
chicken_1516	-0.446644	0.267716118165573	-0.0827304	chicken_1516	Chicken_feces	#6388B8
chicken_1517	-0.463881	0.293257131126444	-0.0936755	chicken_1517	Chicken_feces	#6388B8
chicken_1518	-0.31753	0.128777863877108	0.00581098468136046	chicken_1518	Chicken_feces	#6388B8
chicken_1519	-0.395942	0.22798149411803	-0.0418291	chicken_1519	Chicken_feces	#6388B8
chicken_1520	-0.333934	0.137777084382676	-0.00900787	chicken_1520	Chicken_feces	#6388B8
chicken_1521	-0.334269	0.141216022005886	-0.00790268	chicken_1521	Chicken_feces	#6388B8
chicken_1522	-0.382233	0.22256207251511	-0.028634	chicken_1522	Chicken_feces	#6388B8
chicken_1524	-0.338802	0.144487817879628	-0.0109465	chicken_1524	Chicken_feces	#6388B8
chicken_1525	-0.270858	0.09943393587634	0.0417303636692551	chicken_1525	Chicken_feces	#6388B8
chicken_1526	-0.468408	0.248027044421902	-0.126941	chicken_1526	Chicken_feces	#6388B8
chicken_1527	-0.363861	0.191568982635745	-0.0197642	chicken_1527	Chicken_feces	#6388B8
chicken_1528	-0.382316	0.222702285265533	-0.0269044	chicken_1528	Chicken_feces	#6388B8
chicken_1529	-0.322454	0.122405423621696	-0.00220924	chicken_1529	Chicken_feces	#6388B8
chicken_1530	-0.408879	0.232052464582137	-0.055319	chicken_1530	Chicken_feces	#6388B8
chicken_1531	-0.317338	0.131872144552546	0.00742276286090965	chicken_1531	Chicken_feces	#6388B8
chicken_1532	-0.374496	0.186724869280132	-0.0359636	chicken_1532	Chicken_feces	#6388B8
chicken_1533	-0.324023	0.134530444426222	0.000822392790686612	chicken_1533	Chicken_feces	#6388B8
chicken_1534	-0.384739	0.232265151149665	-0.0251317	chicken_1534	Chicken_feces	#6388B8
chicken_1535	-0.433391	0.275996645205854	-0.0686391	chicken_1535	Chicken_feces	#6388B8
chicken_1536	-0.424774	0.27861272315188	-0.0569421	chicken_1536	Chicken_feces	#6388B8
chicken_1537	-0.44426	0.261919405221881	-0.0863476	chicken_1537	Chicken_feces	#6388B8
chicken_1538	-0.45172	0.276763211276431	-0.0805599	chicken_1538	Chicken_feces	#6388B8
chicken_1539	-0.458745	0.291890661386396	-0.0914065	chicken_1539	Chicken_feces	#6388B8
chicken_1540	-0.46934	0.288231376173591	-0.100883	chicken_1540	Chicken_feces	#6388B8
chicken_1541	-0.465559	0.285133925698629	-0.0872454	chicken_1541	Chicken_feces	#6388B8
chicken_1542	-0.472271	0.278486319236275	-0.103417	chicken_1542	Chicken_feces	#6388B8
chicken_1543	-0.434158	0.2604145778097	-0.0729467	chicken_1543	Chicken_feces	#6388B8
chicken_1544	-0.423037	0.267197359022798	-0.0603651	chicken_1544	Chicken_feces	#6388B8
human_1545	-0.461624	0.119484995601675	-0.149921	human_1545	Human_feces	#B7C4BD
human_1546	-0.409773	0.0967904678564513	-0.105211	human_1546	Human_feces	#B7C4BD
human_1547	-0.460475	0.269116898559894	-0.0963892	human_1547	Human_feces	#B7C4BD
human_1548	-0.464581	0.281474288105164	-0.0929452	human_1548	Human_feces	#B7C4BD
human_1549	-0.431642	0.269627650482921	-0.0704806	human_1549	Human_feces	#B7C4BD
human_1550	-0.452305	0.285703140218843	-0.0849801	human_1550	Human_feces	#B7C4BD
human_1551	-0.456413	0.283773354257465	-0.0901847	human_1551	Human_feces	#B7C4BD
human_1552	-0.470519	0.259927502416831	-0.115583	human_1552	Human_feces	#B7C4BD
human_1553	-0.443832	0.24873849775422	-0.0851826	human_1553	Human_feces	#B7C4BD
human_1554	-0.397927	0.245318775118175	-0.0406919	human_1554	Human_feces	#B7C4BD
human_1555	-0.41202	0.241039060887861	-0.0577488	human_1555	Human_feces	#B7C4BD
human_1556	-0.446405	0.267423059333274	-0.0838007	human_1556	Human_feces	#B7C4BD
human_1557	-0.468011	0.28069745529509	-0.103492	human_1557	Human_feces	#B7C4BD
human_1558	-0.403774	0.229788150367667	-0.056467	human_1558	Human_feces	#B7C4BD
human_1559	-0.39202	0.208592070303493	-0.0509356	human_1559	Human_feces	#B7C4BD
human_1560	-0.415646	0.211204199613561	-0.0762585	human_1560	Human_feces	#B7C4BD
human_1561	-0.450851	0.255656796030392	-0.0969283	human_1561	Human_feces	#B7C4BD
human_1562	-0.31954	0.140284144004272	0.00354003051657935	human_1562	Human_feces	#B7C4BD
human_1563	-0.414762	0.220137954778326	-0.0700559	human_1563	Human_feces	#B7C4BD
human_1564	-0.406441	0.23962452444187	-0.0552412	human_1564	Human_feces	#B7C4BD
human_1565	-0.446076	0.257740525133348	-0.0937818	human_1565	Human_feces	#B7C4BD
SRR5195107	0.234556744972498	-0.00349828	0.000678218366273728	SRR5195107	Soil	#EB452C
SRR5195108	0.266150793426253	-0.0739372	-0.103388	SRR5195108	Soil	#EB452C
SRR5195109	0.306181203518924	0.0475959793439851	-0.0415692	SRR5195109	Soil	#EB452C
SRR5195110	0.168729859703216	-0.204554	-0.046987	SRR5195110	Soil	#EB452C
SRR5195111	0.19801983227641	-0.163538	-0.0031891	SRR5195111	Soil	#EB452C
SRR5195112	0.119159642334933	-0.223577	-0.0450725	SRR5195112	Soil	#EB452C
SRR5195114	0.0605184468310615	-0.139173	-0.0957989	SRR5195114	Soil	#EB452C
SRR5195115	0.114451783739124	-0.0262796	-0.0455795	SRR5195115	Soil	#EB452C
SRR5195116	0.21981427087434	-0.117362	-0.0495633	SRR5195116	Soil	#EB452C
SRR3954470	0.302527133020347	-0.0105937	-0.0874866	SRR3954470	Soil	#EB452C
SRR3954471	0.300878952959459	-0.00743939	-0.0872733	SRR3954471	Soil	#EB452C
SRR3954472	0.303358609308542	-0.00450241	-0.0861967	SRR3954472	Soil	#EB452C
SRR3954473	0.30483426580476	-0.000586182	-0.0856281	SRR3954473	Soil	#EB452C
SRR3954474	0.300267615654848	-0.00845714	-0.0804987	SRR3954474	Soil	#EB452C
SRR4051794	0.256528351374199	0.119283663393668	-0.0186754	SRR4051794	Soil	#EB452C
SRR4051812	0.256730332366896	0.0680714950565096	-0.013689	SRR4051812	Soil	#EB452C
SRR5195139	0.248986558620657	0.016957080010148	-0.128475	SRR5195139	Soil	#EB452C
SRR5195140	0.284695341641283	0.00890085410757955	-0.0824276	SRR5195140	Soil	#EB452C
SRR5195141	0.242480963137363	-0.0766597	-0.0935934	SRR5195141	Soil	#EB452C
SRR5195142	0.312046448185496	-0.0129318	-0.0407743	SRR5195142	Soil	#EB452C
SRR5195143	0.286525316032412	-0.062525	-0.101093	SRR5195143	Soil	#EB452C
SRR5195144	0.303088059987953	0.00590490215566524	-0.0772513	SRR5195144	Soil	#EB452C
SRR5195145	0.222502227831695	-0.148227	-0.0987735	SRR5195145	Soil	#EB452C
SRR5195146	0.248206569797043	-0.132007	-0.0748061	SRR5195146	Soil	#EB452C
SRR5195147	0.215583739927075	-0.119444	-0.130886	SRR5195147	Soil	#EB452C
SRR5195148	0.278993834774441	-0.00109236	-0.0874271	SRR5195148	Soil	#EB452C
SRR5204863	0.117319716418267	0.0844406522758072	0.0845172433863645	SRR5204863	Soil	#EB452C
SRR5205085	0.168723050788508	0.085183579767069	0.0575002248716551	SRR5205085	Soil	#EB452C
SRR5215218	0.300481178681459	0.0223503075954212	-0.0878326	SRR5215218	Soil	#EB452C
SRR5256885	0.120172055827365	0.113281576635717	0.0460333927065038	SRR5256885	Soil	#EB452C
SRR5256886	0.108246246280637	0.156843520466928	0.0725728455098594	SRR5256886	Soil	#EB452C
SRR5258705	0.12753040644651	0.134902088580562	0.0172373452910931	SRR5258705	Soil	#EB452C
SRR5258706	0.0700498129669733	0.129706416226222	0.0554235248977564	SRR5258706	Soil	#EB452C
SRR5258707	0.165348301786058	0.172263920862747	0.0227780125616886	SRR5258707	Soil	#EB452C
SRR5258708	0.138923670184538	0.209089644235503	0.00983831069611075	SRR5258708	Soil	#EB452C
SRR5260221	0.128821123887009	0.204006801687401	0.0277555815110645	SRR5260221	Soil	#EB452C
SRR5260370	0.120730822718548	0.188388761022155	0.0397587427289616	SRR5260370	Soil	#EB452C
SRR5437763	0.15074230878964	0.136221079650087	0.0538042673452135	SRR5437763	Soil	#EB452C
SRR5438552	0.0343273479511687	0.129706062488182	0.117197469478625	SRR5438552	Soil	#EB452C
SRR5678807	-0.426122	0.213924687461152	-0.0861546	SRR5678807	Soil	#EB452C
SRR5678814	0.198349717174165	-0.141307	-0.00179027	SRR5678814	Soil	#EB452C
SRR5678815	0.160502552624232	-0.125792	-0.00478271	SRR5678815	Soil	#EB452C
SRR5678816	0.166799036973647	-0.117034	0.00936401463610819	SRR5678816	Soil	#EB452C
SRR5690606	-0.287506	-0.173438	-0.119874	SRR5690606	Soil	#EB452C
SRR5690625	-0.334717	0.0549443667023453	-0.057886	SRR5690625	Soil	#EB452C
SRR5918912	0.291449111553369	0.0540303407156735	-0.0689341	SRR5918912	Soil	#EB452C
SRR5918992	0.275257077138821	0.048818038925676	-0.0514374	SRR5918992	Soil	#EB452C
SRR5918993	0.26508641914302	-0.0776999	-0.0515691	SRR5918993	Soil	#EB452C
SRR5918994	0.282625566863224	-0.0104194	-0.0602232	SRR5918994	Soil	#EB452C
SRR5918995	0.28784281417874	-0.0026038	-0.0609015	SRR5918995	Soil	#EB452C
SRR5918996	0.282591123107633	0.0217026147610875	-0.0521898	SRR5918996	Soil	#EB452C
SRR5918998	0.275763424162387	0.0522201714207529	-0.0783233	SRR5918998	Soil	#EB452C
SRR5919106	0.281249612732507	0.0376145303583902	-0.0596247	SRR5919106	Soil	#EB452C
SRR5919107	0.27963600250107	0.0071347190239362	-0.0853984	SRR5919107	Soil	#EB452C
SRR5919108	0.279189266397111	0.0616599821186636	-0.071728	SRR5919108	Soil	#EB452C
SRR5919206	0.294516915091927	0.0303347985387749	-0.0842917	SRR5919206	Soil	#EB452C
SRR6184671	0.273733632632757	-0.0877856	-0.0301542	SRR6184671	Soil	#EB452C
SRR6185295	0.275028743095287	-0.082274	-0.0436176	SRR6185295	Soil	#EB452C
SRR6185312	0.293033592127252	0.0169503281168113	-0.0846581	SRR6185312	Soil	#EB452C
SRR6185369	0.243934206670244	-0.126697	-0.0637871	SRR6185369	Soil	#EB452C
SRR6185436	0.279186167487217	-0.0785967	-0.0301731	SRR6185436	Soil	#EB452C
SRR6185437	0.295614182505854	0.0426555099162667	-0.0584291	SRR6185437	Soil	#EB452C
SRR6185512	0.294857419316126	0.0132605176513999	-0.0738229	SRR6185512	Soil	#EB452C
SRR6476620	0.263718754755344	-0.0584482	-0.0730524	SRR6476620	Soil	#EB452C
SRR6476646	0.290168747463236	-0.0190554	-0.0667987	SRR6476646	Soil	#EB452C
SRR6476660	0.273090036966913	-0.0384453	-0.0754182	SRR6476660	Soil	#EB452C
SRR6478672	0.270753917923264	-0.0424619	-0.0882789	SRR6478672	Soil	#EB452C
SRR6478736	0.22865305232275	-0.0562252	-0.102855	SRR6478736	Soil	#EB452C
SRR6478752	0.219913924952608	-0.0402871	-0.118349	SRR6478752	Soil	#EB452C
SRR7974119	0.111618953557718	0.100396589267136	0.104360239924529	SRR7974119	Soil	#EB452C
SRR8439257	-0.0395861	-0.0897893	-0.141338	SRR8439257	Soil	#EB452C
SRR8439391	0.130835202695439	-0.159843	-0.15014	SRR8439391	Soil	#EB452C
ERR1877650	-0.0450791	0.139101282697641	0.102129335350491	ERR1877650	Soil	#EB452C
ERR1877651	-0.147635	0.154520450785521	0.0748098112432415	ERR1877651	Soil	#EB452C
ERR1877652	0.00243899084103149	0.208521753997795	-0.00121372	ERR1877652	Soil	#EB452C
ERR1877653	-0.053479	0.195336369816042	0.032334297897025	ERR1877653	Soil	#EB452C
ERR1877654	-0.177033	0.122608949264262	0.0793414366938788	ERR1877654	Soil	#EB452C
ERR1877655	-0.172082	0.133024397261785	0.00940591269702241	ERR1877655	Soil	#EB452C
ERR1877656	-0.189161	0.133892135333642	0.0168637394762528	ERR1877656	Soil	#EB452C
ERR1877657	-0.138852	0.11146508478633	0.0428701858940105	ERR1877657	Soil	#EB452C
ERR1877658	-0.191142	0.145982011368382	0.0176400010540567	ERR1877658	Soil	#EB452C
ERR1877659	-0.104146	0.0687088028902963	0.0395211903281463	ERR1877659	Soil	#EB452C
ERR1877660	0.0258089725055188	0.20100254923813	0.0383860132604571	ERR1877660	Soil	#EB452C
ERR1877661	0.0442730088213467	0.190387300124958	0.0269034650307458	ERR1877661	Soil	#EB452C
ERR1877662	0.00376666431334183	0.192414452726978	0.0218206742026756	ERR1877662	Soil	#EB452C
ERR1877663	-0.128917	0.0793817425829829	0.0704513812073745	ERR1877663	Soil	#EB452C
ERR1877664	-0.105416	0.16349989398758	0.0965290689025892	ERR1877664	Soil	#EB452C
ERR1877665	-0.0344829	0.123991715151856	0.103647053043595	ERR1877665	Soil	#EB452C
ERR1877666	0.00262649814316419	0.262094694680511	-0.0151303	ERR1877666	Soil	#EB452C
ERR1877667	-0.0117398	0.231053416372313	0.018598382238541	ERR1877667	Soil	#EB452C
ERR1877668	-0.0928529	0.134637609193103	0.0807202184033782	ERR1877668	Soil	#EB452C
ERR1877669	0.0247244701993393	0.113604248197163	0.104925911357091	ERR1877669	Soil	#EB452C
ERR1877670	-0.00688887	0.0825410029719569	0.106462964522736	ERR1877670	Soil	#EB452C
ERR1877671	-0.000529518	0.130485459217663	0.0767617499019905	ERR1877671	Soil	#EB452C
ERR1877672	0.00667900766800866	0.100326257383609	0.0849155882650618	ERR1877672	Soil	#EB452C
ERR1877673	0.077406989225035	0.220751751880956	0.000453259161996131	ERR1877673	Soil	#EB452C
ERR1877674	-0.0813268	0.198246067416807	0.0488082080497275	ERR1877674	Soil	#EB452C
ERR1877675	-0.0410765	0.0792538555352368	0.0555051950933814	ERR1877675	Soil	#EB452C
ERR1877676	0.0223459570552093	0.194471776629969	-0.0255781	ERR1877676	Soil	#EB452C
ERR1877677	0.0661544558893734	0.219535278406423	-0.00432398	ERR1877677	Soil	#EB452C
ERR1877678	0.00982942344458955	0.0501995053771973	0.0831375260055154	ERR1877678	Soil	#EB452C
ERR1877679	-0.0236256	0.114176638035238	0.052712383362747	ERR1877679	Soil	#EB452C
ERR1877680	-0.0517546	0.0689921480689216	0.100495747933982	ERR1877680	Soil	#EB452C
ERR1877681	0.0097386317731523	0.0538165969962513	0.0738776239619082	ERR1877681	Soil	#EB452C
ERR1877682	-0.128394	0.0616690177885602	0.01143770130377	ERR1877682	Soil	#EB452C
ERR1877683	0.0185259707356385	0.0843803117398881	0.0835326178432244	ERR1877683	Soil	#EB452C
ERR1877684	-0.0498298	0.0696077842473701	0.0813971984324827	ERR1877684	Soil	#EB452C
ERR1877685	0.00610652839934288	0.135813435730696	0.00630487138455685	ERR1877685	Soil	#EB452C
ERR1877686	0.174169483014181	0.0924442205814656	-0.0119708	ERR1877686	Soil	#EB452C
ERR1877687	0.104548722709063	0.100280279320987	0.038921782075829	ERR1877687	Soil	#EB452C
ERR1877688	0.0289365639309217	0.119089553863692	0.0825175963620089	ERR1877688	Soil	#EB452C
ERR1877689	0.157434118294269	0.114108442441283	0.00522979558982421	ERR1877689	Soil	#EB452C
ERR1877690	-0.0652597	0.186552625319039	0.0341996662344177	ERR1877690	Soil	#EB452C
ERR1877691	-0.137165	0.163342588575475	0.0278836328337913	ERR1877691	Soil	#EB452C
ERR1877692	0.0807411097608862	0.234814533834583	-0.00765868	ERR1877692	Soil	#EB452C
ERR1877693	0.147416896308886	0.0890236040219354	0.0259120249428302	ERR1877693	Soil	#EB452C
ERR1877694	0.0453815948750553	0.0794501493237521	0.107801001838153	ERR1877694	Soil	#EB452C
ERR1877695	-0.0485152	0.0979665412283459	0.139576850672199	ERR1877695	Soil	#EB452C
ERR1877696	0.185843285136007	0.115380864775919	0.0188915297169773	ERR1877696	Soil	#EB452C
ERR1877697	-0.144055	0.13967065700431	0.0349247461811845	ERR1877697	Soil	#EB452C
ERR1877698	-0.0256424	0.206533486527474	0.0469387918431865	ERR1877698	Soil	#EB452C
ERR1877699	0.0886026523508286	0.15028832625149	-0.0354761	ERR1877699	Soil	#EB452C
ERR1877700	-0.0731108	0.157280114570743	0.0615914952317786	ERR1877700	Soil	#EB452C
ERR1877701	0.122410958050493	0.166214289490375	0.0403072753102154	ERR1877701	Soil	#EB452C
ERR1877702	0.113195496216624	0.148417903425615	0.0977180309995262	ERR1877702	Soil	#EB452C
ERR1877703	-0.0813818	0.164920413763838	0.05195606726142	ERR1877703	Soil	#EB452C
ERR1877704	0.116745321766145	0.188810463352705	0.033673822484996	ERR1877704	Soil	#EB452C
ERR1877705	0.110903190250477	0.22939039126807	-0.0399221	ERR1877705	Soil	#EB452C
ERR1877706	0.024777574531719	0.192624112135371	0.00686894816356399	ERR1877706	Soil	#EB452C
ERR1877707	-0.128586	0.1541890516083	0.029289328012084	ERR1877707	Soil	#EB452C
ERR1877708	-0.147349	0.179669494400687	-0.0110094	ERR1877708	Soil	#EB452C
ERR1877709	0.014977377291186	0.183069317657833	0.0116970050642829	ERR1877709	Soil	#EB452C
ERR1877710	-0.0894994	0.158561862534604	-0.0257657	ERR1877710	Soil	#EB452C
ERR1877711	-0.112908	0.144540202717432	0.0200074131214656	ERR1877711	Soil	#EB452C
ERR1877712	0.0324369565758281	0.222339539298113	0.0198937841500366	ERR1877712	Soil	#EB452C
ERR1877713	-0.0546284	0.0910469563616564	0.0618851009141138	ERR1877713	Soil	#EB452C
ERR1877714	-0.0520041	0.151480709385622	0.125676208641109	ERR1877714	Soil	#EB452C
ERR1877715	-0.067823	0.11868417490483	0.0682575783694428	ERR1877715	Soil	#EB452C
ERR1877716	0.0642399587041181	0.169836148677818	0.00381977543046957	ERR1877716	Soil	#EB452C
ERR1877717	0.0422277479211454	0.145106326188444	0.0316379035795453	ERR1877717	Soil	#EB452C
ERR1877718	-0.0987747	0.173327587155981	0.00959842274554149	ERR1877718	Soil	#EB452C
ERR1877719	0.071945454637404	0.104481890062635	0.023575354986298	ERR1877719	Soil	#EB452C
ERR1877720	0.00161483099873616	0.226462341003886	0.00305193928125191	ERR1877720	Soil	#EB452C
ERR1877721	-0.0176219	0.198930998532394	0.0164062149788806	ERR1877721	Soil	#EB452C
ERR1877722	-0.117621	0.0786657681657858	0.106536677023876	ERR1877722	Soil	#EB452C
ERR1877723	0.00247352383001755	0.094058321750504	0.150721367177792	ERR1877723	Soil	#EB452C
ERR1877724	-0.0207342	0.144961257080334	0.140761314870425	ERR1877724	Soil	#EB452C
ERR1877725	0.0121256949555514	0.191556209952684	0.106648334475081	ERR1877725	Soil	#EB452C
ERR1877727	0.0371833622569534	0.211510842225915	0.0423277922432511	ERR1877727	Soil	#EB452C
ERR1877728	-0.0991108	0.134878754226241	0.0791201344183857	ERR1877728	Soil	#EB452C
ERR1877729	-0.145022	0.0753598685173921	0.082951417871165	ERR1877729	Soil	#EB452C
ERR1877730	-0.0856454	0.120681280388402	0.0199620528914258	ERR1877730	Soil	#EB452C
ERR1877731	-0.0550946	0.22033644213781	-0.00660179	ERR1877731	Soil	#EB452C
ERR1877732	-0.137792	0.12654084634735	0.0542786409730317	ERR1877732	Soil	#EB452C
ERR1877733	0.0954888022270573	0.219697350363458	-0.0196922	ERR1877733	Soil	#EB452C
ERR1877734	-0.0386423	0.14374096638402	0.0668725342993662	ERR1877734	Soil	#EB452C
ERR1877735	0.0163601225994179	0.10383630796808	0.0682327216633879	ERR1877735	Soil	#EB452C
ERR1877736	-0.0996281	0.0601666779429748	0.104660932148166	ERR1877736	Soil	#EB452C
ERR1877737	-0.0188246	0.167126832553966	0.0125404406288931	ERR1877737	Soil	#EB452C
ERR1877738	0.0149317980973424	0.142187899026941	0.0388047877062965	ERR1877738	Soil	#EB452C
ERR1877739	-0.0488779	0.222640297898548	0.0548674047910262	ERR1877739	Soil	#EB452C
ERR1877740	0.0282551871245435	0.185103131647168	0.0268266179984907	ERR1877740	Soil	#EB452C
ERR1877741	-0.0425165	0.224027201197717	0.0338001931690939	ERR1877741	Soil	#EB452C
ERR1877742	0.0705359286978295	0.194673401443807	-0.0485354	ERR1877742	Soil	#EB452C
ERR1877743	0.119554983721855	0.193594399029863	-0.0493174	ERR1877743	Soil	#EB452C
ERR1877744	-0.079025	0.161883426600536	0.0939240953478359	ERR1877744	Soil	#EB452C
ERR1877745	-0.105031	0.212572362838213	0.0477464520831875	ERR1877745	Soil	#EB452C
ERR1877746	-0.0758778	0.191252597328282	0.0204786863116965	ERR1877746	Soil	#EB452C
ERR1877747	0.056013685450934	0.151750578748424	0.0521413158930855	ERR1877747	Soil	#EB452C
ERR1877748	0.010311053073754	0.181101134417348	0.00258077789745998	ERR1877748	Soil	#EB452C
ERR1877749	0.132341774330179	0.211485754736251	-0.00216147	ERR1877749	Soil	#EB452C
ERR1877750	0.0744066722443724	0.196905563597959	0.021502441761186	ERR1877750	Soil	#EB452C
ERR1877751	0.0107111508170131	0.215523372058334	0.0125057618396187	ERR1877751	Soil	#EB452C
ERR1877752	-0.0197932	0.210745036607455	0.0383428662235212	ERR1877752	Soil	#EB452C
ERR1877753	0.00877503064253893	0.168110070702295	-0.0266011	ERR1877753	Soil	#EB452C
ERR1877754	0.057376749849278	0.11694040160394	0.123565621571966	ERR1877754	Soil	#EB452C
ERR1877755	0.0154310892821665	0.158562489713984	-0.0418193	ERR1877755	Soil	#EB452C
ERR1877756	0.0274183291331294	0.20528729249985	-0.039315	ERR1877756	Soil	#EB452C
ERR1877757	0.00856232927756797	0.202675608926547	0.0412207527379528	ERR1877757	Soil	#EB452C
ERR1877758	0.180568091575292	0.0640891568911165	0.0433267679014068	ERR1877758	Soil	#EB452C
ERR1877759	-0.0450628	0.134796306769589	0.0829235039042646	ERR1877759	Soil	#EB452C
ERR1877760	0.222897722054267	0.120767294117703	-0.0344848	ERR1877760	Soil	#EB452C
ERR1877761	-0.225511	0.13016105869819	0.0281396672746986	ERR1877761	Soil	#EB452C
ERR1877762	0.0470798100521395	0.186839864723301	0.00824876161821314	ERR1877762	Soil	#EB452C
ERR1877763	-0.0852842	0.207975303080648	0.0136687929766679	ERR1877763	Soil	#EB452C
ERR1877764	-0.000999534	0.176552618956141	0.00257555271188092	ERR1877764	Soil	#EB452C
ERR1877765	-0.0145296	0.181024618034907	-0.00811465	ERR1877765	Soil	#EB452C
ERR1877766	-0.078858	0.171088745264764	0.0117748957296058	ERR1877766	Soil	#EB452C
ERR1877767	-0.0792069	0.1836835324698	0.0478122391652594	ERR1877767	Soil	#EB452C
ERR1877768	-0.0201051	0.234608946604226	-0.00434833	ERR1877768	Soil	#EB452C
ERR1877769	0.0220995305072985	0.0785414063574273	0.0991275658808188	ERR1877769	Soil	#EB452C
ERR1877770	0.00533383007004002	0.123168774993966	0.0254696250369676	ERR1877770	Soil	#EB452C
ERR1877771	0.0733813178933704	0.0953361190594745	0.0787848247613173	ERR1877771	Soil	#EB452C
ERR1877772	0.0317284864793742	0.156195986051218	0.00245246216306444	ERR1877772	Soil	#EB452C
ERR1877773	0.0512059246918033	0.106889962628572	0.0649079468416966	ERR1877773	Soil	#EB452C
ERR1877774	0.0211249696808291	0.0958711009247573	0.0567343854464091	ERR1877774	Soil	#EB452C
ERR1877775	-0.0508461	0.14176634437588	0.00635059333759964	ERR1877775	Soil	#EB452C
ERR1877776	0.00766075927132278	0.18131105777962	0.0012584210290124	ERR1877776	Soil	#EB452C
ERR1877777	-0.122061	0.17919839518394	-0.00181285	ERR1877777	Soil	#EB452C
ERR1877778	-0.0430797	0.182918429515571	-0.00645681	ERR1877778	Soil	#EB452C
ERR1877779	-0.0154323	0.170807111555657	0.0906014025309311	ERR1877779	Soil	#EB452C
ERR1877780	-0.0321308	0.13342419594039	0.0911116162271009	ERR1877780	Soil	#EB452C
ERR1877781	-0.061854	0.197292283961413	0.0362234844133752	ERR1877781	Soil	#EB452C
ERR1877782	-0.015618	0.156829313409718	0.0698590808718658	ERR1877782	Soil	#EB452C
ERR1877783	0.0683155570399497	0.256098874063187	-0.020956	ERR1877783	Soil	#EB452C
ERR1877784	-0.0162174	0.204541056171169	-0.00193134	ERR1877784	Soil	#EB452C
ERR1877786	-0.108864	0.161740160948714	0.107148717581036	ERR1877786	Soil	#EB452C
ERR1877787	0.233267998931641	0.0968024595553021	0.0135552162509088	ERR1877787	Soil	#EB452C
ERR1877788	-0.0529528	0.194139552929563	0.0196391765320908	ERR1877788	Soil	#EB452C
ERR1877789	-0.176161	0.156982323205077	0.0602647305870995	ERR1877789	Soil	#EB452C
ERR1877790	0.0477121769102996	0.212505695984628	-0.0198702	ERR1877790	Soil	#EB452C
ERR1877791	-0.0187293	0.179911207777237	-0.0239428	ERR1877791	Soil	#EB452C
ERR1877792	-0.139827	0.144908784348765	0.0976321989851271	ERR1877792	Soil	#EB452C
ERR1877793	0.012015368439075	0.221103855621998	0.0019701508099866	ERR1877793	Soil	#EB452C
ERR1877794	0.0697778835443438	0.127335051105488	0.0674508110158472	ERR1877794	Soil	#EB452C
ERR1877795	0.00106800302921439	0.234182880315476	0.0243565796701078	ERR1877795	Soil	#EB452C
ERR1877796	0.187103443863506	0.141141463009597	0.0570097902789459	ERR1877796	Soil	#EB452C
ERR1877797	-0.0393386	0.11500530364457	0.00668804721702241	ERR1877797	Soil	#EB452C
ERR1877798	-0.0989055	0.182630505322391	0.0643147388171025	ERR1877798	Soil	#EB452C
ERR1877799	2.90850850315319e-05	0.189421178513704	0.0933541628207808	ERR1877799	Soil	#EB452C
ERR1877800	-0.0382364	0.127417445927326	0.109852102049176	ERR1877800	Soil	#EB452C
ERR1877801	-0.0827771	0.122348477614049	0.0715926822713803	ERR1877801	Soil	#EB452C
ERR1877802	0.0264959621911706	0.162890614739527	0.0898477012953326	ERR1877802	Soil	#EB452C
ERR1877803	-0.0292503	0.176767998827608	0.00391508718728874	ERR1877803	Soil	#EB452C
ERR1877804	0.043141555073686	0.126981226115637	-0.0014878	ERR1877804	Soil	#EB452C
ERR1877805	0.0607957715668778	0.10197691241231	0.0112996223256772	ERR1877805	Soil	#EB452C
ERR1877806	-0.036802	0.158947854752738	0.0511300882064076	ERR1877806	Soil	#EB452C
ERR1877807	0.0581209214216929	0.128842713200836	0.00506723612179274	ERR1877807	Soil	#EB452C
ERR1877808	0.0498928889754321	0.213925342025426	0.0558424242960561	ERR1877808	Soil	#EB452C
ERR1877809	-0.0354057	0.183892706651954	0.03560630063794	ERR1877809	Soil	#EB452C
ERR1877810	-0.0678767	0.180275115336922	0.0527648256819415	ERR1877810	Soil	#EB452C
ERR1877811	0.138978577802887	0.212408202278582	-0.0175517	ERR1877811	Soil	#EB452C
ERR1877812	0.152744525163558	0.18467495513037	-0.0576017	ERR1877812	Soil	#EB452C
ERR1877813	0.202835288649308	0.160630846922105	0.0156914506701184	ERR1877813	Soil	#EB452C
ERR1877814	-0.0217068	0.172221040033463	-0.00538744	ERR1877814	Soil	#EB452C
ERR1877815	-0.103727	0.0606532573081016	0.184240498006786	ERR1877815	Soil	#EB452C
ERR1877816	-0.108804	0.114028019738261	0.108507831928841	ERR1877816	Soil	#EB452C
ERR1877817	-0.0627914	0.141473979247848	0.0936350517715657	ERR1877817	Soil	#EB452C
ERR1877818	-0.0185997	0.0854843483954651	0.111340241938604	ERR1877818	Soil	#EB452C
ERR1877819	-0.0527944	0.129867089639029	0.118220957652394	ERR1877819	Soil	#EB452C
ERR1877820	-0.0929989	0.0587527810842809	0.162785669022152	ERR1877820	Soil	#EB452C
ERR1877821	-0.166046	0.180548005500141	0.0757233588553367	ERR1877821	Soil	#EB452C
ERR1877822	-0.149763	0.146833693820537	0.113382605437126	ERR1877822	Soil	#EB452C
ERR1877823	-0.110382	0.130948164491673	0.0892463851175801	ERR1877823	Soil	#EB452C
ERR1877824	-0.200826	0.13168124513317	0.0512113808391735	ERR1877824	Soil	#EB452C
ERR1877825	-0.0603668	0.152895876350835	0.128769236094581	ERR1877825	Soil	#EB452C
ERR1877826	0.0214057958741324	0.140232616358868	0.07325815869785	ERR1877826	Soil	#EB452C
ERR1877827	0.00807939759805273	0.189468528939192	0.00750714755735262	ERR1877827	Soil	#EB452C
ERR1877828	-0.0534657	0.113738232362491	0.115334484939588	ERR1877828	Soil	#EB452C
ERR1877829	-0.00848437	0.0469877428799878	0.181572136795424	ERR1877829	Soil	#EB452C
ERR1877830	-0.0897831	0.163712755856582	0.0205807678076827	ERR1877830	Soil	#EB452C
ERR1877831	0.0473878038160842	0.141796375910354	-0.0114634	ERR1877831	Soil	#EB452C
ERR1877832	0.081835960378693	0.164930086562733	-0.0222409	ERR1877832	Soil	#EB452C
ERR1877833	-0.117527	0.154470858297859	0.00832107184431322	ERR1877833	Soil	#EB452C
ERR1877834	0.117054511297688	0.132115636752168	-0.0104304	ERR1877834	Soil	#EB452C
ERR1877835	0.033064945068013	0.101629142391147	0.0302244784259579	ERR1877835	Soil	#EB452C
ERR1877836	-0.050756	0.154774838016226	0.123669164712728	ERR1877836	Soil	#EB452C
ERR1877837	0.0313557783990401	0.0924312543253382	0.102426586981465	ERR1877837	Soil	#EB452C
ERR1877838	0.173552133733167	0.125309331383478	0.0120058280163781	ERR1877838	Soil	#EB452C
ERR1877839	0.0665839805694202	0.151014317819537	0.0435579377422909	ERR1877839	Soil	#EB452C
ERR1877840	0.103319011610157	0.105557176899656	0.0514175885382274	ERR1877840	Soil	#EB452C
ERR1877841	0.0980546366050877	0.156954480518256	-0.0112615	ERR1877841	Soil	#EB452C
ERR1877842	0.0710321312742348	0.188023123246283	0.00708530300582535	ERR1877842	Soil	#EB452C
ERR1877843	-0.0543503	0.214949903205602	0.0280392210437659	ERR1877843	Soil	#EB452C
ERR1877844	0.106086104549771	0.187954928023947	-0.0198376	ERR1877844	Soil	#EB452C
ERR1877845	-0.0337802	0.200309936974389	0.0101297593194139	ERR1877845	Soil	#EB452C
ERR1877847	-0.0946511	0.190539843577141	0.00352507712369414	ERR1877847	Soil	#EB452C
ERR1877848	-0.000975816	0.18583106683442	0.00838531736382128	ERR1877848	Soil	#EB452C
ERR1877849	0.012922332264959	0.126682456057945	0.11077233030641	ERR1877849	Soil	#EB452C
ERR1877850	0.0565693260690665	0.161625640130352	0.0536328093521064	ERR1877850	Soil	#EB452C
ERR1877851	-0.00955531	0.185893546933614	0.00249976776810799	ERR1877851	Soil	#EB452C
ERR1877852	0.0297324163412699	0.175250032082435	0.0217699604509853	ERR1877852	Soil	#EB452C
ERR1877853	-0.124406	0.155382164251945	0.0476275752403782	ERR1877853	Soil	#EB452C
ERR1877854	0.0403509467278295	0.183285099357216	0.0208327966746056	ERR1877854	Soil	#EB452C
ERR1877855	0.072860492169818	0.248007841453421	-0.00594674	ERR1877855	Soil	#EB452C
ERR1877856	0.116305510710468	0.180177125358607	0.0599522692613375	ERR1877856	Soil	#EB452C
ERR1877857	-0.049415	0.202060845408715	0.0160395960944751	ERR1877857	Soil	#EB452C
ERR1877858	0.0498055629041783	0.209382088664414	0.00478541692654453	ERR1877858	Soil	#EB452C
ERR1877859	-0.10164	0.16249978953621	0.106780192428646	ERR1877859	Soil	#EB452C
ERR1877860	-0.0174069	0.154766808640521	0.0877015867215683	ERR1877860	Soil	#EB452C
ERR1877862	-0.0061842	0.0981168593029781	0.140954085887488	ERR1877862	Soil	#EB452C
ERR1877863	-0.0167218	0.0924438844971462	0.104276337383157	ERR1877863	Soil	#EB452C
ERR1877864	0.0639265318521355	0.162008181880418	-0.022574	ERR1877864	Soil	#EB452C
ERR1877865	0.0999302739088712	0.168711936260663	0.0220123948490964	ERR1877865	Soil	#EB452C
ERR1877866	0.0238548621401672	0.202759365273809	-0.0280329	ERR1877866	Soil	#EB452C
ERR1877867	0.0226972588151134	0.0612031746405322	0.130898528939602	ERR1877867	Soil	#EB452C
ERR1877868	-0.0804726	0.152035484067313	0.165387092060666	ERR1877868	Soil	#EB452C
ERR1877869	0.0992991360774284	0.211725369204608	0.0423215150476931	ERR1877869	Soil	#EB452C
ERR1877870	0.0775828863620783	0.202846539581881	0.00881806480534052	ERR1877870	Soil	#EB452C
ERR1877871	0.0373813313597667	0.149159609825398	0.0803834888757309	ERR1877871	Soil	#EB452C
ERR1877872	-0.0085925	0.152576203184661	0.101937678464886	ERR1877872	Soil	#EB452C
ERR1877873	-0.0260322	0.154231827960552	0.0255218136192627	ERR1877873	Soil	#EB452C
ERR1877874	0.0904238450052544	0.160839504237134	0.00323899467553621	ERR1877874	Soil	#EB452C
ERR1877875	-0.018755	0.170666877597972	0.0400374680355615	ERR1877875	Soil	#EB452C
ERR1877876	0.0699160002174504	0.131917506774704	0.0234020105783656	ERR1877876	Soil	#EB452C
ERR1877877	0.195503903657701	0.0449318836929926	0.0169915138095427	ERR1877877	Soil	#EB452C
ERR1877878	0.125042498994809	0.121610164188575	0.0364679551895611	ERR1877878	Soil	#EB452C
ERR1877879	-0.00704554	0.248312897195049	0.012545786139817	ERR1877879	Soil	#EB452C
ERR1877880	0.0539973181555284	0.17078373618591	0.067501847281339	ERR1877880	Soil	#EB452C
ERR1877881	0.0596640830585023	0.215900574154239	0.0434186419184963	ERR1877881	Soil	#EB452C
ERR1877882	0.0418737664751401	0.118594492971552	0.0745810436891832	ERR1877882	Soil	#EB452C
ERR1877883	-0.117679	0.18023421217656	0.0557589103013588	ERR1877883	Soil	#EB452C
ERR1877884	0.108654270696183	0.0790897493022882	0.10016300273105	ERR1877884	Soil	#EB452C
ERR1877885	-0.121944	0.168807126031541	0.0890898713683489	ERR1877885	Soil	#EB452C
ERR1877886	0.0844291753550214	0.202177037201818	0.0540568216732336	ERR1877886	Soil	#EB452C
ERR1877887	0.163185428754901	0.114734439187756	0.0571547936315733	ERR1877887	Soil	#EB452C
ERR1877888	-0.102047	0.121048065587361	0.0832164744126278	ERR1877888	Soil	#EB452C
ERR1877889	0.0815713253151677	0.222359760571818	0.0133568853507288	ERR1877889	Soil	#EB452C
ERR1877890	0.201688238728278	0.165894224363756	-0.00878158	ERR1877890	Soil	#EB452C
ERR1877891	0.0336193870724475	0.197543946307758	0.000781788364987973	ERR1877891	Soil	#EB452C
ERR1877892	-0.0451393	0.220400759871152	0.0690423379375138	ERR1877892	Soil	#EB452C
ERR1877893	0.0194526993727645	0.129710117328836	0.0753420848781257	ERR1877893	Soil	#EB452C
ERR1877894	0.0417082650323703	0.127719103939576	0.0130748632545394	ERR1877894	Soil	#EB452C
ERR1877895	-0.0658372	0.205703507875536	0.0572177117794513	ERR1877895	Soil	#EB452C
ERR1877896	0.0182446201173789	0.18537279259259	0.0786320471763156	ERR1877896	Soil	#EB452C
ERR1877897	-0.0774437	0.188244179758541	0.0928104005471191	ERR1877897	Soil	#EB452C
ERR1877898	0.0685526560093509	0.123890402960153	0.0498417549207447	ERR1877898	Soil	#EB452C
ERR1877899	0.0757468353456348	0.0865653297079697	0.0761601297331121	ERR1877899	Soil	#EB452C
ERR1877900	0.119420884508117	0.135529200231217	0.0537926982385421	ERR1877900	Soil	#EB452C
ERR1877901	0.0138162075695488	0.16471800752858	0.0476646923567503	ERR1877901	Soil	#EB452C
ERR1877902	0.129890137943666	0.136823364044335	0.0426512860033133	ERR1877902	Soil	#EB452C
ERR1877903	-0.188436	0.153128352972157	0.082658556981658	ERR1877903	Soil	#EB452C
ERR1877904	-0.0739265	0.0839501415740585	0.165611409850119	ERR1877904	Soil	#EB452C
ERR1877905	-0.00216819	0.191295075198188	0.0161829730301123	ERR1877905	Soil	#EB452C
ERR1877906	0.0448145219024243	0.0894850258650217	0.0125452967444766	ERR1877906	Soil	#EB452C
ERR1877907	-0.0466138	0.186338949139803	0.0277704999787463	ERR1877907	Soil	#EB452C
ERR1877908	0.048113180085428	0.162437827890361	0.0426839519517166	ERR1877908	Soil	#EB452C
ERR1877909	0.0840248190548601	0.222413209850568	-0.0536556	ERR1877909	Soil	#EB452C
ERR1877910	0.00662702679961547	0.0665455824211655	0.0161590855107088	ERR1877910	Soil	#EB452C
ERR1877911	0.00163691431827597	0.168451192081795	0.0334590857173698	ERR1877911	Soil	#EB452C
ERR1877912	-0.106663	0.10548492930652	0.107814146174174	ERR1877912	Soil	#EB452C
ERR1877913	-0.0578398	0.190178606223316	0.0214127011146122	ERR1877913	Soil	#EB452C
ERR1877914	0.0647539383811895	0.215828158199507	-0.0354321	ERR1877914	Soil	#EB452C
ERR1877915	0.000470954122074305	0.218600659727386	0.040161750992821	ERR1877915	Soil	#EB452C
ERR1877916	-0.0751465	0.165842831998513	0.0644546933786556	ERR1877916	Soil	#EB452C
ERR1877917	-0.0937431	0.134384737874196	0.106654615081382	ERR1877917	Soil	#EB452C
ERR1877918	-0.147984	0.158991364143997	0.0859583623649294	ERR1877918	Soil	#EB452C
ERR1877919	-0.156942	0.1149954076825	0.0994937046947249	ERR1877919	Soil	#EB452C
ERR1877920	-0.139903	0.163225001319164	0.0696641085339807	ERR1877920	Soil	#EB452C
ERR1877922	0.0183215494332931	0.147076506484889	0.0483937669169809	ERR1877922	Soil	#EB452C
ERR1877923	0.0998628744970396	0.128660949980658	-0.0591491	ERR1877923	Soil	#EB452C
ERR1877924	-0.0370393	0.17139160627186	0.0463230304935853	ERR1877924	Soil	#EB452C
ERR1877925	0.0478274284499124	0.25112188689586	-0.00501171	ERR1877925	Soil	#EB452C
ERR1877926	0.194127213445841	0.145754613075241	0.0460943444641254	ERR1877926	Soil	#EB452C
ERR1877927	0.0400901223899857	0.15547145983417	-0.0334657	ERR1877927	Soil	#EB452C
ERR1877928	-0.0564377	0.195668705457471	0.0310256077995797	ERR1877928	Soil	#EB452C
ERR1877929	-0.022033	0.141438439685267	0.0372114127841242	ERR1877929	Soil	#EB452C
ERR1877931	0.0625204867955834	0.136086380150993	0.0944770970939603	ERR1877931	Soil	#EB452C
ERR1877932	0.00329392885130955	0.170740683407812	0.0253152724643213	ERR1877932	Soil	#EB452C
ERR1877933	0.0903606652297864	0.176025887555373	-0.0317169	ERR1877933	Soil	#EB452C
ERR1877934	0.0853749435602045	0.166263601272824	-0.0149066	ERR1877934	Soil	#EB452C
ERR1877935	-0.01766	0.201997896534901	0.00704296161552616	ERR1877935	Soil	#EB452C
ERR1877936	-0.0360582	0.173495398571942	0.0429194393120026	ERR1877936	Soil	#EB452C
ERR1877937	-0.0828794	0.185166613966296	-0.00566028	ERR1877937	Soil	#EB452C
SRR5919015	0.265410702168826	-0.054331	-0.110843	SRR5919015	Soil	#EB452C
SRR5919028	0.240098048872046	0.0699746734736694	-0.127454	SRR5919028	Soil	#EB452C
SRR5919096	0.0413746051684285	0.112048495096566	-0.105367	SRR5919096	Soil	#EB452C
SRR5919102	0.241187552636048	0.118655956260213	-0.106946	SRR5919102	Soil	#EB452C
SRR5919105	0.260337751793128	0.146669633690317	-0.0984925	SRR5919105	Soil	#EB452C
SRR5919168	0.269511780905929	0.0761274082636735	-0.0827367	SRR5919168	Soil	#EB452C
SRR5919215	0.271975388981576	0.0733884838355696	0.00829698103418152	SRR5919215	Soil	#EB452C
SRR5919245	0.260423347752582	0.0703426006616896	-0.122394	SRR5919245	Soil	#EB452C
SRR5919246	0.27668952939968	0.0588438829507647	-0.0899419	SRR5919246	Soil	#EB452C
SRR5919288	0.259504921874466	-0.00876577	-0.0481446	SRR5919288	Soil	#EB452C
SRR5919342	0.262423027853957	0.0980265440748369	-0.104825	SRR5919342	Soil	#EB452C
SRR6152564	0.142964389892661	-0.00790059	0.0932047775584707	SRR6152564	Soil	#EB452C
SRR6195256	0.27424907646396	0.00645036503493573	-0.0929877	SRR6195256	Soil	#EB452C
SRR6195952	0.222660447852923	-0.0406103	-0.123349	SRR6195952	Soil	#EB452C
SRR6201733	-0.193115	-0.10381	0.107196805180237	SRR6201733	Soil	#EB452C
SRR6201741	0.213082080206378	-0.0482353	-0.0570602	SRR6201741	Soil	#EB452C
SRR6201742	0.24754658306809	-0.0377461	-0.0354795	SRR6201742	Soil	#EB452C
SRR6201746	0.245681213127708	0.00202634372593781	-0.119227	SRR6201746	Soil	#EB452C
SRR6201747	0.25954275013918	-0.0117735	-0.119943	SRR6201747	Soil	#EB452C
SRR6201797	0.212723877015805	-0.0320877	-0.0430481	SRR6201797	Soil	#EB452C
SRR6201798	0.257098375074525	-0.0143309	-0.0593573	SRR6201798	Soil	#EB452C
SRR6201802	0.270137920892353	0.00650774173711757	-0.0685715	SRR6201802	Soil	#EB452C
SRR6201803	0.237142843632945	-0.0414049	-0.0853658	SRR6201803	Soil	#EB452C
SRR6201806	0.251933643641405	-0.0342053	-0.0490643	SRR6201806	Soil	#EB452C
SRR6201807	0.249383780082887	-0.0498084	-0.0603105	SRR6201807	Soil	#EB452C
SRR6201864	0.268707910613915	0.0239575598229271	-0.0479736	SRR6201864	Soil	#EB452C
SRR6201865	0.246393244633009	0.0457514416927708	-0.0174143	SRR6201865	Soil	#EB452C
SRR6201872	0.26708025829399	0.0909805374516504	-0.0491831	SRR6201872	Soil	#EB452C
SRR6201905	0.189743631411742	0.0559143989407493	-0.0509408	SRR6201905	Soil	#EB452C
SRR6201929	0.224643156557562	-0.0581769	-0.0510817	SRR6201929	Soil	#EB452C
SRR6201952	0.235776390713387	0.0664436771218521	-0.0776188	SRR6201952	Soil	#EB452C
SRR6201957	0.241365810725811	0.0714940771576226	-0.0799666	SRR6201957	Soil	#EB452C
SRR6201959	0.249067298490646	0.0459828195337401	-0.0901437	SRR6201959	Soil	#EB452C
SRR6201981	0.284080349536921	0.0488266597346289	-0.0456823	SRR6201981	Soil	#EB452C
SRR6201982	0.286962384135823	0.0246462553306065	-0.0736036	SRR6201982	Soil	#EB452C
SRR6201984	0.266770147528439	0.0467904003016621	-0.0558449	SRR6201984	Soil	#EB452C
SRR6201985	0.254247318731952	0.0347951050082169	-0.0995757	SRR6201985	Soil	#EB452C
SRR6201989	0.24764521176963	-0.00847781	-0.112615	SRR6201989	Soil	#EB452C
SRR6201990	0.244068771718687	0.0266570652014929	-0.126581	SRR6201990	Soil	#EB452C
SRR6201991	0.219506958790702	0.0377130707362281	-0.142904	SRR6201991	Soil	#EB452C
SRR6201992	0.223640068132843	0.0637056375435404	-0.0926425	SRR6201992	Soil	#EB452C
SRR6201993	0.247658692963329	0.0674869462042589	-0.0476932	SRR6201993	Soil	#EB452C
SRR6201994	0.263912814844782	0.0755393112685454	-0.0691686	SRR6201994	Soil	#EB452C
SRR6201995	0.241980675890813	0.0439059149609836	-0.0973375	SRR6201995	Soil	#EB452C
SRR6201998	0.214088302966355	0.0671338428267022	-0.0582704	SRR6201998	Soil	#EB452C
SRR6201999	0.242508405331207	0.0635140682846322	-0.106177	SRR6201999	Soil	#EB452C
SRR6202000	0.216461312327208	0.0576276280948776	-0.0890923	SRR6202000	Soil	#EB452C
SRR6202007	0.258229817968869	-0.00299648	-0.0697067	SRR6202007	Soil	#EB452C
SRR6202011	0.26875452175583	0.0877598202053759	-0.0649514	SRR6202011	Soil	#EB452C
SRR6202019	0.226570075910301	0.0753062722689741	-0.056746	SRR6202019	Soil	#EB452C
SRR6202020	0.244849289318398	0.117935353051617	-0.0824206	SRR6202020	Soil	#EB452C
SRR6202021	0.259466468905473	0.115160471794867	-0.05528	SRR6202021	Soil	#EB452C
SRR6202022	0.242962468500435	0.0759510662161122	-0.0684002	SRR6202022	Soil	#EB452C
SRR6202023	0.278335373754487	0.0994279236151874	-0.0460192	SRR6202023	Soil	#EB452C
SRR6202030	0.267034261214975	0.0835748464307646	-0.0102487	SRR6202030	Soil	#EB452C
SRR6202034	0.280132997215545	0.132175523448739	-0.0591715	SRR6202034	Soil	#EB452C
SRR6202035	0.279236499525339	0.109421403204743	-0.0686561	SRR6202035	Soil	#EB452C
SRR6202040	0.263991778063802	0.0706958351403136	-0.0174089	SRR6202040	Soil	#EB452C
SRR6202041	0.243208455739684	0.129471303516139	0.00853383491418408	SRR6202041	Soil	#EB452C
SRR6202042	0.279339350772672	0.108104020065296	-0.0653387	SRR6202042	Soil	#EB452C
SRR6202043	0.2767350754507	0.11409800300113	-0.0375228	SRR6202043	Soil	#EB452C
SRR6202044	0.278461923411862	0.117878564529451	-0.053473	SRR6202044	Soil	#EB452C
SRR6202045	0.259679240930333	0.109365973896553	-0.0466212	SRR6202045	Soil	#EB452C
SRR6202046	0.275833023396237	0.104022932615266	-0.0651535	SRR6202046	Soil	#EB452C
SRR6202047	0.267426249417372	0.0738313849438679	-0.0251618	SRR6202047	Soil	#EB452C
SRR6202050	0.282891028616082	0.0915593377667753	-0.0239929	SRR6202050	Soil	#EB452C
SRR6202140	0.242474101486958	0.023571708926993	0.0490070848494686	SRR6202140	Soil	#EB452C
SRR6202142	0.264947711812843	0.00787587227583259	0.0558498364486432	SRR6202142	Soil	#EB452C
SRR6202158	0.232090604889529	-0.0309587	0.0476512325506235	SRR6202158	Soil	#EB452C
SRR6202161	0.275426973051671	0.100748234314595	-0.0486101	SRR6202161	Soil	#EB452C
SRR6202162	0.266270138070056	-0.0130725	0.0311441729825019	SRR6202162	Soil	#EB452C
SRR6202163	0.254085849837016	0.0437936731552054	0.0133424960494004	SRR6202163	Soil	#EB452C
SRR6202165	0.263190085206512	-0.0049405	0.00232141032223214	SRR6202165	Soil	#EB452C
SRR6202167	0.274457899646642	0.105315091272473	0.00102754219591766	SRR6202167	Soil	#EB452C
SRR6202171	0.253884974370158	-0.000460486	-0.00237034	SRR6202171	Soil	#EB452C
SRR6202451	0.277239264307989	0.0865217528061124	-0.0224874	SRR6202451	Soil	#EB452C
SRR6202453	0.221629705562498	0.140976937161013	-0.0485457	SRR6202453	Soil	#EB452C
SRR6202522	0.257369026962853	0.126716741375276	-0.0377287	SRR6202522	Soil	#EB452C
SRR6202789	0.263068919753879	0.0783001342402159	0.0149049232350309	SRR6202789	Soil	#EB452C
SRR6202790	0.2494767651041	0.0680423802045131	0.0144211168044433	SRR6202790	Soil	#EB452C
SRR6202795	0.202429122192835	-0.0322517	0.0417373311421856	SRR6202795	Soil	#EB452C
SRR6204780	0.286167743369556	0.106749820742052	-0.0100105	SRR6204780	Soil	#EB452C
SRR6435953	0.180267071624116	-0.112685	-0.0559261	SRR6435953	Soil	#EB452C
SRR7003762	0.236861063166936	-0.0247538	-0.104779	SRR7003762	Soil	#EB452C
SRR7003763	-0.00785741	-0.132589	-0.0342327	SRR7003763	Soil	#EB452C
SRR7003764	0.204890936880301	-0.110723	-0.0398091	SRR7003764	Soil	#EB452C
SRR7003767	0.0239904514999798	-0.173387	0.013587233581299	SRR7003767	Soil	#EB452C
SRR7003810	0.0384995117636722	-0.252393	0.00700517251230818	SRR7003810	Soil	#EB452C
SRR7004144	0.0230990004336167	-0.213236	0.00611463840182084	SRR7004144	Soil	#EB452C
SRR7004167	0.00211062467559458	-0.146764	-0.0536932	SRR7004167	Soil	#EB452C
SRR7004174	0.124654227797776	-0.186796	-0.00168449	SRR7004174	Soil	#EB452C
SRR7004194	0.124775688605589	-0.0923151	-0.0356599	SRR7004194	Soil	#EB452C
SRR7004195	0.115505196207123	-0.102895	-0.00801421	SRR7004195	Soil	#EB452C
SRR7004196	0.036891251885934	-0.203519	-0.0153478	SRR7004196	Soil	#EB452C
SRR7004197	-0.0311321	-0.14579	-0.0121844	SRR7004197	Soil	#EB452C
SRR7102750	0.0765301109669786	-0.20033	-0.0268925	SRR7102750	Soil	#EB452C
SRR7102806	0.198616992788487	-0.13076	-0.0723154	SRR7102806	Soil	#EB452C
SRR7102809	0.197352300518144	-0.14734	-0.0559397	SRR7102809	Soil	#EB452C
SRR7105223	0.239996681063355	-0.11222	-0.0867373	SRR7105223	Soil	#EB452C
SRR7106321	0.228551955213449	-0.110301	-0.0515773	SRR7106321	Soil	#EB452C
SRR7467816	0.143440486313585	-0.0911214	-0.0262243	SRR7467816	Soil	#EB452C
SRR7468327	0.160529812137882	-0.0760958	0.0400177570064902	SRR7468327	Soil	#EB452C
SRR7468328	0.231920233731276	-0.0248071	0.0488828465850673	SRR7468328	Soil	#EB452C
SRR7468329	0.24575449061201	-0.0194902	0.055194533621572	SRR7468329	Soil	#EB452C
SRR7468330	0.221276059379768	-0.03184	0.0696934352976923	SRR7468330	Soil	#EB452C
SRR7468331	0.174835233724388	-0.0401853	0.0353385266690328	SRR7468331	Soil	#EB452C
SRR7468582	0.18087300719402	-0.02455	0.0449347352607228	SRR7468582	Soil	#EB452C
SRR7468592	0.133371138726178	-0.0987337	0.0357064695756825	SRR7468592	Soil	#EB452C
SRR7468842	0.177514910090001	-0.0280937	0.0388607027302734	SRR7468842	Soil	#EB452C
SRR7468846	0.222514070973199	-0.0277764	0.0684063881932603	SRR7468846	Soil	#EB452C
SRR7468865	0.229808393847481	-0.0457396	0.0639131690330928	SRR7468865	Soil	#EB452C
SRR7469208	0.210282404218099	-0.0349671	0.0527967387101039	SRR7469208	Soil	#EB452C
SRR7469209	0.175787532890909	-0.0510002	0.0186594343688024	SRR7469209	Soil	#EB452C
SRR7469572	0.233075010046325	-0.0186157	0.0554395696102345	SRR7469572	Soil	#EB452C
SRR7469583	0.125986800270074	-0.107707	0.0188042264532367	SRR7469583	Soil	#EB452C
SRR7469745	0.217021238190239	0.000571661056904638	0.063816320577511	SRR7469745	Soil	#EB452C
SRR7470025	0.139173078703722	-0.108973	-0.00820498	SRR7470025	Soil	#EB452C
SRR7470026	0.234838156165321	-0.0168322	0.0523857771554227	SRR7470026	Soil	#EB452C
SRR7470361	0.20865875964037	-0.0439827	0.0646357235180305	SRR7470361	Soil	#EB452C
SRR7470970	0.232542081638217	-0.0304777	0.0625732780674707	SRR7470970	Soil	#EB452C
SRR7470972	0.21471856532076	-0.0228295	0.0594696144468418	SRR7470972	Soil	#EB452C
SRR7470973	0.224874435403332	-0.00930759	0.066018860570898	SRR7470973	Soil	#EB452C
SRR7470978	0.23190788628998	-0.00716372	0.0832833360937685	SRR7470978	Soil	#EB452C
SRR7471037	0.1954297923477	-0.00965353	0.0870849086552838	SRR7471037	Soil	#EB452C
SRR7471038	0.204128962999572	-0.0493366	0.101220604503228	SRR7471038	Soil	#EB452C
SRR7471040	0.207357697467342	-0.0454534	0.0915955858534254	SRR7471040	Soil	#EB452C
SRR7471043	0.209938893477089	-0.0223532	0.0762559525413855	SRR7471043	Soil	#EB452C
SRR7471159	0.222469228575258	-0.0403906	0.0809804549514785	SRR7471159	Soil	#EB452C
SRR7471160	0.207844041943593	-0.0540541	0.0656783746667806	SRR7471160	Soil	#EB452C
SRR7471161	0.217305606963007	-0.0410315	0.0754061963195187	SRR7471161	Soil	#EB452C
SRR7471224	0.193408301637223	-0.0338504	0.0915551707997135	SRR7471224	Soil	#EB452C
SRR7471225	0.193567398413419	-0.0589598	0.0749325818082436	SRR7471225	Soil	#EB452C
SRR7471226	0.216441561729732	-0.0465311	0.0623304101717828	SRR7471226	Soil	#EB452C
SRR7471323	0.205027281187212	-0.02531	0.0637136245525615	SRR7471323	Soil	#EB452C
SRR7471324	0.211882529026986	-0.045647	0.0678097940923746	SRR7471324	Soil	#EB452C
SRR7471325	0.202814206806868	-0.0561069	0.0871920424873829	SRR7471325	Soil	#EB452C
SRR7471326	0.212693761088451	-0.0528289	0.0603757016154359	SRR7471326	Soil	#EB452C
SRR7471327	0.211801701675093	-0.0333249	0.0678000310112055	SRR7471327	Soil	#EB452C
SRR7471329	0.21236900192674	-0.0316645	0.087033375935316	SRR7471329	Soil	#EB452C
SRR7471330	0.220930992000736	-0.0454907	0.0659022691648657	SRR7471330	Soil	#EB452C
SRR7471331	0.221702501317614	-0.0516691	0.0569894428350353	SRR7471331	Soil	#EB452C
SRR7471336	0.192345496110514	-0.0232936	0.0657115480588936	SRR7471336	Soil	#EB452C
SRR7471412	0.187209571997846	-0.0444745	0.0792213376822517	SRR7471412	Soil	#EB452C
SRR7471413	0.200239836720336	-0.0041436	0.0639894542334496	SRR7471413	Soil	#EB452C
SRR7471414	0.20970787535805	-0.00167705	0.0607106432379084	SRR7471414	Soil	#EB452C
SRR7471415	0.204991085549916	-0.0484492	0.0617438221351815	SRR7471415	Soil	#EB452C
SRR7471668	0.192320886060568	-0.00581185	0.0622064684325073	SRR7471668	Soil	#EB452C
SRR7471669	0.209096870214481	-0.00506924	0.0547543175702023	SRR7471669	Soil	#EB452C
SRR7471670	0.213079301525745	-0.0213619	0.0518640553981975	SRR7471670	Soil	#EB452C
SRR7471683	0.18405441981482	-0.0379646	0.0830380418122561	SRR7471683	Soil	#EB452C
SRR7471701	0.194897310188745	-0.0452124	0.0713705305125316	SRR7471701	Soil	#EB452C
SRR7471702	0.198996318815091	-0.031138	0.0691046917848397	SRR7471702	Soil	#EB452C
SRR7471703	0.193151378864618	-0.00706543	0.0717196768882873	SRR7471703	Soil	#EB452C
SRR7471704	0.201122791053376	-0.0208949	0.0868944687501929	SRR7471704	Soil	#EB452C
SRR7471708	0.209454969617521	-0.0206169	0.095685843006119	SRR7471708	Soil	#EB452C
SRR7471730	0.205052078481818	-0.00645681	0.0659648438103621	SRR7471730	Soil	#EB452C
SRR7471731	0.196418865771293	-0.0335985	0.078635242768461	SRR7471731	Soil	#EB452C
SRR7471732	0.207384606760754	-0.0272169	0.0596911532999176	SRR7471732	Soil	#EB452C
SRR7471733	0.204427789276094	-0.0195173	0.0840337780513276	SRR7471733	Soil	#EB452C
SRR7471734	0.200110460069955	-0.0180305	0.0768251420042382	SRR7471734	Soil	#EB452C
SRR7497547	0.245583693614474	-0.0163387	-0.0998413	SRR7497547	Soil	#EB452C
SRR7497548	0.248591828846381	-0.0140368	-0.106718	SRR7497548	Soil	#EB452C
SRR7497549	0.157909885296224	-0.054614	-0.103683	SRR7497549	Soil	#EB452C
SRR7497550	0.162516777123356	-0.0563679	-0.100616	SRR7497550	Soil	#EB452C
SRR7549076	0.0130401954969836	-0.0661612	0.121562605866355	SRR7549076	Soil	#EB452C
SRR7549125	-0.047627	-0.10461	0.221020619888243	SRR7549125	Soil	#EB452C
[truncated: 1,813 more rows]

## Sheet: Figure 1e - f
A1	Year	Total	RankI	RankI (copy /1000 cell)	Percentage			RankI	Percentage
A2	2008	0.152346	3.16E-05	0.0316	22.5			r = 0.89	r = 0.83
A3	2009	0.15948	0.000127535	0.127535	20.59			1.8e-5	0.00023
A4	2010	0.108336	4.89E-05	0.0489	24.44
A5	2011	0.131941	0.000483026	0.483026	24.65
A6	2012	0.159679	0.000758734	0.758734	25.55
A7	2013	0.12239	0.000240344	0.240344	21.27
A8	2014	0.112153	0.000909252	0.909252	13.67
A9	2015	0.110013	0.000119207	0.119207	18.33
A10	2016	0.0973396	0.00159	1.59	38.71
A11	2017	0.162272	0.00334593	3.34593	53.06
A12	2018	0.0924881	0.00391893	3.91893	47.69
A13	2019	0.129449	0.00504907	5.04907	67.27
A14	2020	0.13642	0.00630044	6.30044	53.33
A15	2021	0.212047	0.00494831	4.94831	75.58

## Sheet: Figure 1g
Soil		Chicken_feces	Swine_feces	Human_feces	Sewage	Cattle_feces	Crop	WWTP_water	Landfill	Natural_water	Natural_sediment	Marine_water
	Total	33.7	19	34.1	68.9	16.4	91.9	75.7	77.5	77.6	95.6	71.1
	RankI	68.3	53.9	75.4	53.3	34.2	49.1	59.1	25.2	48	49.3	44.4

## Sheet: Figure 1h
id	Subtype	GroupA_RA	GroupB_RA	GroupC_RA	GroupD_RA	GroupE_RA	P_Value_RA	R_Squared_RA	Pearson_Correlation_RA	P_Value
A1	aminoglycoside__AAC(6')-Ib7	NA	NA	NA	NA	0.00921541	NA	NA	NA	NA
A2	beta_lactam__NDM-6	NA	NA	NA	NA	0.0939188	NA	NA	NA	NA
A3	beta_lactam__TEM-156	NA	NA	NA	0.000464012	0.000775372	*	0.797033	0.892767	0.041
A4	aminoglycoside__AAC(6')-Ib4	NA	NA	NA	0.00063473	0.00294333	NA	NA	NA	NA
A5	chloramphenicol__EFCA	NA	NA	NA	0.000735061	0.000245278	NA	NA	NA	NA
A6	bacitracin__bacA	NA	NA	NA	0.000987734	2.72458E-05	NA	NA	NA	NA
A7	trimethoprim__dfrA25	NA	NA	NA	0.00173957	NA	NA	NA	NA	NA
A8	chloramphenicol__catB3	NA	NA	5.75E-08	0.000413857	0.00101073	NA	NA	NA	NA
A9	chloramphenicol__catA8	NA	NA	1.20E-07	NA	0.00282559	NA	NA	NA	NA
A10	trimethoprim__dfrA14	NA	NA	1.38E-07	NA	NA	NA	NA	NA	NA
A11	aminoglycoside__rmtF	NA	NA	1.97E-07	NA	NA	NA	NA	NA	NA
A12	multidrug__tolC	NA	NA	3.98E-07	NA	NA	NA	NA	NA	NA
A13	aminoglycoside__AAC(6')-Ie-APH(2'')-Ia	NA	NA	1.16E-06	0.0011786	0.000978287	NA	NA	NA	NA
A14	MLS__erm(C)	NA	NA	1.56E-05	0.000615405	0.00342468	NA	NA	NA	NA
A15	quinolone__QnrB6	NA	NA	2.51E-05	NA	NA	NA	NA	NA	NA
A16	aminoglycoside__AAC(6')-Ib3	NA	NA	0.000629122	0.00122658	0.0407619	NA	NA	NA	NA
A17	trimethoprim__dfrA12	NA	NA	0.00063543	0.00350401	NA	NA	NA	NA	NA
A18	quinolone__QnrB4	NA	NA	0.000854844	0.00154872	NA	NA	NA	NA	NA
A19	beta_lactam__SHV-7	NA	3.99E-06	NA	NA	NA	NA	NA	NA	NA
A20	multidrug__mdtL	NA	7.58E-06	0.00047747	0.00482949	NA	NA	NA	NA	NA
A21	chloramphenicol__Lactobacillus reuteri cat-TC	NA	4.67E-06	1.63E-05	0.00546982	NA	NA	NA	NA	NA
A22	MLS__erm(B)	NA	1.04E-05	0.00066463	0.00350585	0.00627997	*	0.851166	0.922587	0.026
A23	florfenicol__floR	NA	1.17E-05	2.59E-08	NA	0.00157614	NA	NA	NA	NA
A24	quinolone__QnrB17	NA	1.27E-05	0.000110529	NA	NA	NA	NA	NA	NA
A25	quinolone__QnrB19	NA	1.34E-05	0.00041805	NA	NA	NA	NA	NA	NA
A26	trimethoprim__dfrA1	NA	3.02E-05	1.40E-07	NA	NA	NA	NA	NA	NA
A27	aminoglycoside__APH(3')-IIIa	NA	3.04E-05	0.000420248	0.000492429	0.00455946	NA	NA	NA	NA
A28	MLS__mph(A)	NA	3.08E-05	3.73E-06	0.0019223	0.00599799	NA	NA	NA	NA
A29	aminoglycoside__AAC(3)-IId	NA	3.67E-05	5.49E-06	NA	NA	NA	NA	NA	NA
A30	aminoglycoside__ANT(2'')-Ia	NA	3.70E-05	1.89E-06	0.00251471	0.00444813	*	0.793364	0.89071	0.043
A31	beta_lactam__IMP-4	NA	4.08E-05	NA	NA	NA	NA	NA	NA	NA
A32	aminoglycoside__APH(3')-Ia	NA	4.78E-05	2.80E-05	NA	NA	NA	NA	NA	NA
A33	MLS__erm(T)	NA	5.15E-05	0.000115895	NA	0.0385998	NA	NA	NA	NA
A34	vancomycin__vanYA	NA	5.91E-05	8.38E-08	0.00131878	NA	NA	NA	NA	NA
A35	aminoglycoside__AAC(3)-IIe	NA	8.36E-05	1.82E-06	NA	0.00031725	NA	NA	NA	NA
A36	MLS__lnu(A)	NA	1.13E-04	6.90E-04	0.0315219	0.00690493	NA	NA	NA	NA
A37	aminoglycoside__AAC(3)-VIa	NA	0.000174926	0.000287108	0.00256814	0.00472794	*	0.824718	0.90814	0.033
A38	aminoglycoside__aad(6)	NA	0.000202716	0.000759959	0.0151453	0.00495519	NA	NA	NA	NA
A39	MLS__lsa(E)	NA	0.000266749	0.00306568	0.0145531	0.012484	*	0.799844	0.89434	0.041
A40	aminoglycoside__ANT(6)-Ia	NA	0.000435353	0.000725802	0.00159851	0.00366033	*	0.854171	0.924214	0.025
A41	aminoglycoside__APH(3')-VIa	NA	0.000448145	1.21E-05	NA	0.000178736	NA	NA	NA	NA
A42	beta_lactam__blaZ	NA	0.000489258	0.035381	0.00259546	0.00074134	NA	NA	NA	NA
A43	tetracycline__tet(L)	NA	0.000573019	0.000462575	0.00148185	0.00466601	NA	NA	NA	NA
A44	chloramphenicol__catI	NA	0.000884579	0.00307781	0.0034028	0.0141335	NA	NA	NA	NA
A45	trimethoprim__dfrA5	NA	0.00126571	NA	0.00214121	0.0103037	NA	NA	NA	NA
A46	beta_lactam__TEM-169	3.12E-05	6.73E-05	0.000990068	0.00461315	0.00162378	NA	NA	NA	NA
A47	MLS__mph(B)	7.65E-05	0.000314767	0.00330173	0.00487976	0.0112699	*	0.874307	0.935044	0.02
A48	tetracycline__tet(M)	0.000216681	1.97E-04	8.92E-04	0.00294416	0.00410082	*	0.890328	0.943572	0.016
A49	trimethoprim__dfrB1	0.00120445	0.000921268	0.00278931	0.0300119	0.041938	*	0.821469	0.906349	0.034

## Sheet: Figure 2a - b
Figure 2a	None	pARGs	pRankI
Out	0.7092	0.2908	NA
In	0.9443	NA	0.0557
Figure 2b	ARGs	RankI	pARGs	pRankI
Out	0.9936	0.0064	NA	NA
In	0.9639	NA	0.0355	0.0006

## Sheet: Figure 2c
Pathoganos	Phylum	RankI	Type
Pathoganos	p:Proteobacteria	AANone	human
Pathoganos	p:Proteobacteria	AANone	human
Pathoganos	p:Proteobacteria	AANone	human
Pathoganos	p:Proteobacteria	AANone	human
Pathoganos	p:Proteobacteria	AANone	human
Pathoganos	p:Proteobacteria	AANone	human
Pathoganos	p:Proteobacteria	AANone	human
Pathoganos	p:Proteobacteria	AANone	human
Pathoganos	p:Proteobacteria	AANone	human
Pathoganos	p:Proteobacteria	AANone	human
Pathoganos	p:Proteobacteria	AANone	human
Pathoganos	p:Proteobacteria	AANone	human
Pathoganos	p:Proteobacteria	AANone	human
Pathoganos	p:Proteobacteria	AANone	human
Pathoganos	p:Proteobacteria	AANone	human
Pathoganos	p:Proteobacteria	AANone	human
Pathoganos	p:Proteobacteria	AANone	human
Pathoganos	p:Proteobacteria	AANone	unknown
Pathoganos	p:Proteobacteria	AANone	unknown
Pathoganos	p:Proteobacteria	AANone	unknown
Pathoganos	p:Proteobacteria	AANone	unknown
Pathoganos	p:Proteobacteria	AANone	human
Pathoganos	p:Proteobacteria	AANone	human
Pathoganos	p:Proteobacteria	AANone	human
Pathoganos	p:Proteobacteria	AANone	unknown
Pathoganos	p:Proteobacteria	AANone	human
Pathoganos	p:Proteobacteria	AANone	human
Pathoganos	p:Proteobacteria	I	human
Pathoganos	p:Proteobacteria	AANone	unknown
Pathoganos	p:Proteobacteria	AANone	human
Pathoganos	p:Proteobacteria	AANone	human
Pathoganos	p:Proteobacteria	AANone	unknown
Pathoganos	p:Proteobacteria	AANone	unknown
Pathoganos	p:Proteobacteria	AANone	human
Pathoganos	p:Proteobacteria	AANone	unknown
Pathoganos	p:Proteobacteria	AANone	human
Pathoganos	p:Proteobacteria	AANone	human
Pathoganos	p:Proteobacteria	AANone	unknown
Pathoganos	p:Proteobacteria	AANone	human
Pathoganos	p:Proteobacteria	AANone	human
Pathoganos	p:Proteobacteria	AANone	human
Pathoganos	p:Proteobacteria	AANone	human
Pathoganos	p:Proteobacteria	AANone	human
Pathoganos	p:Proteobacteria	AANone	human
Pathoganos	p:Proteobacteria	AANone	human
Pathoganos	p:Proteobacteria	AANone	human
Pathoganos	p:Proteobacteria	AANone	human
Pathoganos	p:Proteobacteria	AANone	human
Pathoganos	p:Proteobacteria	AANone	human
Pathoganos	p:Proteobacteria	AANone	human
Pathoganos	p:Proteobacteria	AANone	human
Pathoganos	p:Proteobacteria	AANone	human
Pathoganos	p:Proteobacteria	AANone	animal/human
Pathoganos	p:Proteobacteria	AANone	animal/human
Pathoganos	p:Proteobacteria	AANone	animal/human
Pathoganos	p:Proteobacteria	I	animal/human
Pathoganos	p:Proteobacteria	AANone	animal/human
Pathoganos	p:Proteobacteria	AANone	animal/human
Pathoganos	p:Proteobacteria	AANone	animal/human
Pathoganos	p:Proteobacteria	AANone	animal/human
Pathoganos	p:Proteobacteria	I	animal/human
Pathoganos	p:Proteobacteria	AANone	animal/human
Pathoganos	p:Proteobacteria	AANone	animal/human
Pathoganos	p:Proteobacteria	I	animal/human
Pathoganos	p:Proteobacteria	AANone	animal/human
Pathoganos	p:Proteobacteria	AANone	human
Pathoganos	p:Actinobacteriota	AANone	unknown
Pathoganos	p:Proteobacteria	AANone	human
Pathoganos	p:Actinobacteriota	AANone	unknown
Pathoganos	p:Actinobacteriota	AANone	human
Pathoganos	p:Proteobacteria	AANone	human
Pathoganos	p:Proteobacteria	I	plant
Pathoganos	p:Proteobacteria	AANone	human
Pathoganos	p:Proteobacteria	AANone	human
Pathoganos	p:Actinobacteriota	AANone	human
Pathoganos	p:Actinobacteriota	AANone	human
Pathoganos	p:Actinobacteriota	AANone	human
Pathoganos	p:Actinobacteriota	AANone	unknown
Pathoganos	p:Proteobacteria	AANone	plant
Pathoganos	p:Proteobacteria	AANone	plant
Pathoganos	p:Proteobacteria	AANone	human
Pathoganos	p:Proteobacteria	AANone	plant
Pathoganos	p:Proteobacteria	AANone	human
Pathoganos	p:Proteobacteria	AANone	human
Pathoganos	p:Proteobacteria	AANone	human
Pathoganos	p:Proteobacteria	AANone	human
Pathoganos	p:Proteobacteria	AANone	plant
Pathoganos	p:Proteobacteria	AANone	plant
Pathoganos	p:Proteobacteria	AANone	plant
Pathoganos	p:Proteobacteria	AANone	plant
Pathoganos	p:Proteobacteria	AANone	plant
Pathoganos	p:Proteobacteria	AANone	plant
Pathoganos	p:Proteobacteria	AANone	plant
Pathoganos	p:Proteobacteria	AANone	plant
Pathoganos	p:Proteobacteria	AANone	plant
Pathoganos	p:Proteobacteria	AANone	plant
Pathoganos	p:Proteobacteria	AANone	plant
Pathoganos	p:Proteobacteria	AANone	plant
Pathoganos	p:Proteobacteria	AANone	human
Pathoganos	p:Proteobacteria	AANone	plant
Pathoganos	p:Proteobacteria	AANone	plant
Pathoganos	p:Proteobacteria	AANone	unknown
Pathoganos	p:Proteobacteria	AANone	plant
Pathoganos	p:Proteobacteria	AANone	unknown
Pathoganos	p:Proteobacteria	AANone	unknown
Pathoganos	p:Proteobacteria	AANone	unknown
Pathoganos	p:Proteobacteria	AANone	plant
Pathoganos	p:Proteobacteria	AANone	human
Pathoganos	p:Proteobacteria	AANone	unknown
Pathoganos	p:Proteobacteria	AANone	human
Pathoganos	p:Proteobacteria	AANone	human
Pathoganos	p:Proteobacteria	AANone	unknown
Pathoganos	p:Proteobacteria	AANone	human
Pathoganos	p:Proteobacteria	AANone	plant
Pathoganos	p:Proteobacteria	AANone	unknown
Pathoganos	p:Proteobacteria	I	human
Pathoganos	p:Proteobacteria	AANone	unknown
Pathoganos	p:Proteobacteria	AANone	human
Pathoganos	p:Proteobacteria	AANone	unknown
Pathoganos	p:Proteobacteria	AANone	human
Pathoganos	p:Proteobacteria	AANone	plant
Pathoganos	p:Proteobacteria	AANone	unknown
Pathoganos	p:Proteobacteria	AANone	plant
Pathoganos	p:Proteobacteria	AANone	plant
Pathoganos	p:Proteobacteria	AANone	plant
Pathoganos	p:Proteobacteria	AANone	plant
Pathoganos	p:Proteobacteria	AANone	human
Pathoganos	p:Proteobacteria	AANone	plant
Pathoganos	p:Proteobacteria	I	human
Pathoganos	p:Proteobacteria	AANone	human
Pathoganos	p:Proteobacteria	AANone	plant
Pathoganos	p:Proteobacteria	AANone	human
Pathoganos	p:Proteobacteria	AANone	plant
Pathoganos	p:Proteobacteria	AANone	plant
Pathoganos	p:Proteobacteria	AANone	plant
Pathoganos	p:Proteobacteria	AANone	human
Pathoganos	p:Proteobacteria	AANone	plant
Pathoganos	p:Proteobacteria	AANone	human
Pathoganos	p:Proteobacteria	AANone	plant
Pathoganos	p:Proteobacteria	AANone	human
Pathoganos	p:Proteobacteria	AANone	human
Pathoganos	p:Proteobacteria	AANone	plant
Pathoganos	p:Proteobacteria	AANone	human
Pathoganos	p:Proteobacteria	AANone	plant
Pathoganos	p:Proteobacteria	AANone	human
Pathoganos	p:Proteobacteria	AANone	plant
Pathoganos	p:Proteobacteria	AANone	human
Pathoganos	p:Proteobacteria	AANone	animal/human
Pathoganos	p:Proteobacteria	AANone	animal/human
Pathoganos	p:Firmicutes	AANone	human
Pathoganos	p:Proteobacteria	AANone	human
Pathoganos	p:Proteobacteria	AANone	human
Pathoganos	p:Proteobacteria	AANone	animal/human
Pathoganos	p:Firmicutes	AANone	human
Pathoganos	p:Proteobacteria	AANone	animal/human
Pathoganos	p:Proteobacteria	AANone	animal/human
Pathoganos	p:Proteobacteria	AANone	plant/human
Pathoganos	p:Proteobacteria	AANone	animal/human
Pathoganos	p:Proteobacteria	AANone	human
Pathoganos	p:Firmicutes	AANone	human
Pathoganos	p:Proteobacteria	AANone	human
Pathoganos	p:Firmicutes	AANone	human
Pathoganos	p:Proteobacteria	AANone	human
Pathoganos	p:Proteobacteria	AANone	plant/human
Pathoganos	p:Proteobacteria	AANone	animal/human
Pathoganos	p:Proteobacteria	AANone	plant/human
Pathoganos	p:Proteobacteria	I	plant/human
Pathoganos	p:Proteobacteria	AANone	plant/human
Pathoganos	p:Proteobacteria	AANone	human
Pathoganos	p:Firmicutes	AANone	human
Pathoganos	p:Proteobacteria	AANone	animal/human
Pathoganos	p:Firmicutes	AANone	human
Pathoganos	p:Firmicutes	I	human
Pathoganos	p:Firmicutes	AANone	human
Pathoganos	p:Firmicutes	AANone	human
Pathoganos	p:Proteobacteria	AANone	animal/human
Pathoganos	p:Proteobacteria	AANone	animal/human
Pathoganos	p:Proteobacteria	AANone	human
Pathoganos	p:Firmicutes	AANone	human
Pathoganos	p:Firmicutes	AANone	human
Pathoganos	p:Actinobacteriota	AANone	human
Pathoganos	p:Actinobacteriota	AANone	human

## Sheet: Figure 2d - e
Subtype	Value		Phylum	Species	TPM
aminoglycoside__AAC(6')-Iaa	3.44276		Proteobacteria	Achromobacter xylosoxidans	2.49645
aminoglycoside__APH(3')-IIb	2.33232		Proteobacteria	Acinetobacter lwoffii	0.200608
aminoglycoside__APH(3')-Ia	0.070922		Proteobacteria	Aeromonas caviae	0.49848
bacitracin__bacA	1.39768		Proteobacteria	Agrobacterium tumefaciens	0.971631
beta_lactam__ACT-6	0.60233		Proteobacteria	Citrobacter braakii	17.2898
beta_lactam__Bla1	0.170213		Proteobacteria	Enterobacter cloacae	2.82269
beta_lactam__CMH-1	0.138804		Proteobacteria	Enterobacter hormaechei	0.737589
beta_lactam__CMY-70	0.414387		Firmicutes	Enterococcus faecalis	4.5157
beta_lactam__Klebsiella pneumoniae OmpK37	2.88166		Proteobacteria	Escherichia coli	169.837
beta_lactam__L1 beta-lactamase	0.122594		Firmicutes	Listeria monocytogenes	2.14894
beta_lactam__OXA-486	1.94124		Actinobacteriota	Nocardia nova	0.275583
beta_lactam__SPR-1	0.986829		Proteobacteria	Pantoea agglomerans	4.20973
bicyclomycin__bcr-1	0.979737		Proteobacteria	Pectobacterium carotovorum	74.1155
chloramphenicol__catB3	0.29306		Proteobacteria	Pseudomonas aeruginosa	7.09422
chloramphenicol__catI	0.631206		Actinobacteriota	Saccharomonospora viridis	0.347518
defensin__Listeria monocytogenes mprF	0.883485		Actinobacteriota	Saccharopolyspora rectivirgula	0.661601
fosfomycin__FosA5	0.0374873		Proteobacteria	Salmonella enterica	57.3435
macrolide-lincosamide-streptogramin__VatI	0.0425532		Firmicutes	Staphylococcus aureus	4.68288
macrolide-lincosamide-streptogramin__lin	0.401216		Proteobacteria	Stenotrophomonas maltophilia	0.457953
macrolide-lincosamide-streptogramin__macA	5.26748
macrolide-lincosamide-streptogramin__macB	2.0949
macrolide-lincosamide-streptogramin__mph(B)	6.81459
macrolide-lincosamide-streptogramin__ole(C)	0.147923
macrolide-lincosamide-streptogramin__tlrB	0.0911854
macrolide-lincosamide-streptogramin__vat(B)	0.0557244
macrolide-lincosamide-streptogramin__vat(F)	11.7271
mupirocin__Bifidobacteria intrinsic ileS conferring resistance to mupirocin	0.029382
other_peptide_antibiotics__ArnT	2.28099
other_peptide_antibiotics__microcin efflux pumu gene yojI	1.47467
polymyxin__arnA	7.08571
polymyxin__eptA	4.23455
polymyxin__pmrF	2.55542
polymyxin__rosA	2.44498
polymyxin__rosB	8.08426
polymyxin__ugd	1.41913
quinolone__norA	2.0304
quinolone__norB	1.01182
rifamycin__RbpA	0.0810537
rifamycin__iri	0.408308
rifamycin__rphB	0.481256
tetracycline__Corynebacterium striatum tetA	0.699088
tetracycline__otr(B)	0.00506586
tetracycline__tet(34)	0.718085
tetracycline__tet(A)	0.18693
tetracycline__tetB(48)	0.270517
trimethoprim__dfrE	2.08409

## Sheet: Figure 3a - b
Sample	Year	ARGs	Diversity	ARGs_MGE	Diversity_MGE	Percentage			ARGs	Diversity	ARGs_MGE	Diversity_MGE	Mean
A1	1982	1	1	0	0	0			0.00018	0.00015	6.7e-07	1.3e-07	1.9e-07
A2	1993	1.13333	1.13333	0.133333	0.133333	0.133333
A3	1999	1	1	0.333333	0.333333	0.333333
A4	2000	1	1	0.244898	0.244898	0.244898
A5	2002	1	1	0.333333	0.333333	0.333333
A6	2003	1	1	0.333333	0.333333	0.333333
A7	2006	1.02632	1.01316	0.368421	0.355263	0.328947
A8	2007	1	1	0.111111	0.111111	0.111111
A9	2008	1.22222	1.11111	0.333333	0.333333	0.333333
A10	2009	1	1	0.360656	0.360656	0.360656
A11	2010	1	1	0.153846	0.153846	0.153846
A12	2011	1.175	1.175	0.5	0.5	0.5
A13	2012	1.2381	1.2381	0.571429	0.571429	0.571429
A14	2013	1.625	1.55	0.8	0.75	0.575
A15	2014	1	1	0.65	0.65	0.65
A16	2015	1.46154	1.33333	0.615385	0.589744	0.435897
A17	2016	2.05556	1.88889	0.888889	0.851852	0.388889
A18	2017	2.2973	2.00901	1.23423	1.0991	0.54955
A19	2018	2.48235	2.14118	1.34118	1.18824	0.658824
A20	2019	2.6879	2.2293	1.54777	1.31847	0.617834
A21	2020	2.46853	1.8951	1.39161	1.11888	0.622378
A22	2021	3.68254	2.3746	1.8381	1.27619	0.622222
A23	2022	2.39048	2.01905	1.49524	1.34286	0.666667
A24	2023	1.9	1.45	1.7	1.3	0.9

## Sheet: Figure 3c - d
ARGs_Abundance	Value	Group2	Group			ARGs_Diversity	Value	Group2	Group			MARGs_Abundance	Value	Group2	Group		MARGs_Diversity	Value	Group2	Group
GroupA	1.16807	ACattle faeces	ACattle faeces@GroupA			GroupC	1.38554	Csoil	Csoil@GroupC			GroupA	0.277108	Csoil	Csoil@GroupA		GroupB	0.672269	ACattle faeces	ACattle faeces@GroupB
GroupA	1.11765	ACattle faeces	ACattle faeces@GroupA			GroupC	1.26506	Csoil	Csoil@GroupC			GroupA	0.26506	Csoil	Csoil@GroupA		GroupB	0.529412	ACattle faeces	ACattle faeces@GroupB
GroupA	1.13445	ACattle faeces	ACattle faeces@GroupA			GroupC	1.33735	Csoil	Csoil@GroupC			GroupA	0.289157	Csoil	Csoil@GroupA		GroupB	0.537815	ACattle faeces	ACattle faeces@GroupB
GroupA	1.11765	ACattle faeces	ACattle faeces@GroupA			GroupC	1.3494	Csoil	Csoil@GroupC			GroupA	0.277108	Csoil	Csoil@GroupA		GroupB	0.445378	ACattle faeces	ACattle faeces@GroupB
GroupA	1.11765	ACattle faeces	ACattle faeces@GroupA			GroupC	1.28916	Csoil	Csoil@GroupC			GroupA	0.228916	Csoil	Csoil@GroupA		GroupB	0.579832	ACattle faeces	ACattle faeces@GroupB
GroupA	1.13445	ACattle faeces	ACattle faeces@GroupA			GroupC	1.26506	Csoil	Csoil@GroupC			GroupA	0.26506	Csoil	Csoil@GroupA		GroupB	0.554622	ACattle faeces	ACattle faeces@GroupB
GroupA	1.16807	ACattle faeces	ACattle faeces@GroupA			GroupC	1.3012	Csoil	Csoil@GroupC			GroupA	0.277108	Csoil	Csoil@GroupA		GroupB	0.411765	ACattle faeces	ACattle faeces@GroupB
GroupA	1.12605	ACattle faeces	ACattle faeces@GroupA			GroupC	1.40964	Csoil	Csoil@GroupC			GroupA	0.409639	Csoil	Csoil@GroupA		GroupB	0.521008	ACattle faeces	ACattle faeces@GroupB
GroupA	1.17647	ACattle faeces	ACattle faeces@GroupA			GroupC	1.3253	Csoil	Csoil@GroupC			GroupA	0.216867	Csoil	Csoil@GroupA		GroupB	0.462185	ACattle faeces	ACattle faeces@GroupB
GroupA	1.10924	ACattle faeces	ACattle faeces@GroupA			GroupC	1.37349	Csoil	Csoil@GroupC			GroupA	0.313253	Csoil	Csoil@GroupA		GroupB	0.521008	ACattle faeces	ACattle faeces@GroupB
GroupA	1.14286	ACattle faeces	ACattle faeces@GroupA			GroupC	1.37349	Csoil	Csoil@GroupC			GroupA	0.457831	Csoil	Csoil@GroupA		GroupB	0.689076	ACattle faeces	ACattle faeces@GroupB
GroupA	1.10924	ACattle faeces	ACattle faeces@GroupA			GroupC	1.43373	Csoil	Csoil@GroupC			GroupA	0.289157	Csoil	Csoil@GroupA		GroupB	0.537815	ACattle faeces	ACattle faeces@GroupB
GroupA	1.10084	ACattle faeces	ACattle faeces@GroupA			GroupC	1.46988	Csoil	Csoil@GroupC			GroupA	0.373494	Csoil	Csoil@GroupA		GroupB	0.336134	ACattle faeces	ACattle faeces@GroupB
GroupA	1.11765	ACattle faeces	ACattle faeces@GroupA			GroupC	1.27711	Csoil	Csoil@GroupC			GroupA	0.253012	Csoil	Csoil@GroupA		GroupB	0.512605	ACattle faeces	ACattle faeces@GroupB
GroupA	1.09244	ACattle faeces	ACattle faeces@GroupA			GroupC	1.27711	Csoil	Csoil@GroupC			GroupA	0.373494	Csoil	Csoil@GroupA		GroupB	0.394958	ACattle faeces	ACattle faeces@GroupB
GroupA	1.19328	ACattle faeces	ACattle faeces@GroupA			GroupC	1.40964	Csoil	Csoil@GroupC			GroupA	0.216867	Csoil	Csoil@GroupA		GroupB	0.394958	ACattle faeces	ACattle faeces@GroupB
GroupA	1.15126	ACattle faeces	ACattle faeces@GroupA			GroupC	1.36145	Csoil	Csoil@GroupC			GroupA	0.277108	Csoil	Csoil@GroupA		GroupB	0.546218	ACattle faeces	ACattle faeces@GroupB
GroupA	1.15966	ACattle faeces	ACattle faeces@GroupA			GroupC	1.37349	Csoil	Csoil@GroupC			GroupA	0.337349	Csoil	Csoil@GroupA		GroupB	0.529412	ACattle faeces	ACattle faeces@GroupB
GroupA	1.11765	ACattle faeces	ACattle faeces@GroupA			GroupC	1.27711	Csoil	Csoil@GroupC			GroupA	0.228916	Csoil	Csoil@GroupA		GroupB	0.445378	ACattle faeces	ACattle faeces@GroupB
GroupA	1.09244	ACattle faeces	ACattle faeces@GroupA			GroupC	1.31325	Csoil	Csoil@GroupC			GroupA	0.325301	Csoil	Csoil@GroupA		GroupB	0.478992	ACattle faeces	ACattle faeces@GroupB
GroupA	1.10924	ACattle faeces	ACattle faeces@GroupA			GroupC	1.25301	Csoil	Csoil@GroupC			GroupA	0.361446	Csoil	Csoil@GroupA		GroupB	0.588235	ACattle faeces	ACattle faeces@GroupB
GroupA	1.15126	ACattle faeces	ACattle faeces@GroupA			GroupC	1.24096	Csoil	Csoil@GroupC			GroupA	0.301205	Csoil	Csoil@GroupA		GroupB	0.470588	ACattle faeces	ACattle faeces@GroupB
GroupA	1.17647	ACattle faeces	ACattle faeces@GroupA			GroupC	1.3253	Csoil	Csoil@GroupC			GroupA	0.277108	Csoil	Csoil@GroupA		GroupB	0.579832	ACattle faeces	ACattle faeces@GroupB
GroupA	1.12605	ACattle faeces	ACattle faeces@GroupA			GroupC	1.33735	Csoil	Csoil@GroupC			GroupA	0.240964	Csoil	Csoil@GroupA		GroupB	0.546218	ACattle faeces	ACattle faeces@GroupB
GroupA	1.15966	ACattle faeces	ACattle faeces@GroupA			GroupC	1.3494	Csoil	Csoil@GroupC			GroupA	0.313253	Csoil	Csoil@GroupA		GroupB	0.554622	ACattle faeces	ACattle faeces@GroupB
GroupA	1.09244	ACattle faeces	ACattle faeces@GroupA			GroupC	1.21687	Csoil	Csoil@GroupC			GroupA	0.349398	Csoil	Csoil@GroupA		GroupB	0.445378	ACattle faeces	ACattle faeces@GroupB
GroupA	1.23529	ACattle faeces	ACattle faeces@GroupA			GroupC	1.21687	Csoil	Csoil@GroupC			GroupA	0.349398	Csoil	Csoil@GroupA		GroupB	0.445378	ACattle faeces	ACattle faeces@GroupB
GroupA	1.21849	ACattle faeces	ACattle faeces@GroupA			GroupC	1.40964	Csoil	Csoil@GroupC			GroupA	0.361446	Csoil	Csoil@GroupA		GroupB	0.714286	ACattle faeces	ACattle faeces@GroupB
GroupA	1.05042	ACattle faeces	ACattle faeces@GroupA			GroupC	1.37349	Csoil	Csoil@GroupC			GroupA	0.301205	Csoil	Csoil@GroupA		GroupB	0.478992	ACattle faeces	ACattle faeces@GroupB
GroupA	1.19328	ACattle faeces	ACattle faeces@GroupA			GroupC	1.37349	Csoil	Csoil@GroupC			GroupA	0.277108	Csoil	Csoil@GroupA		GroupB	0.504202	ACattle faeces	ACattle faeces@GroupB
GroupA	1.16807	ACattle faeces	ACattle faeces@GroupA			GroupC	1.39759	Csoil	Csoil@GroupC			GroupA	0.349398	Csoil	Csoil@GroupA		GroupB	0.579832	ACattle faeces	ACattle faeces@GroupB
GroupA	1.16807	ACattle faeces	ACattle faeces@GroupA			GroupC	1.3253	Csoil	Csoil@GroupC			GroupA	0.156627	Csoil	Csoil@GroupA		GroupB	0.436975	ACattle faeces	ACattle faeces@GroupB
GroupA	1.16807	ACattle faeces	ACattle faeces@GroupA			GroupC	1.42169	Csoil	Csoil@GroupC			GroupA	0.277108	Csoil	Csoil@GroupA		GroupB	0.512605	ACattle faeces	ACattle faeces@GroupB
GroupA	1.15126	ACattle faeces	ACattle faeces@GroupA			GroupC	1.3253	Csoil	Csoil@GroupC			GroupA	0.385542	Csoil	Csoil@GroupA		GroupB	0.462185	ACattle faeces	ACattle faeces@GroupB
GroupA	1.20168	ACattle faeces	ACattle faeces@GroupA			GroupC	1.49398	Csoil	Csoil@GroupC			GroupA	0.313253	Csoil	Csoil@GroupA		GroupB	0.428571	ACattle faeces	ACattle faeces@GroupB
GroupA	1.14286	ACattle faeces	ACattle faeces@GroupA			GroupC	1.33735	Csoil	Csoil@GroupC			GroupA	0.277108	Csoil	Csoil@GroupA		GroupB	0.529412	ACattle faeces	ACattle faeces@GroupB
GroupA	1.15966	ACattle faeces	ACattle faeces@GroupA			GroupC	1.39759	Csoil	Csoil@GroupC			GroupA	0.325301	Csoil	Csoil@GroupA		GroupB	0.571429	ACattle faeces	ACattle faeces@GroupB
GroupA	1.19328	ACattle faeces	ACattle faeces@GroupA			GroupC	1.40964	Csoil	Csoil@GroupC			GroupA	0.373494	Csoil	Csoil@GroupA		GroupB	0.521008	ACattle faeces	ACattle faeces@GroupB
GroupA	1.19328	ACattle faeces	ACattle faeces@GroupA			GroupC	1.39759	Csoil	Csoil@GroupC			GroupA	0.228916	Csoil	Csoil@GroupA		GroupB	0.361345	ACattle faeces	ACattle faeces@GroupB
GroupA	1.21008	ACattle faeces	ACattle faeces@GroupA			GroupC	1.40964	Csoil	Csoil@GroupC			GroupA	0.228916	Csoil	Csoil@GroupA		GroupB	0.521008	ACattle faeces	ACattle faeces@GroupB
GroupA	1.21008	ACattle faeces	ACattle faeces@GroupA			GroupC	1.28916	Csoil	Csoil@GroupC			GroupA	0.216867	Csoil	Csoil@GroupA		GroupB	0.554622	ACattle faeces	ACattle faeces@GroupB
GroupA	1.15126	ACattle faeces	ACattle faeces@GroupA			GroupC	1.45783	Csoil	Csoil@GroupC			GroupA	0.26506	Csoil	Csoil@GroupA		GroupB	0.445378	ACattle faeces	ACattle faeces@GroupB
GroupA	1.15126	ACattle faeces	ACattle faeces@GroupA			GroupC	1.21687	Csoil	Csoil@GroupC			GroupA	0.325301	Csoil	Csoil@GroupA		GroupB	0.420168	ACattle faeces	ACattle faeces@GroupB
GroupA	1.21849	ACattle faeces	ACattle faeces@GroupA			GroupC	1.18072	Csoil	Csoil@GroupC			GroupA	0.349398	Csoil	Csoil@GroupA		GroupB	0.453782	ACattle faeces	ACattle faeces@GroupB
GroupA	1.10084	ACattle faeces	ACattle faeces@GroupA			GroupC	1.33735	Csoil	Csoil@GroupC			GroupA	0.325301	Csoil	Csoil@GroupA		GroupB	0.462185	ACattle faeces	ACattle faeces@GroupB
GroupA	1.18487	ACattle faeces	ACattle faeces@GroupA			GroupC	1.3253	Csoil	Csoil@GroupC			GroupA	0.156627	Csoil	Csoil@GroupA		GroupB	0.403361	ACattle faeces	ACattle faeces@GroupB
GroupA	1.09244	ACattle faeces	ACattle faeces@GroupA			GroupC	1.3494	Csoil	Csoil@GroupC			GroupA	0.313253	Csoil	Csoil@GroupA		GroupB	0.563025	ACattle faeces	ACattle faeces@GroupB
GroupA	1.10924	ACattle faeces	ACattle faeces@GroupA			GroupC	1.37349	Csoil	Csoil@GroupC			GroupA	0.228916	Csoil	Csoil@GroupA		GroupB	0.529412	ACattle faeces	ACattle faeces@GroupB
GroupA	1.08403	ACattle faeces	ACattle faeces@GroupA			GroupC	1.51807	Csoil	Csoil@GroupC			GroupA	0.180723	Csoil	Csoil@GroupA		GroupB	0.529412	ACattle faeces	ACattle faeces@GroupB
GroupA	1.13445	ACattle faeces	ACattle faeces@GroupA			GroupC	1.3012	Csoil	Csoil@GroupC			GroupA	0.253012	Csoil	Csoil@GroupA		GroupB	0.478992	ACattle faeces	ACattle faeces@GroupB
GroupA	1.15966	ACattle faeces	ACattle faeces@GroupA			GroupC	1.22892	Csoil	Csoil@GroupC			GroupA	0.277108	Csoil	Csoil@GroupA		GroupB	0.521008	ACattle faeces	ACattle faeces@GroupB
GroupA	1.09244	ACattle faeces	ACattle faeces@GroupA			GroupC	1.20482	Csoil	Csoil@GroupC			GroupA	0.253012	Csoil	Csoil@GroupA		GroupB	0.436975	ACattle faeces	ACattle faeces@GroupB
GroupA	1.15966	ACattle faeces	ACattle faeces@GroupA			GroupC	1.31325	Csoil	Csoil@GroupC			GroupA	0.313253	Csoil	Csoil@GroupA		GroupB	0.470588	ACattle faeces	ACattle faeces@GroupB
GroupA	1.10924	ACattle faeces	ACattle faeces@GroupA			GroupC	1.28916	Csoil	Csoil@GroupC			GroupA	0.337349	Csoil	Csoil@GroupA		GroupB	0.378151	ACattle faeces	ACattle faeces@GroupB
GroupA	1.10924	ACattle faeces	ACattle faeces@GroupA			GroupC	1.33735	Csoil	Csoil@GroupC			GroupA	0.385542	Csoil	Csoil@GroupA		GroupB	0.504202	ACattle faeces	ACattle faeces@GroupB
GroupA	1.20168	ACattle faeces	ACattle faeces@GroupA			GroupC	1.3253	Csoil	Csoil@GroupC			GroupA	0.289157	Csoil	Csoil@GroupA		GroupB	0.495798	ACattle faeces	ACattle faeces@GroupB
GroupA	1.13445	ACattle faeces	ACattle faeces@GroupA			GroupC	1.16867	Csoil	Csoil@GroupC			GroupA	0.349398	Csoil	Csoil@GroupA		GroupB	0.563025	ACattle faeces	ACattle faeces@GroupB
GroupA	1.17647	ACattle faeces	ACattle faeces@GroupA			GroupC	1.19277	Csoil	Csoil@GroupC			GroupA	0.26506	Csoil	Csoil@GroupA		GroupB	0.537815	ACattle faeces	ACattle faeces@GroupB
GroupA	1.15966	ACattle faeces	ACattle faeces@GroupA			GroupC	1.33735	Csoil	Csoil@GroupC			GroupA	0.240964	Csoil	Csoil@GroupA		GroupB	0.521008	ACattle faeces	ACattle faeces@GroupB
GroupA	1.15126	ACattle faeces	ACattle faeces@GroupA			GroupC	1.28916	Csoil	Csoil@GroupC			GroupA	0.313253	Csoil	Csoil@GroupA		GroupB	0.554622	ACattle faeces	ACattle faeces@GroupB
GroupA	1.07563	ACattle faeces	ACattle faeces@GroupA			GroupC	1.28916	Csoil	Csoil@GroupC			GroupA	0.228916	Csoil	Csoil@GroupA		GroupB	0.588235	ACattle faeces	ACattle faeces@GroupB
GroupA	1.13445	ACattle faeces	ACattle faeces@GroupA			GroupC	1.28916	Csoil	Csoil@GroupC			GroupA	0.277108	Csoil	Csoil@GroupA		GroupB	0.571429	ACattle faeces	ACattle faeces@GroupB
GroupA	1.12605	ACattle faeces	ACattle faeces@GroupA			GroupC	1.3012	Csoil	Csoil@GroupC			GroupA	0.421687	Csoil	Csoil@GroupA		GroupB	0.378151	ACattle faeces	ACattle faeces@GroupB
GroupA	1.11765	ACattle faeces	ACattle faeces@GroupA			GroupC	1.3494	Csoil	Csoil@GroupC			GroupA	0.240964	Csoil	Csoil@GroupA		GroupB	0.596639	ACattle faeces	ACattle faeces@GroupB
GroupA	1.07563	ACattle faeces	ACattle faeces@GroupA			GroupC	1.38554	Csoil	Csoil@GroupC			GroupA	0.337349	Csoil	Csoil@GroupA		GroupB	0.478992	ACattle faeces	ACattle faeces@GroupB
GroupA	1.13445	ACattle faeces	ACattle faeces@GroupA			GroupC	1.38554	Csoil	Csoil@GroupC			GroupA	0.192771	Csoil	Csoil@GroupA		GroupB	0.403361	ACattle faeces	ACattle faeces@GroupB
GroupA	1.13445	ACattle faeces	ACattle faeces@GroupA			GroupC	1.40964	Csoil	Csoil@GroupC			GroupA	0.301205	Csoil	Csoil@GroupA		GroupB	0.537815	ACattle faeces	ACattle faeces@GroupB
GroupA	1.07563	ACattle faeces	ACattle faeces@GroupA			GroupC	1.40964	Csoil	Csoil@GroupC			GroupA	0.253012	Csoil	Csoil@GroupA		GroupB	0.563025	ACattle faeces	ACattle faeces@GroupB
GroupA	1.15966	ACattle faeces	ACattle faeces@GroupA			GroupC	1.21687	Csoil	Csoil@GroupC			GroupA	0.216867	Csoil	Csoil@GroupA		GroupB	0.462185	ACattle faeces	ACattle faeces@GroupB
GroupA	1.12605	ACattle faeces	ACattle faeces@GroupA			GroupC	1.42169	Csoil	Csoil@GroupC			GroupA	0.337349	Csoil	Csoil@GroupA		GroupB	0.436975	ACattle faeces	ACattle faeces@GroupB
GroupA	1.10084	ACattle faeces	ACattle faeces@GroupA			GroupC	1.31325	Csoil	Csoil@GroupC			GroupA	0.277108	Csoil	Csoil@GroupA		GroupB	0.470588	ACattle faeces	ACattle faeces@GroupB
GroupA	1.14286	ACattle faeces	ACattle faeces@GroupA			GroupC	1.37349	Csoil	Csoil@GroupC			GroupA	0.361446	Csoil	Csoil@GroupA		GroupB	0.504202	ACattle faeces	ACattle faeces@GroupB
GroupA	1.15126	ACattle faeces	ACattle faeces@GroupA			GroupC	1.36145	Csoil	Csoil@GroupC			GroupA	0.253012	Csoil	Csoil@GroupA		GroupB	0.445378	ACattle faeces	ACattle faeces@GroupB
GroupA	1.15966	ACattle faeces	ACattle faeces@GroupA			GroupC	1.36145	Csoil	Csoil@GroupC			GroupA	0.313253	Csoil	Csoil@GroupA		GroupB	0.436975	ACattle faeces	ACattle faeces@GroupB
GroupA	1.14286	ACattle faeces	ACattle faeces@GroupA			GroupC	1.40964	Csoil	Csoil@GroupC			GroupA	0.277108	Csoil	Csoil@GroupA		GroupB	0.613445	ACattle faeces	ACattle faeces@GroupB
GroupA	1.21849	ACattle faeces	ACattle faeces@GroupA			GroupC	1.3253	Csoil	Csoil@GroupC			GroupA	0.373494	Csoil	Csoil@GroupA		GroupB	0.579832	ACattle faeces	ACattle faeces@GroupB
GroupA	1.15966	ACattle faeces	ACattle faeces@GroupA			GroupC	1.3253	Csoil	Csoil@GroupC			GroupA	0.204819	Csoil	Csoil@GroupA		GroupB	0.428571	ACattle faeces	ACattle faeces@GroupB
GroupA	1.18487	ACattle faeces	ACattle faeces@GroupA			GroupC	1.28916	Csoil	Csoil@GroupC			GroupA	0.289157	Csoil	Csoil@GroupA		GroupB	0.563025	ACattle faeces	ACattle faeces@GroupB
GroupA	1.11765	ACattle faeces	ACattle faeces@GroupA			GroupC	1.42169	Csoil	Csoil@GroupC			GroupA	0.337349	Csoil	Csoil@GroupA		GroupB	0.445378	ACattle faeces	ACattle faeces@GroupB
GroupA	1.21849	ACattle faeces	ACattle faeces@GroupA			GroupC	1.37349	Csoil	Csoil@GroupC			GroupA	0.301205	Csoil	Csoil@GroupA		GroupB	0.596639	ACattle faeces	ACattle faeces@GroupB
GroupA	1.16807	ACattle faeces	ACattle faeces@GroupA			GroupC	1.36145	Csoil	Csoil@GroupC			GroupA	0.325301	Csoil	Csoil@GroupA		GroupB	0.588235	ACattle faeces	ACattle faeces@GroupB
GroupA	1.12605	ACattle faeces	ACattle faeces@GroupA			GroupC	1.44578	Csoil	Csoil@GroupC			GroupA	0.216867	Csoil	Csoil@GroupA		GroupB	0.445378	ACattle faeces	ACattle faeces@GroupB
GroupA	1.10924	ACattle faeces	ACattle faeces@GroupA			GroupC	1.31325	Csoil	Csoil@GroupC			GroupA	0.289157	Csoil	Csoil@GroupA		GroupB	0.453782	ACattle faeces	ACattle faeces@GroupB
GroupA	1.11765	ACattle faeces	ACattle faeces@GroupA			GroupC	1.26506	Csoil	Csoil@GroupC			GroupA	0.216867	Csoil	Csoil@GroupA		GroupB	0.369748	ACattle faeces	ACattle faeces@GroupB
GroupA	1.15966	ACattle faeces	ACattle faeces@GroupA			GroupC	1.39759	Csoil	Csoil@GroupC			GroupA	0.313253	Csoil	Csoil@GroupA		GroupB	0.529412	ACattle faeces	ACattle faeces@GroupB
GroupA	1.13445	ACattle faeces	ACattle faeces@GroupA			GroupC	1.22892	Csoil	Csoil@GroupC			GroupA	0.277108	Csoil	Csoil@GroupA		GroupB	0.521008	ACattle faeces	ACattle faeces@GroupB
GroupA	1.15126	ACattle faeces	ACattle faeces@GroupA			GroupC	1.37349	Csoil	Csoil@GroupC			GroupA	0.421687	Csoil	Csoil@GroupA		GroupB	0.571429	ACattle faeces	ACattle faeces@GroupB
GroupA	1.18487	ACattle faeces	ACattle faeces@GroupA			GroupC	1.3494	Csoil	Csoil@GroupC			GroupA	0.277108	Csoil	Csoil@GroupA		GroupB	0.596639	ACattle faeces	ACattle faeces@GroupB
GroupA	1.17647	ACattle faeces	ACattle faeces@GroupA			GroupC	1.31325	Csoil	Csoil@GroupC			GroupA	0.325301	Csoil	Csoil@GroupA		GroupB	0.462185	ACattle faeces	ACattle faeces@GroupB
GroupA	1.12605	ACattle faeces	ACattle faeces@GroupA			GroupC	1.3494	Csoil	Csoil@GroupC			GroupA	0.349398	Csoil	Csoil@GroupA		GroupB	0.428571	ACattle faeces	ACattle faeces@GroupB
GroupA	1.10084	ACattle faeces	ACattle faeces@GroupA			GroupC	1.48193	Csoil	Csoil@GroupC			GroupA	0.301205	Csoil	Csoil@GroupA		GroupB	0.605042	ACattle faeces	ACattle faeces@GroupB
GroupA	1.14286	ACattle faeces	ACattle faeces@GroupA			GroupC	1.27711	Csoil	Csoil@GroupC			GroupA	0.253012	Csoil	Csoil@GroupA		GroupB	0.554622	ACattle faeces	ACattle faeces@GroupB
GroupA	1.18487	ACattle faeces	ACattle faeces@GroupA			GroupC	1.44578	Csoil	Csoil@GroupC			GroupA	0.337349	Csoil	Csoil@GroupA		GroupB	0.495798	ACattle faeces	ACattle faeces@GroupB
GroupA	1.17647	ACattle faeces	ACattle faeces@GroupA			GroupC	1.3253	Csoil	Csoil@GroupC			GroupA	0.313253	Csoil	Csoil@GroupA		GroupB	0.571429	ACattle faeces	ACattle faeces@GroupB
GroupA	1.16807	ACattle faeces	ACattle faeces@GroupA			GroupC	1.42169	Csoil	Csoil@GroupC			GroupA	0.192771	Csoil	Csoil@GroupA		GroupB	0.579832	ACattle faeces	ACattle faeces@GroupB
GroupA	1.11765	ACattle faeces	ACattle faeces@GroupA			GroupC	1.45783	Csoil	Csoil@GroupC			GroupA	0.180723	Csoil	Csoil@GroupA		GroupB	0.453782	ACattle faeces	ACattle faeces@GroupB
GroupA	1.16807	ACattle faeces	ACattle faeces@GroupA			GroupC	1.20482	Csoil	Csoil@GroupC			GroupA	0.301205	Csoil	Csoil@GroupA		GroupB	0.403361	ACattle faeces	ACattle faeces@GroupB
GroupA	1.18487	ACattle faeces	ACattle faeces@GroupA			GroupC	1.3253	Csoil	Csoil@GroupC			GroupA	0.26506	Csoil	Csoil@GroupA		GroupB	0.521008	ACattle faeces	ACattle faeces@GroupB
GroupA	1.10084	ACattle faeces	ACattle faeces@GroupA			GroupC	1.25301	Csoil	Csoil@GroupC			GroupA	0.301205	Csoil	Csoil@GroupA		GroupB	0.478992	ACattle faeces	ACattle faeces@GroupB
GroupA	1.13445	ACattle faeces	ACattle faeces@GroupA			GroupC	1.27711	Csoil	Csoil@GroupC			GroupA	0.361446	Csoil	Csoil@GroupA		GroupB	0.529412	ACattle faeces	ACattle faeces@GroupB
GroupA	1.17647	ACattle faeces	ACattle faeces@GroupA			GroupC	1.3253	Csoil	Csoil@GroupC			GroupA	0.26506	Csoil	Csoil@GroupA		GroupB	0.504202	ACattle faeces	ACattle faeces@GroupB
GroupA	1.05042	ACattle faeces	ACattle faeces@GroupA			GroupC	1.42169	Csoil	Csoil@GroupC			GroupA	0.277108	Csoil	Csoil@GroupA		GroupB	0.411765	ACattle faeces	ACattle faeces@GroupB
GroupA	1.11765	ACattle faeces	ACattle faeces@GroupA			GroupC	1.3494	Csoil	Csoil@GroupC			GroupA	0.289157	Csoil	Csoil@GroupA		GroupB	0.428571	ACattle faeces	ACattle faeces@GroupB
GroupA	1.08403	ACattle faeces	ACattle faeces@GroupA			GroupC	1.39759	Csoil	Csoil@GroupC			GroupA	0.289157	Csoil	Csoil@GroupA		GroupB	0.588235	ACattle faeces	ACattle faeces@GroupB
GroupA	1.10924	ACattle faeces	ACattle faeces@GroupA			GroupC	1.33735	Csoil	Csoil@GroupC			GroupA	0.253012	Csoil	Csoil@GroupA		GroupB	0.504202	ACattle faeces	ACattle faeces@GroupB
GroupA	1.10924	ACattle faeces	ACattle faeces@GroupA			GroupC	1.38554	Csoil	Csoil@GroupC			GroupA	0.26506	Csoil	Csoil@GroupA		GroupB	0.487395	ACattle faeces	ACattle faeces@GroupB
GroupA	1.07563	ACattle faeces	ACattle faeces@GroupA			GroupC	1.26506	Csoil	Csoil@GroupC			GroupA	0.240964	Csoil	Csoil@GroupA		GroupB	0.411765	ACattle faeces	ACattle faeces@GroupB
GroupA	1.16807	ACattle faeces	ACattle faeces@GroupA			GroupC	1.31325	Csoil	Csoil@GroupC			GroupA	0.228916	Csoil	Csoil@GroupA		GroupB	0.521008	ACattle faeces	ACattle faeces@GroupB
GroupA	1.13445	ACattle faeces	ACattle faeces@GroupA			GroupC	1.31325	Csoil	Csoil@GroupC			GroupA	0.349398	Csoil	Csoil@GroupA		GroupB	0.462185	ACattle faeces	ACattle faeces@GroupB
GroupA	1.20168	ACattle faeces	ACattle faeces@GroupA			GroupC	1.36145	Csoil	Csoil@GroupC			GroupA	0.26506	Csoil	Csoil@GroupA		GroupB	0.394958	ACattle faeces	ACattle faeces@GroupB
GroupA	1.13445	ACattle faeces	ACattle faeces@GroupA			GroupC	1.3494	Csoil	Csoil@GroupC			GroupA	0.26506	Csoil	Csoil@GroupA		GroupB	0.495798	ACattle faeces	ACattle faeces@GroupB
GroupA	1.11765	ACattle faeces	ACattle faeces@GroupA			GroupC	1.39759	Csoil	Csoil@GroupC			GroupA	0.192771	Csoil	Csoil@GroupA		GroupB	0.436975	ACattle faeces	ACattle faeces@GroupB
GroupA	1.12605	ACattle faeces	ACattle faeces@GroupA			GroupC	1.28916	Csoil	Csoil@GroupC			GroupA	0.349398	Csoil	Csoil@GroupA		GroupB	0.462185	ACattle faeces	ACattle faeces@GroupB
GroupA	1.10924	ACattle faeces	ACattle faeces@GroupA			GroupC	1.42169	Csoil	Csoil@GroupC			GroupA	0.253012	Csoil	Csoil@GroupA		GroupB	0.529412	ACattle faeces	ACattle faeces@GroupB
GroupA	1.10084	ACattle faeces	ACattle faeces@GroupA			GroupC	1.25301	Csoil	Csoil@GroupC			GroupA	0.385542	Csoil	Csoil@GroupA		GroupB	0.521008	ACattle faeces	ACattle faeces@GroupB
GroupA	1.09244	ACattle faeces	ACattle faeces@GroupA			GroupC	1.24096	Csoil	Csoil@GroupC			GroupA	0.313253	Csoil	Csoil@GroupA		GroupB	0.495798	ACattle faeces	ACattle faeces@GroupB
GroupA	1.09244	ACattle faeces	ACattle faeces@GroupA			GroupC	1.42169	Csoil	Csoil@GroupC			GroupA	0.277108	Csoil	Csoil@GroupA		GroupB	0.529412	ACattle faeces	ACattle faeces@GroupB
GroupA	1.11765	ACattle faeces	ACattle faeces@GroupA			GroupC	1.37349	Csoil	Csoil@GroupC			GroupA	0.253012	Csoil	Csoil@GroupA		GroupB	0.571429	ACattle faeces	ACattle faeces@GroupB
GroupA	1.23529	ACattle faeces	ACattle faeces@GroupA			GroupC	1.3253	Csoil	Csoil@GroupC			GroupA	0.301205	Csoil	Csoil@GroupA		GroupB	0.268908	ACattle faeces	ACattle faeces@GroupB
GroupA	1.18487	ACattle faeces	ACattle faeces@GroupA			GroupC	1.3253	Csoil	Csoil@GroupC			GroupA	0.277108	Csoil	Csoil@GroupA		GroupB	0.537815	ACattle faeces	ACattle faeces@GroupB
GroupA	1.15126	ACattle faeces	ACattle faeces@GroupA			GroupC	1.25301	Csoil	Csoil@GroupC			GroupA	0.313253	Csoil	Csoil@GroupA		GroupB	0.588235	ACattle faeces	ACattle faeces@GroupB
GroupA	1.16807	ACattle faeces	ACattle faeces@GroupA			GroupC	1.3494	Csoil	Csoil@GroupC			GroupA	0.301205	Csoil	Csoil@GroupA		GroupB	0.521008	ACattle faeces	ACattle faeces@GroupB
GroupA	1.11765	ACattle faeces	ACattle faeces@GroupA			GroupC	1.26506	Csoil	Csoil@GroupC			GroupA	0.361446	Csoil	Csoil@GroupA		GroupB	0.495798	ACattle faeces	ACattle faeces@GroupB
GroupA	1.15966	ACattle faeces	ACattle faeces@GroupA			GroupC	1.3253	Csoil	Csoil@GroupC			GroupA	0.493976	Csoil	Csoil@GroupA		GroupB	0.521008	ACattle faeces	ACattle faeces@GroupB
GroupA	1.08403	ACattle faeces	ACattle faeces@GroupA			GroupC	1.25301	Csoil	Csoil@GroupC			GroupA	0.277108	Csoil	Csoil@GroupA		GroupB	0.571429	ACattle faeces	ACattle faeces@GroupB
GroupA	1.2437	ACattle faeces	ACattle faeces@GroupA			GroupC	1.43373	Csoil	Csoil@GroupC			GroupA	0.313253	Csoil	Csoil@GroupA		GroupB	0.453782	ACattle faeces	ACattle faeces@GroupB
GroupA	1.14286	ACattle faeces	ACattle faeces@GroupA			GroupC	1.27711	Csoil	Csoil@GroupC			GroupA	0.192771	Csoil	Csoil@GroupA		GroupB	0.420168	ACattle faeces	ACattle faeces@GroupB
GroupA	1.10924	ACattle faeces	ACattle faeces@GroupA			GroupC	1.43373	Csoil	Csoil@GroupC			GroupA	0.301205	Csoil	Csoil@GroupA		GroupB	0.478992	ACattle faeces	ACattle faeces@GroupB
GroupA	1.18487	ACattle faeces	ACattle faeces@GroupA			GroupC	1.39759	Csoil	Csoil@GroupC			GroupA	0.204819	Csoil	Csoil@GroupA		GroupB	0.302521	ACattle faeces	ACattle faeces@GroupB
GroupA	1.09244	ACattle faeces	ACattle faeces@GroupA			GroupC	1.37349	Csoil	Csoil@GroupC			GroupA	0.204819	Csoil	Csoil@GroupA		GroupB	0.453782	ACattle faeces	ACattle faeces@GroupB
GroupA	1.08403	ACattle faeces	ACattle faeces@GroupA			GroupC	1.31325	Csoil	Csoil@GroupC			GroupA	0.253012	Csoil	Csoil@GroupA		GroupB	0.621849	ACattle faeces	ACattle faeces@GroupB
GroupA	1.20168	ACattle faeces	ACattle faeces@GroupA			GroupC	1.38554	Csoil	Csoil@GroupC			GroupA	0.289157	Csoil	Csoil@GroupA		GroupB	0.411765	ACattle faeces	ACattle faeces@GroupB
GroupA	1.13445	ACattle faeces	ACattle faeces@GroupA			GroupC	1.49398	Csoil	Csoil@GroupC			GroupA	0.240964	Csoil	Csoil@GroupA		GroupB	0.521008	ACattle faeces	ACattle faeces@GroupB
GroupA	1.10084	ACattle faeces	ACattle faeces@GroupA			GroupC	1.3494	Csoil	Csoil@GroupC			GroupA	0.39759	Csoil	Csoil@GroupA		GroupB	0.563025	ACattle faeces	ACattle faeces@GroupB
GroupA	1.10084	ACattle faeces	ACattle faeces@GroupA			GroupC	1.3253	Csoil	Csoil@GroupC			GroupA	0.277108	Csoil	Csoil@GroupA		GroupB	0.428571	ACattle faeces	ACattle faeces@GroupB
GroupA	1.18487	ACattle faeces	ACattle faeces@GroupA			GroupC	1.45783	Csoil	Csoil@GroupC			GroupA	0.349398	Csoil	Csoil@GroupA		GroupB	0.470588	ACattle faeces	ACattle faeces@GroupB
GroupA	1.20168	ACattle faeces	ACattle faeces@GroupA			GroupC	1.3012	Csoil	Csoil@GroupC			GroupA	0.301205	Csoil	Csoil@GroupA		GroupB	0.588235	ACattle faeces	ACattle faeces@GroupB
GroupA	1.14286	ACattle faeces	ACattle faeces@GroupA			GroupC	1.31325	Csoil	Csoil@GroupC			GroupA	0.301205	Csoil	Csoil@GroupA		GroupB	0.462185	ACattle faeces	ACattle faeces@GroupB
GroupA	1.15126	ACattle faeces	ACattle faeces@GroupA			GroupC	1.3494	Csoil	Csoil@GroupC			GroupA	0.277108	Csoil	Csoil@GroupA		GroupB	0.596639	ACattle faeces	ACattle faeces@GroupB
GroupA	1.09244	ACattle faeces	ACattle faeces@GroupA			GroupC	1.37349	Csoil	Csoil@GroupC			GroupA	0.325301	Csoil	Csoil@GroupA		GroupB	0.462185	ACattle faeces	ACattle faeces@GroupB
GroupA	1.15966	ACattle faeces	ACattle faeces@GroupA			GroupC	1.3253	Csoil	Csoil@GroupC			GroupA	0.289157	Csoil	Csoil@GroupA		GroupB	0.445378	ACattle faeces	ACattle faeces@GroupB
GroupA	1.16807	ACattle faeces	ACattle faeces@GroupA			GroupC	1.37349	Csoil	Csoil@GroupC			GroupA	0.337349	Csoil	Csoil@GroupA		GroupB	0.470588	ACattle faeces	ACattle faeces@GroupB
GroupA	1.16807	ACattle faeces	ACattle faeces@GroupA			GroupC	1.46988	Csoil	Csoil@GroupC			GroupA	0.337349	Csoil	Csoil@GroupA		GroupB	0.563025	ACattle faeces	ACattle faeces@GroupB
GroupA	1.18487	ACattle faeces	ACattle faeces@GroupA			GroupC	1.3253	Csoil	Csoil@GroupC			GroupA	0.337349	Csoil	Csoil@GroupA		GroupB	0.680672	ACattle faeces	ACattle faeces@GroupB
GroupA	1.14286	ACattle faeces	ACattle faeces@GroupA			GroupC	1.31325	Csoil	Csoil@GroupC			GroupA	0.337349	Csoil	Csoil@GroupA		GroupB	0.512605	ACattle faeces	ACattle faeces@GroupB
GroupA	1.13445	ACattle faeces	ACattle faeces@GroupA			GroupC	1.36145	Csoil	Csoil@GroupC			GroupA	0.192771	Csoil	Csoil@GroupA		GroupB	0.462185	ACattle faeces	ACattle faeces@GroupB
GroupA	1.13445	ACattle faeces	ACattle faeces@GroupA			GroupC	1.31325	Csoil	Csoil@GroupC			GroupA	0.313253	Csoil	Csoil@GroupA		GroupB	0.596639	ACattle faeces	ACattle faeces@GroupB
GroupA	1.12605	ACattle faeces	ACattle faeces@GroupA			GroupC	1.44578	Csoil	Csoil@GroupC			GroupA	0.228916	Csoil	Csoil@GroupA		GroupB	0.529412	ACattle faeces	ACattle faeces@GroupB
GroupA	1.17647	ACattle faeces	ACattle faeces@GroupA			GroupC	1.38554	Csoil	Csoil@GroupC			GroupA	0.373494	Csoil	Csoil@GroupA		GroupB	0.714286	ACattle faeces	ACattle faeces@GroupB
GroupA	1.10924	ACattle faeces	ACattle faeces@GroupA			GroupC	1.28916	Csoil	Csoil@GroupC			GroupA	0.361446	Csoil	Csoil@GroupA		GroupB	0.428571	ACattle faeces	ACattle faeces@GroupB
GroupA	1.16807	ACattle faeces	ACattle faeces@GroupA			GroupC	1.39759	Csoil	Csoil@GroupC			GroupA	0.156627	Csoil	Csoil@GroupA		GroupB	0.478992	ACattle faeces	ACattle faeces@GroupB
GroupA	1.18487	ACattle faeces	ACattle faeces@GroupA			GroupC	1.48193	Csoil	Csoil@GroupC			GroupA	0.277108	Csoil	Csoil@GroupA		GroupB	0.470588	ACattle faeces	ACattle faeces@GroupB
GroupA	1.17647	ACattle faeces	ACattle faeces@GroupA			GroupC	1.37349	Csoil	Csoil@GroupC			GroupA	0.301205	Csoil	Csoil@GroupA		GroupB	0.478992	ACattle faeces	ACattle faeces@GroupB
GroupA	1.15966	ACattle faeces	ACattle faeces@GroupA			GroupC	1.42169	Csoil	Csoil@GroupC			GroupA	0.39759	Csoil	Csoil@GroupA		GroupB	0.470588	ACattle faeces	ACattle faeces@GroupB
GroupA	1.17647	ACattle faeces	ACattle faeces@GroupA			GroupC	1.26506	Csoil	Csoil@GroupC			GroupA	0.26506	Csoil	Csoil@GroupA		GroupB	0.420168	ACattle faeces	ACattle faeces@GroupB
GroupA	1.13445	ACattle faeces	ACattle faeces@GroupA			GroupC	1.33735	Csoil	Csoil@GroupC			GroupA	0.361446	Csoil	Csoil@GroupA		GroupB	0.462185	ACattle faeces	ACattle faeces@GroupB
GroupA	1.18487	ACattle faeces	ACattle faeces@GroupA			GroupC	1.36145	Csoil	Csoil@GroupC			GroupA	0.277108	Csoil	Csoil@GroupA		GroupB	0.537815	ACattle faeces	ACattle faeces@GroupB
GroupA	1.21008	ACattle faeces	ACattle faeces@GroupA			GroupC	1.38554	Csoil	Csoil@GroupC			GroupA	0.26506	Csoil	Csoil@GroupA		GroupB	0.462185	ACattle faeces	ACattle faeces@GroupB
GroupA	1.15966	ACattle faeces	ACattle faeces@GroupA			GroupC	1.42169	Csoil	Csoil@GroupC			GroupA	0.277108	Csoil	Csoil@GroupA		GroupB	0.378151	ACattle faeces	ACattle faeces@GroupB
GroupA	1.20168	ACattle faeces	ACattle faeces@GroupA			GroupC	1.3494	Csoil	Csoil@GroupC			GroupA	0.289157	Csoil	Csoil@GroupA		GroupB	0.588235	ACattle faeces	ACattle faeces@GroupB
GroupA	1.09244	ACattle faeces	ACattle faeces@GroupA			GroupC	1.39759	Csoil	Csoil@GroupC			GroupA	0.26506	Csoil	Csoil@GroupA		GroupB	0.554622	ACattle faeces	ACattle faeces@GroupB
GroupA	1.19328	ACattle faeces	ACattle faeces@GroupA			GroupC	1.26506	Csoil	Csoil@GroupC			GroupA	0.325301	Csoil	Csoil@GroupA		GroupB	0.470588	ACattle faeces	ACattle faeces@GroupB
GroupA	1.15126	ACattle faeces	ACattle faeces@GroupA			GroupC	1.3253	Csoil	Csoil@GroupC			GroupA	0.204819	Csoil	Csoil@GroupA		GroupB	0.478992	ACattle faeces	ACattle faeces@GroupB
GroupA	1.10084	ACattle faeces	ACattle faeces@GroupA			GroupC	1.3012	Csoil	Csoil@GroupC			GroupA	0.289157	Csoil	Csoil@GroupA		GroupB	0.462185	ACattle faeces	ACattle faeces@GroupB
GroupA	1.09244	ACattle faeces	ACattle faeces@GroupA			GroupC	1.39759	Csoil	Csoil@GroupC			GroupA	0.26506	Csoil	Csoil@GroupA		GroupB	0.428571	ACattle faeces	ACattle faeces@GroupB
GroupA	1.17647	ACattle faeces	ACattle faeces@GroupA			GroupC	1.3012	Csoil	Csoil@GroupC			GroupA	0.301205	Csoil	Csoil@GroupA		GroupB	0.521008	ACattle faeces	ACattle faeces@GroupB
GroupA	1.18487	ACattle faeces	ACattle faeces@GroupA			GroupC	1.28916	Csoil	Csoil@GroupC			GroupA	0.168675	Csoil	Csoil@GroupA		GroupB	0.411765	ACattle faeces	ACattle faeces@GroupB
GroupA	1.11765	ACattle faeces	ACattle faeces@GroupA			GroupC	1.43373	Csoil	Csoil@GroupC			GroupA	0.361446	Csoil	Csoil@GroupA		GroupB	0.453782	ACattle faeces	ACattle faeces@GroupB
GroupA	1.06723	ACattle faeces	ACattle faeces@GroupA			GroupC	1.3253	Csoil	Csoil@GroupC			GroupA	0.240964	Csoil	Csoil@GroupA		GroupB	0.529412	ACattle faeces	ACattle faeces@GroupB
GroupA	1.19328	ACattle faeces	ACattle faeces@GroupA			GroupC	1.27711	Csoil	Csoil@GroupC			GroupA	0.240964	Csoil	Csoil@GroupA		GroupB	0.428571	ACattle faeces	ACattle faeces@GroupB
GroupA	1.14286	ACattle faeces	ACattle faeces@GroupA			GroupC	1.27711	Csoil	Csoil@GroupC			GroupA	0.313253	Csoil	Csoil@GroupA		GroupB	0.512605	ACattle faeces	ACattle faeces@GroupB
GroupA	1.09244	ACattle faeces	ACattle faeces@GroupA			GroupC	1.3253	Csoil	Csoil@GroupC			GroupA	0.361446	Csoil	Csoil@GroupA		GroupB	0.521008	ACattle faeces	ACattle faeces@GroupB
GroupA	1.11765	ACattle faeces	ACattle faeces@GroupA			GroupC	1.26506	Csoil	Csoil@GroupC			GroupA	0.325301	Csoil	Csoil@GroupA		GroupB	0.428571	ACattle faeces	ACattle faeces@GroupB
GroupA	1.09244	ACattle faeces	ACattle faeces@GroupA			GroupC	1.48193	Csoil	Csoil@GroupC			GroupA	0.313253	Csoil	Csoil@GroupA		GroupB	0.521008	ACattle faeces	ACattle faeces@GroupB
GroupA	1.13445	ACattle faeces	ACattle faeces@GroupA			GroupC	1.3012	Csoil	Csoil@GroupC			GroupA	0.228916	Csoil	Csoil@GroupA		GroupB	0.613445	ACattle faeces	ACattle faeces@GroupB
GroupA	1.17647	ACattle faeces	ACattle faeces@GroupA			GroupC	1.3253	Csoil	Csoil@GroupC			GroupA	0.337349	Csoil	Csoil@GroupA		GroupB	0.596639	ACattle faeces	ACattle faeces@GroupB
GroupA	1.11765	ACattle faeces	ACattle faeces@GroupA			GroupC	1.3012	Csoil	Csoil@GroupC			GroupA	0.385542	Csoil	Csoil@GroupA		GroupB	0.504202	ACattle faeces	ACattle faeces@GroupB
GroupA	1.15966	ACattle faeces	ACattle faeces@GroupA			GroupC	1.39759	Csoil	Csoil@GroupC			GroupA	0.180723	Csoil	Csoil@GroupA		GroupB	0.512605	ACattle faeces	ACattle faeces@GroupB
GroupA	1.08403	ACattle faeces	ACattle faeces@GroupA			GroupC	1.31325	Csoil	Csoil@GroupC			GroupA	0.409639	Csoil	Csoil@GroupA		GroupB	0.428571	ACattle faeces	ACattle faeces@GroupB
GroupA	1.18487	ACattle faeces	ACattle faeces@GroupA			GroupC	1.38554	Csoil	Csoil@GroupC			GroupA	0.26506	Csoil	Csoil@GroupA		GroupB	0.563025	ACattle faeces	ACattle faeces@GroupB
GroupA	1.16807	ACattle faeces	ACattle faeces@GroupA			GroupC	1.44578	Csoil	Csoil@GroupC			GroupA	0.337349	Csoil	Csoil@GroupA		GroupB	0.403361	ACattle faeces	ACattle faeces@GroupB
GroupA	1.07563	ACattle faeces	ACattle faeces@GroupA			GroupC	1.3253	Csoil	Csoil@GroupC			GroupA	0.301205	Csoil	Csoil@GroupA		GroupB	0.478992	ACattle faeces	ACattle faeces@GroupB
GroupA	1.16807	ACattle faeces	ACattle faeces@GroupA			GroupC	1.43373	Csoil	Csoil@GroupC			GroupA	0.337349	Csoil	Csoil@GroupA		GroupB	0.521008	ACattle faeces	ACattle faeces@GroupB
GroupA	1.11765	ACattle faeces	ACattle faeces@GroupA			GroupC	1.46988	Csoil	Csoil@GroupC			GroupA	0.373494	Csoil	Csoil@GroupA		GroupB	0.605042	ACattle faeces	ACattle faeces@GroupB
GroupA	1.10924	ACattle faeces	ACattle faeces@GroupA			GroupC	1.28916	Csoil	Csoil@GroupC			GroupA	0.277108	Csoil	Csoil@GroupA		GroupB	0.512605	ACattle faeces	ACattle faeces@GroupB
GroupA	1.10084	ACattle faeces	ACattle faeces@GroupA			GroupC	1.3253	Csoil	Csoil@GroupC			GroupA	0.26506	Csoil	Csoil@GroupA		GroupB	0.571429	ACattle faeces	ACattle faeces@GroupB
GroupA	1.14286	ACattle faeces	ACattle faeces@GroupA			GroupC	1.24096	Csoil	Csoil@GroupC			GroupA	0.313253	Csoil	Csoil@GroupA		GroupB	0.394958	ACattle faeces	ACattle faeces@GroupB
GroupA	1.16807	ACattle faeces	ACattle faeces@GroupA			GroupC	1.21687	Csoil	Csoil@GroupC			GroupA	0.337349	Csoil	Csoil@GroupA		GroupB	0.428571	ACattle faeces	ACattle faeces@GroupB
GroupA	1.05882	ACattle faeces	ACattle faeces@GroupA			GroupC	1.37349	Csoil	Csoil@GroupC			GroupA	0.39759	Csoil	Csoil@GroupA		GroupB	0.621849	ACattle faeces	ACattle faeces@GroupB
GroupA	1.17647	ACattle faeces	ACattle faeces@GroupA			GroupC	1.28916	Csoil	Csoil@GroupC			GroupA	0.253012	Csoil	Csoil@GroupA		GroupB	0.521008	ACattle faeces	ACattle faeces@GroupB
GroupA	1.08403	ACattle faeces	ACattle faeces@GroupA			GroupC	1.3012	Csoil	Csoil@GroupC			GroupA	0.289157	Csoil	Csoil@GroupA		GroupB	0.487395	ACattle faeces	ACattle faeces@GroupB
GroupA	1.18487	ACattle faeces	ACattle faeces@GroupA			GroupC	1.40964	Csoil	Csoil@GroupC			GroupA	0.277108	Csoil	Csoil@GroupA		GroupB	0.411765	ACattle faeces	ACattle faeces@GroupB
GroupA	1.13445	ACattle faeces	ACattle faeces@GroupA			GroupC	1.45783	Csoil	Csoil@GroupC			GroupA	0.277108	Csoil	Csoil@GroupA		GroupB	0.487395	ACattle faeces	ACattle faeces@GroupB
GroupA	1.21849	ACattle faeces	ACattle faeces@GroupA			GroupC	1.45783	Csoil	Csoil@GroupC			GroupA	0.289157	Csoil	Csoil@GroupA		GroupB	0.512605	ACattle faeces	ACattle faeces@GroupB
GroupA	1.13445	ACattle faeces	ACattle faeces@GroupA			GroupC	1.3012	Csoil	Csoil@GroupC			GroupA	0.337349	Csoil	Csoil@GroupA		GroupB	0.504202	ACattle faeces	ACattle faeces@GroupB
GroupA	1.14286	ACattle faeces	ACattle faeces@GroupA			GroupC	1.40964	Csoil	Csoil@GroupC			GroupA	0.313253	Csoil	Csoil@GroupA		GroupB	0.453782	ACattle faeces	ACattle faeces@GroupB
GroupA	1.13445	ACattle faeces	ACattle faeces@GroupA			GroupC	1.27711	Csoil	Csoil@GroupC			GroupA	0.240964	Csoil	Csoil@GroupA		GroupB	0.529412	ACattle faeces	ACattle faeces@GroupB
GroupA	1.09244	ACattle faeces	ACattle faeces@GroupA			GroupC	1.26506	Csoil	Csoil@GroupC			GroupA	0.289157	Csoil	Csoil@GroupA		GroupB	0.537815	ACattle faeces	ACattle faeces@GroupB
GroupA	1.10924	ACattle faeces	ACattle faeces@GroupA			GroupC	1.37349	Csoil	Csoil@GroupC			GroupA	0.349398	Csoil	Csoil@GroupA		GroupB	0.478992	ACattle faeces	ACattle faeces@GroupB
GroupA	1.21008	ACattle faeces	ACattle faeces@GroupA			GroupC	1.26506	Csoil	Csoil@GroupC			GroupA	0.26506	Csoil	Csoil@GroupA		GroupB	0.554622	ACattle faeces	ACattle faeces@GroupB
GroupA	1.10924	ACattle faeces	ACattle faeces@GroupA			GroupC	1.26506	Csoil	Csoil@GroupC			GroupA	0.325301	Csoil	Csoil@GroupA		GroupB	0.537815	ACattle faeces	ACattle faeces@GroupB
GroupA	1.15966	ACattle faeces	ACattle faeces@GroupA			GroupC	1.49398	Csoil	Csoil@GroupC			GroupA	0.301205	Csoil	Csoil@GroupA		GroupB	0.554622	ACattle faeces	ACattle faeces@GroupB
GroupA	1.15966	ACattle faeces	ACattle faeces@GroupA			GroupC	1.25301	Csoil	Csoil@GroupC			GroupA	0.325301	Csoil	Csoil@GroupA		GroupB	0.445378	ACattle faeces	ACattle faeces@GroupB
GroupA	1.14286	ACattle faeces	ACattle faeces@GroupA			GroupC	1.3253	Csoil	Csoil@GroupC			GroupA	0.313253	Csoil	Csoil@GroupA		GroupB	0.462185	ACattle faeces	ACattle faeces@GroupB
GroupA	1.19328	ACattle faeces	ACattle faeces@GroupA			GroupC	1.26506	Csoil	Csoil@GroupC			GroupA	0.39759	Csoil	Csoil@GroupA		GroupB	0.478992	ACattle faeces	ACattle faeces@GroupB
GroupA	1.14286	ACattle faeces	ACattle faeces@GroupA			GroupC	1.27711	Csoil	Csoil@GroupC			GroupA	0.277108	Csoil	Csoil@GroupA		GroupB	0.369748	ACattle faeces	ACattle faeces@GroupB
GroupA	1.26891	ACattle faeces	ACattle faeces@GroupA			GroupC	1.3494	Csoil	Csoil@GroupC			GroupA	0.325301	Csoil	Csoil@GroupA		GroupB	0.512605	ACattle faeces	ACattle faeces@GroupB
GroupA	1.14286	ACattle faeces	ACattle faeces@GroupA			GroupC	1.31325	Csoil	Csoil@GroupC			GroupA	0.385542	Csoil	Csoil@GroupA		GroupB	0.512605	ACattle faeces	ACattle faeces@GroupB
GroupA	1.16807	ACattle faeces	ACattle faeces@GroupA			GroupC	1.27711	Csoil	Csoil@GroupC			GroupA	0.277108	Csoil	Csoil@GroupA		GroupB	0.521008	ACattle faeces	ACattle faeces@GroupB
GroupA	1.13445	ACattle faeces	ACattle faeces@GroupA			GroupC	1.27711	Csoil	Csoil@GroupC			GroupA	0.373494	Csoil	Csoil@GroupA		GroupB	0.537815	ACattle faeces	ACattle faeces@GroupB
GroupA	1.16807	ACattle faeces	ACattle faeces@GroupA			GroupC	1.44578	Csoil	Csoil@GroupC			GroupA	0.349398	Csoil	Csoil@GroupA		GroupB	0.420168	ACattle faeces	ACattle faeces@GroupB
GroupA	1.12605	ACattle faeces	ACattle faeces@GroupA			GroupC	1.3012	Csoil	Csoil@GroupC			GroupA	0.373494	Csoil	Csoil@GroupA		GroupB	0.487395	ACattle faeces	ACattle faeces@GroupB
GroupA	1.11765	ACattle faeces	ACattle faeces@GroupA			GroupC	1.27711	Csoil	Csoil@GroupC			GroupA	0.349398	Csoil	Csoil@GroupA		GroupB	0.420168	ACattle faeces	ACattle faeces@GroupB
GroupA	1.18487	ACattle faeces	ACattle faeces@GroupA			GroupC	1.39759	Csoil	Csoil@GroupC			GroupA	0.349398	Csoil	Csoil@GroupA		GroupB	0.521008	ACattle faeces	ACattle faeces@GroupB
GroupA	1.21849	ACattle faeces	ACattle faeces@GroupA			GroupC	1.3012	Csoil	Csoil@GroupC			GroupA	0.277108	Csoil	Csoil@GroupA		GroupB	0.478992	ACattle faeces	ACattle faeces@GroupB
GroupA	1.14286	ACattle faeces	ACattle faeces@GroupA			GroupC	1.27711	Csoil	Csoil@GroupC			GroupA	0.277108	Csoil	Csoil@GroupA		GroupB	0.470588	ACattle faeces	ACattle faeces@GroupB
GroupA	1.15966	ACattle faeces	ACattle faeces@GroupA			GroupC	1.38554	Csoil	Csoil@GroupC			GroupA	0.253012	Csoil	Csoil@GroupA		GroupB	0.453782	ACattle faeces	ACattle faeces@GroupB
GroupA	1.13445	ACattle faeces	ACattle faeces@GroupA			GroupC	1.46988	Csoil	Csoil@GroupC			GroupA	0.26506	Csoil	Csoil@GroupA		GroupB	0.537815	ACattle faeces	ACattle faeces@GroupB
GroupA	1.20168	ACattle faeces	ACattle faeces@GroupA			GroupC	1.3494	Csoil	Csoil@GroupC			GroupA	0.253012	Csoil	Csoil@GroupA		GroupB	0.554622	ACattle faeces	ACattle faeces@GroupB
GroupA	1.21849	ACattle faeces	ACattle faeces@GroupA			GroupC	1.31325	Csoil	Csoil@GroupC			GroupA	0.204819	Csoil	Csoil@GroupA		GroupB	0.529412	ACattle faeces	ACattle faeces@GroupB
GroupA	1.15126	ACattle faeces	ACattle faeces@GroupA			GroupC	1.25301	Csoil	Csoil@GroupC			GroupA	0.228916	Csoil	Csoil@GroupA		GroupB	0.470588	ACattle faeces	ACattle faeces@GroupB
GroupA	1.14286	ACattle faeces	ACattle faeces@GroupA			GroupC	1.33735	Csoil	Csoil@GroupC			GroupA	0.289157	Csoil	Csoil@GroupA		GroupB	0.487395	ACattle faeces	ACattle faeces@GroupB
GroupA	1.15126	ACattle faeces	ACattle faeces@GroupA			GroupC	1.39759	Csoil	Csoil@GroupC			GroupA	0.313253	Csoil	Csoil@GroupA		GroupB	0.638655	ACattle faeces	ACattle faeces@GroupB
GroupA	1.15126	ACattle faeces	ACattle faeces@GroupA			GroupC	1.3012	Csoil	Csoil@GroupC			GroupA	0.168675	Csoil	Csoil@GroupA		GroupB	0.512605	ACattle faeces	ACattle faeces@GroupB
GroupA	1.21849	ACattle faeces	ACattle faeces@GroupA			GroupC	1.40964	Csoil	Csoil@GroupC			GroupA	0.337349	Csoil	Csoil@GroupA		GroupB	0.504202	ACattle faeces	ACattle faeces@GroupB
GroupA	1.09244	ACattle faeces	ACattle faeces@GroupA			GroupC	1.3012	Csoil	Csoil@GroupC			GroupA	0.228916	Csoil	Csoil@GroupA		GroupB	0.571429	ACattle faeces	ACattle faeces@GroupB
GroupA	1.19328	ACattle faeces	ACattle faeces@GroupA			GroupC	1.25301	Csoil	Csoil@GroupC			GroupA	0.253012	Csoil	Csoil@GroupA		GroupB	0.453782	ACattle faeces	ACattle faeces@GroupB
GroupA	1.07563	ACattle faeces	ACattle faeces@GroupA			GroupC	1.37349	Csoil	Csoil@GroupC			GroupA	0.216867	Csoil	Csoil@GroupA		GroupB	0.529412	ACattle faeces	ACattle faeces@GroupB
GroupA	1.07563	ACattle faeces	ACattle faeces@GroupA			GroupC	1.3253	Csoil	Csoil@GroupC			GroupA	0.301205	Csoil	Csoil@GroupA		GroupB	0.495798	ACattle faeces	ACattle faeces@GroupB
GroupA	1.17647	ACattle faeces	ACattle faeces@GroupA			GroupC	1.3012	Csoil	Csoil@GroupC			GroupA	0.180723	Csoil	Csoil@GroupA		GroupB	0.537815	ACattle faeces	ACattle faeces@GroupB
GroupA	1.20168	ACattle faeces	ACattle faeces@GroupA			GroupC	1.25301	Csoil	Csoil@GroupC			GroupA	0.180723	Csoil	Csoil@GroupA		GroupB	0.697479	ACattle faeces	ACattle faeces@GroupB
GroupA	1.13445	ACattle faeces	ACattle faeces@GroupA			GroupC	1.16867	Csoil	Csoil@GroupC			GroupA	0.325301	Csoil	Csoil@GroupA		GroupB	0.487395	ACattle faeces	ACattle faeces@GroupB
GroupA	1.19328	ACattle faeces	ACattle faeces@GroupA			GroupC	1.26506	Csoil	Csoil@GroupC			GroupA	0.277108	Csoil	Csoil@GroupA		GroupB	0.487395	ACattle faeces	ACattle faeces@GroupB
GroupA	1.12605	ACattle faeces	ACattle faeces@GroupA			GroupC	1.28916	Csoil	Csoil@GroupC			GroupA	0.26506	Csoil	Csoil@GroupA		GroupB	0.504202	ACattle faeces	ACattle faeces@GroupB
GroupA	1.10084	ACattle faeces	ACattle faeces@GroupA			GroupC	1.33735	Csoil	Csoil@GroupC			GroupA	0.289157	Csoil	Csoil@GroupA		GroupB	0.554622	ACattle faeces	ACattle faeces@GroupB
GroupA	1.12605	ACattle faeces	ACattle faeces@GroupA			GroupC	1.33735	Csoil	Csoil@GroupC			GroupA	0.301205	Csoil	Csoil@GroupA		GroupB	0.579832	ACattle faeces	ACattle faeces@GroupB
GroupA	1.10924	ACattle faeces	ACattle faeces@GroupA			GroupC	1.3253	Csoil	Csoil@GroupC			GroupA	0.216867	Csoil	Csoil@GroupA		GroupB	0.504202	ACattle faeces	ACattle faeces@GroupB
GroupA	1.10924	ACattle faeces	ACattle faeces@GroupA			GroupC	1.24096	Csoil	Csoil@GroupC			GroupA	0.216867	Csoil	Csoil@GroupA		GroupB	0.411765	ACattle faeces	ACattle faeces@GroupB
GroupA	1.13445	ACattle faeces	ACattle faeces@GroupA			GroupC	1.36145	Csoil	Csoil@GroupC			GroupA	0.216867	Csoil	Csoil@GroupA		GroupB	0.462185	ACattle faeces	ACattle faeces@GroupB
GroupA	1.19328	ACattle faeces	ACattle faeces@GroupA			GroupC	1.28916	Csoil	Csoil@GroupC			GroupA	0.240964	Csoil	Csoil@GroupA		GroupB	0.546218	ACattle faeces	ACattle faeces@GroupB
GroupA	1.05882	ACattle faeces	ACattle faeces@GroupA			GroupC	1.36145	Csoil	Csoil@GroupC			GroupA	0.192771	Csoil	Csoil@GroupA		GroupB	0.436975	ACattle faeces	ACattle faeces@GroupB
GroupA	1.15966	ACattle faeces	ACattle faeces@GroupA			GroupC	1.26506	Csoil	Csoil@GroupC			GroupA	0.301205	Csoil	Csoil@GroupA		GroupB	0.394958	ACattle faeces	ACattle faeces@GroupB
GroupA	1.11765	ACattle faeces	ACattle faeces@GroupA			GroupC	1.28916	Csoil	Csoil@GroupC			GroupA	0.337349	Csoil	Csoil@GroupA		GroupB	0.436975	ACattle faeces	ACattle faeces@GroupB
GroupA	1.15126	ACattle faeces	ACattle faeces@GroupA			GroupC	1.3494	Csoil	Csoil@GroupC			GroupA	0.337349	Csoil	Csoil@GroupA		GroupB	0.546218	ACattle faeces	ACattle faeces@GroupB
GroupA	1.07563	ACattle faeces	ACattle faeces@GroupA			GroupC	1.3012	Csoil	Csoil@GroupC			GroupA	0.325301	Csoil	Csoil@GroupA		GroupB	0.504202	ACattle faeces	ACattle faeces@GroupB
GroupA	1.13445	ACattle faeces	ACattle faeces@GroupA			GroupC	1.37349	Csoil	Csoil@GroupC			GroupA	0.337349	Csoil	Csoil@GroupA		GroupB	0.453782	ACattle faeces	ACattle faeces@GroupB
GroupA	1.15126	ACattle faeces	ACattle faeces@GroupA			GroupC	1.31325	Csoil	Csoil@GroupC			GroupA	0.301205	Csoil	Csoil@GroupA		GroupB	0.512605	ACattle faeces	ACattle faeces@GroupB
GroupA	1.09244	ACattle faeces	ACattle faeces@GroupA			GroupC	1.31325	Csoil	Csoil@GroupC			GroupA	0.289157	Csoil	Csoil@GroupA		GroupB	0.495798	ACattle faeces	ACattle faeces@GroupB
GroupA	1.22689	ACattle faeces	ACattle faeces@GroupA			GroupC	1.39759	Csoil	Csoil@GroupC			GroupA	0.361446	Csoil	Csoil@GroupA		GroupB	0.546218	ACattle faeces	ACattle faeces@GroupB
GroupA	1.13445	ACattle faeces	ACattle faeces@GroupA			GroupC	1.37349	Csoil	Csoil@GroupC			GroupA	0.337349	Csoil	Csoil@GroupA		GroupB	0.521008	ACattle faeces	ACattle faeces@GroupB
GroupA	1.19328	ACattle faeces	ACattle faeces@GroupA			GroupC	1.33735	Csoil	Csoil@GroupC			GroupA	0.253012	Csoil	Csoil@GroupA		GroupB	0.579832	ACattle faeces	ACattle faeces@GroupB
GroupA	1.13445	ACattle faeces	ACattle faeces@GroupA			GroupC	1.36145	Csoil	Csoil@GroupC			GroupA	0.373494	Csoil	Csoil@GroupA		GroupB	0.521008	ACattle faeces	ACattle faeces@GroupB
GroupA	1.17647	ACattle faeces	ACattle faeces@GroupA			GroupC	1.22892	Csoil	Csoil@GroupC			GroupA	0.301205	Csoil	Csoil@GroupA		GroupB	0.394958	ACattle faeces	ACattle faeces@GroupB
GroupA	1.08403	ACattle faeces	ACattle faeces@GroupA			GroupC	1.28916	Csoil	Csoil@GroupC			GroupA	0.228916	Csoil	Csoil@GroupA		GroupB	0.420168	ACattle faeces	ACattle faeces@GroupB
GroupA	1.16807	ACattle faeces	ACattle faeces@GroupA			GroupC	1.25301	Csoil	Csoil@GroupC			GroupA	0.373494	Csoil	Csoil@GroupA		GroupB	0.655462	ACattle faeces	ACattle faeces@GroupB
GroupA	1.14286	ACattle faeces	ACattle faeces@GroupA			GroupC	1.3012	Csoil	Csoil@GroupC			GroupA	0.313253	Csoil	Csoil@GroupA		GroupB	0.436975	ACattle faeces	ACattle faeces@GroupB
GroupA	1.11765	ACattle faeces	ACattle faeces@GroupA			GroupC	1.3253	Csoil	Csoil@GroupC			GroupA	0.385542	Csoil	Csoil@GroupA		GroupB	0.529412	ACattle faeces	ACattle faeces@GroupB
GroupA	1.12605	ACattle faeces	ACattle faeces@GroupA			GroupC	1.3494	Csoil	Csoil@GroupC			GroupA	0.228916	Csoil	Csoil@GroupA		GroupB	0.495798	ACattle faeces	ACattle faeces@GroupB
GroupA	1.17647	ACattle faeces	ACattle faeces@GroupA			GroupC	1.33735	Csoil	Csoil@GroupC			GroupA	0.277108	Csoil	Csoil@GroupA		GroupB	0.504202	ACattle faeces	ACattle faeces@GroupB
GroupA	1.08403	ACattle faeces	ACattle faeces@GroupA			GroupC	1.40964	Csoil	Csoil@GroupC			GroupA	0.216867	Csoil	Csoil@GroupA		GroupB	0.453782	ACattle faeces	ACattle faeces@GroupB
GroupA	1.2521	ACattle faeces	ACattle faeces@GroupA			GroupC	1.36145	Csoil	Csoil@GroupC			GroupA	0.301205	Csoil	Csoil@GroupA		GroupB	0.621849	ACattle faeces	ACattle faeces@GroupB
GroupA	1.17647	ACattle faeces	ACattle faeces@GroupA			GroupC	1.28916	Csoil	Csoil@GroupC			GroupA	0.313253	Csoil	Csoil@GroupA		GroupB	0.529412	ACattle faeces	ACattle faeces@GroupB
GroupA	1.09244	ACattle faeces	ACattle faeces@GroupA			GroupC	1.3253	Csoil	Csoil@GroupC			GroupA	0.313253	Csoil	Csoil@GroupA		GroupB	0.495798	ACattle faeces	ACattle faeces@GroupB
GroupA	1.12605	ACattle faeces	ACattle faeces@GroupA			GroupC	1.53012	Csoil	Csoil@GroupC			GroupA	0.228916	Csoil	Csoil@GroupA		GroupB	0.605042	ACattle faeces	ACattle faeces@GroupB
GroupA	1.12605	ACattle faeces	ACattle faeces@GroupA			GroupC	1.26506	Csoil	Csoil@GroupC			GroupA	0.253012	Csoil	Csoil@GroupA		GroupB	0.386555	ACattle faeces	ACattle faeces@GroupB
GroupA	1.14286	ACattle faeces	ACattle faeces@GroupA			GroupC	1.46988	Csoil	Csoil@GroupC			GroupA	0.361446	Csoil	Csoil@GroupA		GroupB	0.546218	ACattle faeces	ACattle faeces@GroupB
GroupA	1.15966	ACattle faeces	ACattle faeces@GroupA			GroupC	1.3012	Csoil	Csoil@GroupC			GroupA	0.361446	Csoil	Csoil@GroupA		GroupB	0.605042	ACattle faeces	ACattle faeces@GroupB
GroupA	1.17647	ACattle faeces	ACattle faeces@GroupA			GroupC	1.26506	Csoil	Csoil@GroupC			GroupA	0.289157	Csoil	Csoil@GroupA		GroupB	0.529412	ACattle faeces	ACattle faeces@GroupB
GroupA	1.20168	ACattle faeces	ACattle faeces@GroupA			GroupC	1.31325	Csoil	Csoil@GroupC			GroupA	0.240964	Csoil	Csoil@GroupA		GroupB	0.478992	ACattle faeces	ACattle faeces@GroupB
GroupA	1.13445	ACattle faeces	ACattle faeces@GroupA			GroupC	1.3253	Csoil	Csoil@GroupC			GroupA	0.277108	Csoil	Csoil@GroupA		GroupB	0.537815	ACattle faeces	ACattle faeces@GroupB
GroupA	1.05882	ACattle faeces	ACattle faeces@GroupA			GroupC	1.21687	Csoil	Csoil@GroupC			GroupA	0.277108	Csoil	Csoil@GroupA		GroupB	0.462185	ACattle faeces	ACattle faeces@GroupB
GroupA	1.13445	ACattle faeces	ACattle faeces@GroupA			GroupC	1.36145	Csoil	Csoil@GroupC			GroupA	0.26506	Csoil	Csoil@GroupA		GroupB	0.453782	ACattle faeces	ACattle faeces@GroupB
GroupA	1.10084	ACattle faeces	ACattle faeces@GroupA			GroupC	1.24096	Csoil	Csoil@GroupC			GroupA	0.240964	Csoil	Csoil@GroupA		GroupB	0.470588	ACattle faeces	ACattle faeces@GroupB
GroupA	1.17647	ACattle faeces	ACattle faeces@GroupA			GroupC	1.22892	Csoil	Csoil@GroupC			GroupA	0.26506	Csoil	Csoil@GroupA		GroupB	0.453782	ACattle faeces	ACattle faeces@GroupB
GroupA	1.07563	ACattle faeces	ACattle faeces@GroupA			GroupC	1.43373	Csoil	Csoil@GroupC			GroupA	0.301205	Csoil	Csoil@GroupA		GroupB	0.529412	ACattle faeces	ACattle faeces@GroupB
GroupA	1.11765	ACattle faeces	ACattle faeces@GroupA			GroupC	1.45783	Csoil	Csoil@GroupC			GroupA	0.289157	Csoil	Csoil@GroupA		GroupB	0.470588	ACattle faeces	ACattle faeces@GroupB
GroupA	1.13445	ACattle faeces	ACattle faeces@GroupA			GroupC	1.21687	Csoil	Csoil@GroupC			GroupA	0.385542	Csoil	Csoil@GroupA		GroupB	0.361345	ACattle faeces	ACattle faeces@GroupB
GroupA	1.19328	ACattle faeces	ACattle faeces@GroupA			GroupC	1.39759	Csoil	Csoil@GroupC			GroupA	0.313253	Csoil	Csoil@GroupA		GroupB	0.596639	ACattle faeces	ACattle faeces@GroupB
GroupA	1.21008	ACattle faeces	ACattle faeces@GroupA			GroupC	1.38554	Csoil	Csoil@GroupC			GroupA	0.337349	Csoil	Csoil@GroupA		GroupB	0.605042	ACattle faeces	ACattle faeces@GroupB
GroupA	1.12605	ACattle faeces	ACattle faeces@GroupA			GroupC	1.36145	Csoil	Csoil@GroupC			GroupA	0.313253	Csoil	Csoil@GroupA		GroupB	0.386555	ACattle faeces	ACattle faeces@GroupB
GroupA	1.23529	ACattle faeces	ACattle faeces@GroupA			GroupC	1.36145	Csoil	Csoil@GroupC			GroupA	0.240964	Csoil	Csoil@GroupA		GroupB	0.420168	ACattle faeces	ACattle faeces@GroupB
GroupA	1.10924	ACattle faeces	ACattle faeces@GroupA			GroupC	1.31325	Csoil	Csoil@GroupC			GroupA	0.325301	Csoil	Csoil@GroupA		GroupB	0.563025	ACattle faeces	ACattle faeces@GroupB
GroupA	1.15126	ACattle faeces	ACattle faeces@GroupA			GroupC	1.27711	Csoil	Csoil@GroupC			GroupA	0.325301	Csoil	Csoil@GroupA		GroupB	0.470588	ACattle faeces	ACattle faeces@GroupB
GroupA	1.15966	ACattle faeces	ACattle faeces@GroupA			GroupC	1.24096	Csoil	Csoil@GroupC			GroupA	0.39759	Csoil	Csoil@GroupA		GroupB	0.512605	ACattle faeces	ACattle faeces@GroupB
GroupA	1.21849	ACattle faeces	ACattle faeces@GroupA			GroupC	1.36145	Csoil	Csoil@GroupC			GroupA	0.216867	Csoil	Csoil@GroupA		GroupB	0.579832	ACattle faeces	ACattle faeces@GroupB
GroupA	1.14286	ACattle faeces	ACattle faeces@GroupA			GroupC	1.27711	Csoil	Csoil@GroupC			GroupA	0.168675	Csoil	Csoil@GroupA		GroupB	0.403361	ACattle faeces	ACattle faeces@GroupB
GroupA	1.15126	ACattle faeces	ACattle faeces@GroupA			GroupC	1.3012	Csoil	Csoil@GroupC			GroupA	0.253012	Csoil	Csoil@GroupA		GroupB	0.554622	ACattle faeces	ACattle faeces@GroupB
GroupA	1.16807	ACattle faeces	ACattle faeces@GroupA			GroupC	1.28916	Csoil	Csoil@GroupC			GroupA	0.325301	Csoil	Csoil@GroupA		GroupB	0.436975	ACattle faeces	ACattle faeces@GroupB
GroupA	1.17647	ACattle faeces	ACattle faeces@GroupA			GroupC	1.45783	Csoil	Csoil@GroupC			GroupA	0.325301	Csoil	Csoil@GroupA		GroupB	0.478992	ACattle faeces	ACattle faeces@GroupB
GroupA	1.17647	ACattle faeces	ACattle faeces@GroupA			GroupC	1.20482	Csoil	Csoil@GroupC			GroupA	0.325301	Csoil	Csoil@GroupA		GroupB	0.537815	ACattle faeces	ACattle faeces@GroupB
GroupA	1.22689	ACattle faeces	ACattle faeces@GroupA			GroupC	1.3012	Csoil	Csoil@GroupC			GroupA	0.289157	Csoil	Csoil@GroupA		GroupB	0.630252	ACattle faeces	ACattle faeces@GroupB
GroupA	1.18487	ACattle faeces	ACattle faeces@GroupA			GroupC	1.40964	Csoil	Csoil@GroupC			GroupA	0.228916	Csoil	Csoil@GroupA		GroupB	0.436975	ACattle faeces	ACattle faeces@GroupB
GroupA	1.07563	ACattle faeces	ACattle faeces@GroupA			GroupC	1.36145	Csoil	Csoil@GroupC			GroupA	0.337349	Csoil	Csoil@GroupA		GroupB	0.495798	ACattle faeces	ACattle faeces@GroupB
GroupA	1.17647	ACattle faeces	ACattle faeces@GroupA			GroupC	1.48193	Csoil	Csoil@GroupC			GroupA	0.313253	Csoil	Csoil@GroupA		GroupB	0.411765	ACattle faeces	ACattle faeces@GroupB
GroupA	1.11765	ACattle faeces	ACattle faeces@GroupA			GroupC	1.31325	Csoil	Csoil@GroupC			GroupA	0.325301	Csoil	Csoil@GroupA		GroupB	0.495798	ACattle faeces	ACattle faeces@GroupB
GroupA	1.18487	ACattle faeces	ACattle faeces@GroupA			GroupC	1.3253	Csoil	Csoil@GroupC			GroupA	0.301205	Csoil	Csoil@GroupA		GroupB	0.495798	ACattle faeces	ACattle faeces@GroupB
GroupA	1.12605	ACattle faeces	ACattle faeces@GroupA			GroupC	1.31325	Csoil	Csoil@GroupC			GroupA	0.240964	Csoil	Csoil@GroupA		GroupB	0.529412	ACattle faeces	ACattle faeces@GroupB
GroupA	1.13445	ACattle faeces	ACattle faeces@GroupA			GroupC	1.3012	Csoil	Csoil@GroupC			GroupA	0.337349	Csoil	Csoil@GroupA		GroupB	0.563025	ACattle faeces	ACattle faeces@GroupB
GroupA	1.14286	ACattle faeces	ACattle faeces@GroupA			GroupC	1.28916	Csoil	Csoil@GroupC			GroupA	0.26506	Csoil	Csoil@GroupA		GroupB	0.588235	ACattle faeces	ACattle faeces@GroupB
GroupA	1.11765	ACattle faeces	ACattle faeces@GroupA			GroupC	1.39759	Csoil	Csoil@GroupC			GroupA	0.301205	Csoil	Csoil@GroupA		GroupB	0.521008	ACattle faeces	ACattle faeces@GroupB
GroupA	1.21008	ACattle faeces	ACattle faeces@GroupA			GroupC	1.28916	Csoil	Csoil@GroupC			GroupA	0.337349	Csoil	Csoil@GroupA		GroupB	0.470588	ACattle faeces	ACattle faeces@GroupB
GroupA	1.18487	ACattle faeces	ACattle faeces@GroupA			GroupC	1.45783	Csoil	Csoil@GroupC			GroupA	0.240964	Csoil	Csoil@GroupA		GroupB	0.411765	ACattle faeces	ACattle faeces@GroupB
GroupA	1.17647	ACattle faeces	ACattle faeces@GroupA			GroupC	1.39759	Csoil	Csoil@GroupC			GroupA	0.39759	Csoil	Csoil@GroupA		GroupB	0.504202	ACattle faeces	ACattle faeces@GroupB
GroupA	1.09244	ACattle faeces	ACattle faeces@GroupA			GroupC	1.38554	Csoil	Csoil@GroupC			GroupA	0.277108	Csoil	Csoil@GroupA		GroupB	0.571429	ACattle faeces	ACattle faeces@GroupB
GroupA	1.10084	ACattle faeces	ACattle faeces@GroupA			GroupC	1.36145	Csoil	Csoil@GroupC			GroupA	0.337349	Csoil	Csoil@GroupA		GroupB	0.470588	ACattle faeces	ACattle faeces@GroupB
GroupA	1.15966	ACattle faeces	ACattle faeces@GroupA			GroupC	1.3253	Csoil	Csoil@GroupC			GroupA	0.228916	Csoil	Csoil@GroupA		GroupB	0.411765	ACattle faeces	ACattle faeces@GroupB
GroupA	1.08403	ACattle faeces	ACattle faeces@GroupA			GroupC	1.28916	Csoil	Csoil@GroupC			GroupA	0.277108	Csoil	Csoil@GroupA		GroupB	0.470588	ACattle faeces	ACattle faeces@GroupB
GroupA	1.16807	ACattle faeces	ACattle faeces@GroupA			GroupC	1.45783	Csoil	Csoil@GroupC			GroupA	0.373494	Csoil	Csoil@GroupA		GroupB	0.571429	ACattle faeces	ACattle faeces@GroupB
GroupA	1.16807	ACattle faeces	ACattle faeces@GroupA			GroupC	1.3494	Csoil	Csoil@GroupC			GroupA	0.253012	Csoil	Csoil@GroupA		GroupB	0.605042	ACattle faeces	ACattle faeces@GroupB
GroupA	1.09244	ACattle faeces	ACattle faeces@GroupA			GroupC	1.37349	Csoil	Csoil@GroupC			GroupA	0.301205	Csoil	Csoil@GroupA		GroupB	0.621849	ACattle faeces	ACattle faeces@GroupB
GroupA	1.07563	ACattle faeces	ACattle faeces@GroupA			GroupC	1.28916	Csoil	Csoil@GroupC			GroupA	0.228916	Csoil	Csoil@GroupA		GroupB	0.495798	ACattle faeces	ACattle faeces@GroupB
GroupA	1.17647	ACattle faeces	ACattle faeces@GroupA			GroupC	1.31325	Csoil	Csoil@GroupC			GroupA	0.361446	Csoil	Csoil@GroupA		GroupB	0.369748	ACattle faeces	ACattle faeces@GroupB
GroupA	1.17647	ACattle faeces	ACattle faeces@GroupA			GroupC	1.37349	Csoil	Csoil@GroupC			GroupA	0.26506	Csoil	Csoil@GroupA		GroupB	0.478992	ACattle faeces	ACattle faeces@GroupB
GroupA	1.11765	ACattle faeces	ACattle faeces@GroupA			GroupC	1.33735	Csoil	Csoil@GroupC			GroupA	0.204819	Csoil	Csoil@GroupA		GroupB	0.420168	ACattle faeces	ACattle faeces@GroupB
GroupA	1.20168	ACattle faeces	ACattle faeces@GroupA			GroupC	1.36145	Csoil	Csoil@GroupC			GroupA	0.337349	Csoil	Csoil@GroupA		GroupB	0.420168	ACattle faeces	ACattle faeces@GroupB
GroupA	1.12605	ACattle faeces	ACattle faeces@GroupA			GroupC	1.3253	Csoil	Csoil@GroupC			GroupA	0.301205	Csoil	Csoil@GroupA		GroupB	0.453782	ACattle faeces	ACattle faeces@GroupB
GroupA	1.15126	ACattle faeces	ACattle faeces@GroupA			GroupC	1.3494	Csoil	Csoil@GroupC			GroupA	0.301205	Csoil	Csoil@GroupA		GroupB	0.554622	ACattle faeces	ACattle faeces@GroupB
GroupA	1.20168	ACattle faeces	ACattle faeces@GroupA			GroupC	1.24096	Csoil	Csoil@GroupC			GroupA	0.240964	Csoil	Csoil@GroupA		GroupB	0.638655	ACattle faeces	ACattle faeces@GroupB
GroupA	1.14286	ACattle faeces	ACattle faeces@GroupA			GroupC	1.33735	Csoil	Csoil@GroupC			GroupA	0.361446	Csoil	Csoil@GroupA		GroupB	0.428571	ACattle faeces	ACattle faeces@GroupB
GroupA	1.15126	ACattle faeces	ACattle faeces@GroupA			GroupC	1.38554	Csoil	Csoil@GroupC			GroupA	0.313253	Csoil	Csoil@GroupA		GroupB	0.495798	ACattle faeces	ACattle faeces@GroupB
GroupA	1.18487	ACattle faeces	ACattle faeces@GroupA			GroupC	1.3012	Csoil	Csoil@GroupC			GroupA	0.361446	Csoil	Csoil@GroupA		GroupB	0.537815	ACattle faeces	ACattle faeces@GroupB
GroupA	1.07563	ACattle faeces	ACattle faeces@GroupA			GroupC	1.3253	Csoil	Csoil@GroupC			GroupA	0.277108	Csoil	Csoil@GroupA		GroupB	0.588235	ACattle faeces	ACattle faeces@GroupB
GroupA	1.23529	ACattle faeces	ACattle faeces@GroupA			GroupC	1.43373	Csoil	Csoil@GroupC			GroupA	0.349398	Csoil	Csoil@GroupA		GroupB	0.394958	ACattle faeces	ACattle faeces@GroupB
GroupA	1.05042	ACattle faeces	ACattle faeces@GroupA			GroupC	1.39759	Csoil	Csoil@GroupC			GroupA	0.253012	Csoil	Csoil@GroupA		GroupB	0.436975	ACattle faeces	ACattle faeces@GroupB
GroupA	1.13445	ACattle faeces	ACattle faeces@GroupA			GroupC	1.37349	Csoil	Csoil@GroupC			GroupA	0.204819	Csoil	Csoil@GroupA		GroupB	0.495798	ACattle faeces	ACattle faeces@GroupB
GroupA	1.15966	ACattle faeces	ACattle faeces@GroupA			GroupC	1.31325	Csoil	Csoil@GroupC			GroupA	0.39759	Csoil	Csoil@GroupA		GroupB	0.512605	ACattle faeces	ACattle faeces@GroupB
GroupA	1.13445	ACattle faeces	ACattle faeces@GroupA			GroupC	1.26506	Csoil	Csoil@GroupC			GroupA	0.240964	Csoil	Csoil@GroupA		GroupB	0.537815	ACattle faeces	ACattle faeces@GroupB
GroupA	1.15966	ACattle faeces	ACattle faeces@GroupA			GroupC	1.3012	Csoil	Csoil@GroupC			GroupA	0.313253	Csoil	Csoil@GroupA		GroupB	0.546218	ACattle faeces	ACattle faeces@GroupB
GroupA	1.12605	ACattle faeces	ACattle faeces@GroupA			GroupC	1.28916	Csoil	Csoil@GroupC			GroupA	0.39759	Csoil	Csoil@GroupA		GroupB	0.512605	ACattle faeces	ACattle faeces@GroupB
GroupA	1.2605	ACattle faeces	ACattle faeces@GroupA			GroupC	1.24096	Csoil	Csoil@GroupC			GroupA	0.26506	Csoil	Csoil@GroupA		GroupB	0.529412	ACattle faeces	ACattle faeces@GroupB
GroupA	1.08403	ACattle faeces	ACattle faeces@GroupA			GroupC	1.37349	Csoil	Csoil@GroupC			GroupA	0.301205	Csoil	Csoil@GroupA		GroupB	0.428571	ACattle faeces	ACattle faeces@GroupB
GroupA	1.20168	ACattle faeces	ACattle faeces@GroupA			GroupC	1.37349	Csoil	Csoil@GroupC			GroupA	0.26506	Csoil	Csoil@GroupA		GroupB	0.512605	ACattle faeces	ACattle faeces@GroupB
GroupA	1.11765	ACattle faeces	ACattle faeces@GroupA			GroupC	1.25301	Csoil	Csoil@GroupC			GroupA	0.301205	Csoil	Csoil@GroupA		GroupB	0.420168	ACattle faeces	ACattle faeces@GroupB
GroupA	1.12605	ACattle faeces	ACattle faeces@GroupA			GroupC	1.43373	Csoil	Csoil@GroupC			GroupA	0.373494	Csoil	Csoil@GroupA		GroupB	0.378151	ACattle faeces	ACattle faeces@GroupB
GroupA	1.16807	ACattle faeces	ACattle faeces@GroupA			GroupC	1.40964	Csoil	Csoil@GroupC			GroupA	0.349398	Csoil	Csoil@GroupA		GroupB	0.563025	ACattle faeces	ACattle faeces@GroupB
GroupA	1.05882	ACattle faeces	ACattle faeces@GroupA			GroupC	1.39759	Csoil	Csoil@GroupC			GroupA	0.337349	Csoil	Csoil@GroupA		GroupB	0.403361	ACattle faeces	ACattle faeces@GroupB
GroupA	1.20168	ACattle faeces	ACattle faeces@GroupA			GroupC	1.22892	Csoil	Csoil@GroupC			GroupA	0.277108	Csoil	Csoil@GroupA		GroupB	0.596639	ACattle faeces	ACattle faeces@GroupB
GroupA	1.16807	ACattle faeces	ACattle faeces@GroupA			GroupC	1.3253	Csoil	Csoil@GroupC			GroupA	0.216867	Csoil	Csoil@GroupA		GroupB	0.504202	ACattle faeces	ACattle faeces@GroupB
GroupA	1.10084	ACattle faeces	ACattle faeces@GroupA			GroupC	1.33735	Csoil	Csoil@GroupC			GroupA	0.325301	Csoil	Csoil@GroupA		GroupB	0.420168	ACattle faeces	ACattle faeces@GroupB
GroupA	1.11765	ACattle faeces	ACattle faeces@GroupA			GroupC	1.31325	Csoil	Csoil@GroupC			GroupA	0.289157	Csoil	Csoil@GroupA		GroupB	0.621849	ACattle faeces	ACattle faeces@GroupB
GroupA	1.10084	ACattle faeces	ACattle faeces@GroupA			GroupC	1.49398	Csoil	Csoil@GroupC			GroupA	0.433735	Csoil	Csoil@GroupA		GroupB	0.621849	ACattle faeces	ACattle faeces@GroupB
GroupA	1.17647	ACattle faeces	ACattle faeces@GroupA			GroupC	1.31325	Csoil	Csoil@GroupC			GroupA	0.216867	Csoil	Csoil@GroupA		GroupB	0.495798	ACattle faeces	ACattle faeces@GroupB
GroupA	1.15966	ACattle faeces	ACattle faeces@GroupA			GroupC	1.26506	Csoil	Csoil@GroupC			GroupA	0.26506	Csoil	Csoil@GroupA		GroupB	0.470588	ACattle faeces	ACattle faeces@GroupB
GroupA	1.21008	ACattle faeces	ACattle faeces@GroupA			GroupC	1.3253	Csoil	Csoil@GroupC			GroupA	0.289157	Csoil	Csoil@GroupA		GroupB	0.512605	ACattle faeces	ACattle faeces@GroupB
GroupA	1.16807	ACattle faeces	ACattle faeces@GroupA			GroupC	1.33735	Csoil	Csoil@GroupC			GroupA	0.313253	Csoil	Csoil@GroupA		GroupB	0.436975	ACattle faeces	ACattle faeces@GroupB
GroupA	1.14286	ACattle faeces	ACattle faeces@GroupA			GroupC	1.42169	Csoil	Csoil@GroupC			GroupA	0.289157	Csoil	Csoil@GroupA		GroupB	0.554622	ACattle faeces	ACattle faeces@GroupB
GroupA	1.11765	ACattle faeces	ACattle faeces@GroupA			GroupC	1.31325	Csoil	Csoil@GroupC			GroupA	0.253012	Csoil	Csoil@GroupA		GroupB	0.411765	ACattle faeces	ACattle faeces@GroupB
GroupA	1.15126	ACattle faeces	ACattle faeces@GroupA			GroupC	1.21687	Csoil	Csoil@GroupC			GroupA	0.313253	Csoil	Csoil@GroupA		GroupB	0.453782	ACattle faeces	ACattle faeces@GroupB
GroupA	1.15126	ACattle faeces	ACattle faeces@GroupA			GroupC	1.26506	Csoil	Csoil@GroupC			GroupA	0.26506	Csoil	Csoil@GroupA		GroupB	0.428571	ACattle faeces	ACattle faeces@GroupB
GroupA	1.15966	ACattle faeces	ACattle faeces@GroupA			GroupC	1.27711	Csoil	Csoil@GroupC			GroupA	0.409639	Csoil	Csoil@GroupA		GroupB	0.512605	ACattle faeces	ACattle faeces@GroupB
GroupA	1.20168	ACattle faeces	ACattle faeces@GroupA			GroupC	1.43373	Csoil	Csoil@GroupC			GroupA	0.253012	Csoil	Csoil@GroupA		GroupB	0.420168	ACattle faeces	ACattle faeces@GroupB
GroupA	1.08403	ACattle faeces	ACattle faeces@GroupA			GroupC	1.38554	Csoil	Csoil@GroupC			GroupA	0.301205	Csoil	Csoil@GroupA		GroupB	0.319328	ACattle faeces	ACattle faeces@GroupB
GroupA	1.19328	ACattle faeces	ACattle faeces@GroupA			GroupC	1.26506	Csoil	Csoil@GroupC			GroupA	0.325301	Csoil	Csoil@GroupA		GroupB	0.554622	ACattle faeces	ACattle faeces@GroupB
GroupA	1.10924	ACattle faeces	ACattle faeces@GroupA			GroupC	1.37349	Csoil	Csoil@GroupC			GroupA	0.204819	Csoil	Csoil@GroupA		GroupB	0.462185	ACattle faeces	ACattle faeces@GroupB
GroupA	1.12605	ACattle faeces	ACattle faeces@GroupA			GroupC	1.31325	Csoil	Csoil@GroupC			GroupA	0.277108	Csoil	Csoil@GroupA		GroupB	0.521008	ACattle faeces	ACattle faeces@GroupB
GroupA	1.16807	ACattle faeces	ACattle faeces@GroupA			GroupC	1.39759	Csoil	Csoil@GroupC			GroupA	0.192771	Csoil	Csoil@GroupA		GroupB	0.630252	ACattle faeces	ACattle faeces@GroupB
GroupA	1.09244	ACattle faeces	ACattle faeces@GroupA			GroupC	1.3253	Csoil	Csoil@GroupC			GroupA	0.253012	Csoil	Csoil@GroupA		GroupB	0.453782	ACattle faeces	ACattle faeces@GroupB
GroupA	1.16807	ACattle faeces	ACattle faeces@GroupA			GroupC	1.44578	Csoil	Csoil@GroupC			GroupA	0.253012	Csoil	Csoil@GroupA		GroupB	0.453782	ACattle faeces	ACattle faeces@GroupB
GroupA	1.16807	ACattle faeces	ACattle faeces@GroupA			GroupC	1.22892	Csoil	Csoil@GroupC			GroupA	0.289157	Csoil	Csoil@GroupA		GroupB	0.386555	ACattle faeces	ACattle faeces@GroupB
GroupA	1.12605	ACattle faeces	ACattle faeces@GroupA			GroupC	1.46988	Csoil	Csoil@GroupC			GroupA	0.240964	Csoil	Csoil@GroupA		GroupB	0.546218	ACattle faeces	ACattle faeces@GroupB
GroupA	1.13445	ACattle faeces	ACattle faeces@GroupA			GroupC	1.31325	Csoil	Csoil@GroupC			GroupA	0.277108	Csoil	Csoil@GroupA		GroupB	0.403361	ACattle faeces	ACattle faeces@GroupB
GroupA	1.23529	ACattle faeces	ACattle faeces@GroupA			GroupC	1.40964	Csoil	Csoil@GroupC			GroupA	0.301205	Csoil	Csoil@GroupA		GroupB	0.537815	ACattle faeces	ACattle faeces@GroupB
GroupA	1.28571	ACattle faeces	ACattle faeces@GroupA			GroupC	1.31325	Csoil	Csoil@GroupC			GroupA	0.289157	Csoil	Csoil@GroupA		GroupB	0.361345	ACattle faeces	ACattle faeces@GroupB
GroupA	1.15966	ACattle faeces	ACattle faeces@GroupA			GroupC	1.3012	Csoil	Csoil@GroupC			GroupA	0.313253	Csoil	Csoil@GroupA		GroupB	0.462185	ACattle faeces	ACattle faeces@GroupB
GroupA	1.21849	ACattle faeces	ACattle faeces@GroupA			GroupC	1.3253	Csoil	Csoil@GroupC			GroupA	0.240964	Csoil	Csoil@GroupA		GroupB	0.504202	ACattle faeces	ACattle faeces@GroupB
GroupA	1.18487	ACattle faeces	ACattle faeces@GroupA			GroupC	1.3494	Csoil	Csoil@GroupC			GroupA	0.228916	Csoil	Csoil@GroupA		GroupB	0.386555	ACattle faeces	ACattle faeces@GroupB
GroupA	1.09244	ACattle faeces	ACattle faeces@GroupA			GroupC	1.31325	Csoil	Csoil@GroupC			GroupA	0.26506	Csoil	Csoil@GroupA		GroupB	0.445378	ACattle faeces	ACattle faeces@GroupB
GroupA	1.10084	ACattle faeces	ACattle faeces@GroupA			GroupC	1.28916	Csoil	Csoil@GroupC			GroupA	0.228916	Csoil	Csoil@GroupA		GroupB	0.504202	ACattle faeces	ACattle faeces@GroupB
GroupA	1.12605	ACattle faeces	ACattle faeces@GroupA			GroupC	1.3253	Csoil	Csoil@GroupC			GroupA	0.289157	Csoil	Csoil@GroupA		GroupB	0.462185	ACattle faeces	ACattle faeces@GroupB
GroupA	1.13445	ACattle faeces	ACattle faeces@GroupA			GroupC	1.39759	Csoil	Csoil@GroupC			GroupA	0.289157	Csoil	Csoil@GroupA		GroupB	0.411765	ACattle faeces	ACattle faeces@GroupB
GroupA	1.10924	ACattle faeces	ACattle faeces@GroupA			GroupC	1.27711	Csoil	Csoil@GroupC			GroupA	0.240964	Csoil	Csoil@GroupA		GroupB	0.504202	ACattle faeces	ACattle faeces@GroupB
GroupA	1.10924	ACattle faeces	ACattle faeces@GroupA			GroupC	1.40964	Csoil	Csoil@GroupC			GroupA	0.289157	Csoil	Csoil@GroupA		GroupB	0.403361	ACattle faeces	ACattle faeces@GroupB
GroupA	1.18487	ACattle faeces	ACattle faeces@GroupA			GroupC	1.42169	Csoil	Csoil@GroupC			GroupA	0.26506	Csoil	Csoil@GroupA		GroupB	0.638655	ACattle faeces	ACattle faeces@GroupB
GroupA	1.16807	ACattle faeces	ACattle faeces@GroupA			GroupC	1.3494	Csoil	Csoil@GroupC			GroupA	0.385542	Csoil	Csoil@GroupA		GroupB	0.470588	ACattle faeces	ACattle faeces@GroupB
GroupA	1.13445	ACattle faeces	ACattle faeces@GroupA			GroupC	1.36145	Csoil	Csoil@GroupC			GroupA	0.289157	Csoil	Csoil@GroupA		GroupB	0.571429	ACattle faeces	ACattle faeces@GroupB
GroupA	1.10084	ACattle faeces	ACattle faeces@GroupA			GroupC	1.22892	Csoil	Csoil@GroupC			GroupA	0.337349	Csoil	Csoil@GroupA		GroupB	0.596639	ACattle faeces	ACattle faeces@GroupB
GroupA	1.14286	ACattle faeces	ACattle faeces@GroupA			GroupC	1.42169	Csoil	Csoil@GroupC			GroupA	0.313253	Csoil	Csoil@GroupA		GroupB	0.462185	ACattle faeces	ACattle faeces@GroupB
GroupA	1.09244	ACattle faeces	ACattle faeces@GroupA			GroupC	1.33735	Csoil	Csoil@GroupC			GroupA	0.240964	Csoil	Csoil@GroupA		GroupB	0.521008	ACattle faeces	ACattle faeces@GroupB
GroupA	1.13445	ACattle faeces	ACattle faeces@GroupA			GroupC	1.3012	Csoil	Csoil@GroupC			GroupA	0.277108	Csoil	Csoil@GroupA		GroupB	0.411765	ACattle faeces	ACattle faeces@GroupB
GroupA	1.17647	ACattle faeces	ACattle faeces@GroupA			GroupC	1.3012	Csoil	Csoil@GroupC			GroupA	0.240964	Csoil	Csoil@GroupA		GroupB	0.462185	ACattle faeces	ACattle faeces@GroupB
GroupA	1.17647	ACattle faeces	ACattle faeces@GroupA			GroupC	1.44578	Csoil	Csoil@GroupC			GroupA	0.289157	Csoil	Csoil@GroupA		GroupB	0.529412	ACattle faeces	ACattle faeces@GroupB
GroupA	1.15126	ACattle faeces	ACattle faeces@GroupA			GroupC	1.26506	Csoil	Csoil@GroupC			GroupA	0.373494	Csoil	Csoil@GroupA		GroupB	0.630252	ACattle faeces	ACattle faeces@GroupB
GroupA	1.13445	ACattle faeces	ACattle faeces@GroupA			GroupC	1.27711	Csoil	Csoil@GroupC			GroupA	0.253012	Csoil	Csoil@GroupA		GroupB	0.521008	ACattle faeces	ACattle faeces@GroupB
GroupA	1.19328	ACattle faeces	ACattle faeces@GroupA			GroupC	1.37349	Csoil	Csoil@GroupC			GroupA	0.313253	Csoil	Csoil@GroupA		GroupB	0.554622	ACattle faeces	ACattle faeces@GroupB
GroupA	1.21008	ACattle faeces	ACattle faeces@GroupA			GroupC	1.31325	Csoil	Csoil@GroupC			GroupA	0.39759	Csoil	Csoil@GroupA		GroupB	0.613445	ACattle faeces	ACattle faeces@GroupB
GroupA	1.28571	ACattle faeces	ACattle faeces@GroupA			GroupC	1.25301	Csoil	Csoil@GroupC			GroupA	0.337349	Csoil	Csoil@GroupA		GroupB	0.428571	ACattle faeces	ACattle faeces@GroupB
GroupA	1.12605	ACattle faeces	ACattle faeces@GroupA			GroupC	1.27711	Csoil	Csoil@GroupC			GroupA	0.180723	Csoil	Csoil@GroupA		GroupB	0.487395	ACattle faeces	ACattle faeces@GroupB
GroupA	1.10924	ACattle faeces	ACattle faeces@GroupA			GroupC	1.37349	Csoil	Csoil@GroupC			GroupA	0.301205	Csoil	Csoil@GroupA		GroupB	0.512605	ACattle faeces	ACattle faeces@GroupB
GroupA	1.14286	ACattle faeces	ACattle faeces@GroupA			GroupC	1.28916	Csoil	Csoil@GroupC			GroupA	0.228916	Csoil	Csoil@GroupA		GroupB	0.445378	ACattle faeces	ACattle faeces@GroupB
GroupA	1.15126	ACattle faeces	ACattle faeces@GroupA			GroupC	1.3253	Csoil	Csoil@GroupC			GroupA	0.301205	Csoil	Csoil@GroupA		GroupB	0.537815	ACattle faeces	ACattle faeces@GroupB
GroupA	1.23529	ACattle faeces	ACattle faeces@GroupA			GroupC	1.3494	Csoil	Csoil@GroupC			GroupA	0.301205	Csoil	Csoil@GroupA		GroupB	0.445378	ACattle faeces	ACattle faeces@GroupB
GroupA	1.06723	ACattle faeces	ACattle faeces@GroupA			GroupC	1.36145	Csoil	Csoil@GroupC			GroupA	0.361446	Csoil	Csoil@GroupA		GroupB	0.462185	ACattle faeces	ACattle faeces@GroupB
GroupA	1.12605	ACattle faeces	ACattle faeces@GroupA			GroupC	1.20482	Csoil	Csoil@GroupC			GroupA	0.385542	Csoil	Csoil@GroupA		GroupB	0.588235	ACattle faeces	ACattle faeces@GroupB
GroupA	1.14286	ACattle faeces	ACattle faeces@GroupA			GroupC	1.31325	Csoil	Csoil@GroupC			GroupA	0.337349	Csoil	Csoil@GroupA		GroupB	0.470588	ACattle faeces	ACattle faeces@GroupB
GroupA	1.19328	ACattle faeces	ACattle faeces@GroupA			GroupC	1.25301	Csoil	Csoil@GroupC			GroupA	0.313253	Csoil	Csoil@GroupA		GroupB	0.512605	ACattle faeces	ACattle faeces@GroupB
GroupA	1.14286	ACattle faeces	ACattle faeces@GroupA			GroupC	1.39759	Csoil	Csoil@GroupC			GroupA	0.289157	Csoil	Csoil@GroupA		GroupB	0.470588	ACattle faeces	ACattle faeces@GroupB
GroupA	1.10084	ACattle faeces	ACattle faeces@GroupA			GroupC	1.25301	Csoil	Csoil@GroupC			GroupA	0.421687	Csoil	Csoil@GroupA		GroupB	0.588235	ACattle faeces	ACattle faeces@GroupB
GroupA	1.15126	ACattle faeces	ACattle faeces@GroupA			GroupC	1.36145	Csoil	Csoil@GroupC			GroupA	0.180723	Csoil	Csoil@GroupA		GroupB	0.478992	ACattle faeces	ACattle faeces@GroupB
GroupA	1.16807	ACattle faeces	ACattle faeces@GroupA			GroupC	1.39759	Csoil	Csoil@GroupC			GroupA	0.216867	Csoil	Csoil@GroupA		GroupB	0.521008	ACattle faeces	ACattle faeces@GroupB
GroupA	1.09244	ACattle faeces	ACattle faeces@GroupA			GroupC	1.3494	Csoil	Csoil@GroupC			GroupA	0.313253	Csoil	Csoil@GroupA		GroupB	0.546218	ACattle faeces	ACattle faeces@GroupB
GroupA	1.07563	ACattle faeces	ACattle faeces@GroupA			GroupC	1.3494	Csoil	Csoil@GroupC			GroupA	0.277108	Csoil	Csoil@GroupA		GroupB	0.647059	ACattle faeces	ACattle faeces@GroupB
GroupA	1.17647	ACattle faeces	ACattle faeces@GroupA			GroupC	1.46988	Csoil	Csoil@GroupC			GroupA	0.277108	Csoil	Csoil@GroupA		GroupB	0.453782	ACattle faeces	ACattle faeces@GroupB
GroupA	1.2521	ACattle faeces	ACattle faeces@GroupA			GroupC	1.37349	Csoil	Csoil@GroupC			GroupA	0.313253	Csoil	Csoil@GroupA		GroupB	0.512605	ACattle faeces	ACattle faeces@GroupB
GroupA	1.10924	ACattle faeces	ACattle faeces@GroupA			GroupC	1.31325	Csoil	Csoil@GroupC			GroupA	0.26506	Csoil	Csoil@GroupA		GroupB	0.571429	ACattle faeces	ACattle faeces@GroupB
GroupA	1.15126	ACattle faeces	ACattle faeces@GroupA			GroupC	1.25301	Csoil	Csoil@GroupC			GroupA	0.361446	Csoil	Csoil@GroupA		GroupB	0.529412	ACattle faeces	ACattle faeces@GroupB
GroupA	1.16807	ACattle faeces	ACattle faeces@GroupA			GroupC	1.33735	Csoil	Csoil@GroupC			GroupA	0.325301	Csoil	Csoil@GroupA		GroupB	0.630252	ACattle faeces	ACattle faeces@GroupB
GroupA	1.2437	ACattle faeces	ACattle faeces@GroupA			GroupC	1.3253	Csoil	Csoil@GroupC			GroupA	0.301205	Csoil	Csoil@GroupA		GroupB	0.436975	ACattle faeces	ACattle faeces@GroupB
GroupA	1.16807	ACattle faeces	ACattle faeces@GroupA			GroupC	1.27711	Csoil	Csoil@GroupC			GroupA	0.313253	Csoil	Csoil@GroupA		GroupB	0.453782	ACattle faeces	ACattle faeces@GroupB
GroupA	1.10084	ACattle faeces	ACattle faeces@GroupA			GroupC	1.40964	Csoil	Csoil@GroupC			GroupA	0.289157	Csoil	Csoil@GroupA		GroupB	0.428571	ACattle faeces	ACattle faeces@GroupB
GroupA	1.13445	ACattle faeces	ACattle faeces@GroupA			GroupC	1.42169	Csoil	Csoil@GroupC			GroupA	0.361446	Csoil	Csoil@GroupA		GroupB	0.504202	ACattle faeces	ACattle faeces@GroupB
GroupA	1.11765	ACattle faeces	ACattle faeces@GroupA			GroupC	1.3012	Csoil	Csoil@GroupC			GroupA	0.216867	Csoil	Csoil@GroupA		GroupB	0.504202	ACattle faeces	ACattle faeces@GroupB
GroupA	1.09244	ACattle faeces	ACattle faeces@GroupA			GroupC	1.26506	Csoil	Csoil@GroupC			GroupA	0.325301	Csoil	Csoil@GroupA		GroupB	0.495798	ACattle faeces	ACattle faeces@GroupB
GroupA	1.11765	ACattle faeces	ACattle faeces@GroupA			GroupC	1.21687	Csoil	Csoil@GroupC			GroupA	0.325301	Csoil	Csoil@GroupA		GroupB	0.394958	ACattle faeces	ACattle faeces@GroupB
GroupA	1.13445	ACattle faeces	ACattle faeces@GroupA			GroupC	1.3494	Csoil	Csoil@GroupC			GroupA	0.216867	Csoil	Csoil@GroupA		GroupB	0.403361	ACattle faeces	ACattle faeces@GroupB
GroupA	1.08403	ACattle faeces	ACattle faeces@GroupA			GroupC	1.24096	Csoil	Csoil@GroupC			GroupA	0.301205	Csoil	Csoil@GroupA		GroupB	0.470588	ACattle faeces	ACattle faeces@GroupB
GroupA	1.11765	ACattle faeces	ACattle faeces@GroupA			GroupC	1.3253	Csoil	Csoil@GroupC			GroupA	0.277108	Csoil	Csoil@GroupA		GroupB	0.369748	ACattle faeces	ACattle faeces@GroupB
GroupA	1.13445	ACattle faeces	ACattle faeces@GroupA			GroupC	1.28916	Csoil	Csoil@GroupC			GroupA	0.240964	Csoil	Csoil@GroupA		GroupB	0.470588	ACattle faeces	ACattle faeces@GroupB
GroupA	1.18487	ACattle faeces	ACattle faeces@GroupA			GroupC	1.27711	Csoil	Csoil@GroupC			GroupA	0.26506	Csoil	Csoil@GroupA		GroupB	0.462185	ACattle faeces	ACattle faeces@GroupB
GroupA	1.13445	ACattle faeces	ACattle faeces@GroupA			GroupC	1.38554	Csoil	Csoil@GroupC			GroupA	0.277108	Csoil	Csoil@GroupA		GroupB	0.436975	ACattle faeces	ACattle faeces@GroupB
GroupA	1.16807	ACattle faeces	ACattle faeces@GroupA			GroupC	1.48193	Csoil	Csoil@GroupC			GroupA	0.313253	Csoil	Csoil@GroupA		GroupB	0.478992	ACattle faeces	ACattle faeces@GroupB
GroupA	1.08403	ACattle faeces	ACattle faeces@GroupA			GroupC	1.3494	Csoil	Csoil@GroupC			GroupA	0.277108	Csoil	Csoil@GroupA		GroupB	0.428571	ACattle faeces	ACattle faeces@GroupB
GroupA	1.21849	ACattle faeces	ACattle faeces@GroupA			GroupC	1.20482	Csoil	Csoil@GroupC			GroupA	0.313253	Csoil	Csoil@GroupA		GroupB	0.521008	ACattle faeces	ACattle faeces@GroupB
GroupA	1.13445	ACattle faeces	ACattle faeces@GroupA			GroupC	1.43373	Csoil	Csoil@GroupC			GroupA	0.204819	Csoil	Csoil@GroupA		GroupB	0.521008	ACattle faeces	ACattle faeces@GroupB
GroupA	1.10084	ACattle faeces	ACattle faeces@GroupA			GroupC	1.27711	Csoil	Csoil@GroupC			GroupA	0.313253	Csoil	Csoil@GroupA		GroupB	0.487395	ACattle faeces	ACattle faeces@GroupB
GroupA	1.08403	ACattle faeces	ACattle faeces@GroupA			GroupC	1.37349	Csoil	Csoil@GroupC			GroupA	0.216867	Csoil	Csoil@GroupA		GroupB	0.504202	ACattle faeces	ACattle faeces@GroupB
GroupA	1.19328	ACattle faeces	ACattle faeces@GroupA			GroupC	1.31325	Csoil	Csoil@GroupC			GroupA	0.325301	Csoil	Csoil@GroupA		GroupB	0.521008	ACattle faeces	ACattle faeces@GroupB
GroupA	1.2437	ACattle faeces	ACattle faeces@GroupA			GroupC	1.36145	Csoil	Csoil@GroupC			GroupA	0.289157	Csoil	Csoil@GroupA		GroupB	0.596639	ACattle faeces	ACattle faeces@GroupB
GroupA	1.21008	ACattle faeces	ACattle faeces@GroupA			GroupC	1.19277	Csoil	Csoil@GroupC			GroupA	0.325301	Csoil	Csoil@GroupA		GroupB	0.512605	ACattle faeces	ACattle faeces@GroupB
GroupA	1.11765	ACattle faeces	ACattle faeces@GroupA			GroupC	1.33735	Csoil	Csoil@GroupC			GroupA	0.289157	Csoil	Csoil@GroupA		GroupB	0.521008	ACattle faeces	ACattle faeces@GroupB
GroupA	1.15126	ACattle faeces	ACattle faeces@GroupA			GroupC	1.28916	Csoil	Csoil@GroupC			GroupA	0.361446	Csoil	Csoil@GroupA		GroupB	0.462185	ACattle faeces	ACattle faeces@GroupB
GroupA	1.27731	ACattle faeces	ACattle faeces@GroupA			GroupC	1.27711	Csoil	Csoil@GroupC			GroupA	0.325301	Csoil	Csoil@GroupA		GroupB	0.420168	ACattle faeces	ACattle faeces@GroupB
GroupA	1.08403	ACattle faeces	ACattle faeces@GroupA			GroupC	1.37349	Csoil	Csoil@GroupC			GroupA	0.373494	Csoil	Csoil@GroupA		GroupB	0.470588	ACattle faeces	ACattle faeces@GroupB
GroupA	1.10924	ACattle faeces	ACattle faeces@GroupA			GroupC	1.31325	Csoil	Csoil@GroupC			GroupA	0.216867	Csoil	Csoil@GroupA		GroupB	0.420168	ACattle faeces	ACattle faeces@GroupB
GroupA	1.13445	ACattle faeces	ACattle faeces@GroupA			GroupC	1.38554	Csoil	Csoil@GroupC			GroupA	0.313253	Csoil	Csoil@GroupA		GroupB	0.344538	ACattle faeces	ACattle faeces@GroupB
GroupA	1.18487	ACattle faeces	ACattle faeces@GroupA			GroupC	1.3253	Csoil	Csoil@GroupC			GroupA	0.277108	Csoil	Csoil@GroupA		GroupB	0.495798	ACattle faeces	ACattle faeces@GroupB
GroupA	1.11765	ACattle faeces	ACattle faeces@GroupA			GroupC	1.26506	Csoil	Csoil@GroupC			GroupA	0.180723	Csoil	Csoil@GroupA		GroupB	0.478992	ACattle faeces	ACattle faeces@GroupB
GroupA	1.11765	ACattle faeces	ACattle faeces@GroupA			GroupC	1.37349	Csoil	Csoil@GroupC			GroupA	0.240964	Csoil	Csoil@GroupA		GroupB	0.428571	ACattle faeces	ACattle faeces@GroupB
GroupA	1.10084	ACattle faeces	ACattle faeces@GroupA			GroupC	1.3253	Csoil	Csoil@GroupC			GroupA	0.313253	Csoil	Csoil@GroupA		GroupB	0.537815	ACattle faeces	ACattle faeces@GroupB
GroupA	1.18487	ACattle faeces	ACattle faeces@GroupA			GroupC	1.3494	Csoil	Csoil@GroupC			GroupA	0.325301	Csoil	Csoil@GroupA		GroupB	0.504202	ACattle faeces	ACattle faeces@GroupB
GroupA	1.10924	ACattle faeces	ACattle faeces@GroupA			GroupC	1.37349	Csoil	Csoil@GroupC			GroupA	0.421687	Csoil	Csoil@GroupA		GroupB	0.420168	ACattle faeces	ACattle faeces@GroupB
GroupA	1.26891	ACattle faeces	ACattle faeces@GroupA			GroupC	1.39759	Csoil	Csoil@GroupC			GroupA	0.313253	Csoil	Csoil@GroupA		GroupB	0.504202	ACattle faeces	ACattle faeces@GroupB
GroupA	1.08403	ACattle faeces	ACattle faeces@GroupA			GroupC	1.36145	Csoil	Csoil@GroupC			GroupA	0.325301	Csoil	Csoil@GroupA		GroupB	0.537815	ACattle faeces	ACattle faeces@GroupB
GroupA	1.14286	ACattle faeces	ACattle faeces@GroupA			GroupC	1.3253	Csoil	Csoil@GroupC			GroupA	0.289157	Csoil	Csoil@GroupA		GroupB	0.529412	ACattle faeces	ACattle faeces@GroupB
GroupA	1.16807	ACattle faeces	ACattle faeces@GroupA			GroupC	1.31325	Csoil	Csoil@GroupC			GroupA	0.445783	Csoil	Csoil@GroupA		GroupB	0.546218	ACattle faeces	ACattle faeces@GroupB
GroupA	1.15126	ACattle faeces	ACattle faeces@GroupA			GroupC	1.3253	Csoil	Csoil@GroupC			GroupA	0.337349	Csoil	Csoil@GroupA		GroupB	0.327731	ACattle faeces	ACattle faeces@GroupB
GroupA	1.19328	ACattle faeces	ACattle faeces@GroupA			GroupC	1.37349	Csoil	Csoil@GroupC			GroupA	0.26506	Csoil	Csoil@GroupA		GroupB	0.462185	ACattle faeces	ACattle faeces@GroupB
GroupA	1.20168	ACattle faeces	ACattle faeces@GroupA			GroupC	1.28916	Csoil	Csoil@GroupC			GroupA	0.361446	Csoil	Csoil@GroupA		GroupB	0.546218	ACattle faeces	ACattle faeces@GroupB
GroupA	1.2437	ACattle faeces	ACattle faeces@GroupA			GroupC	1.27711	Csoil	Csoil@GroupC			GroupA	0.204819	Csoil	Csoil@GroupA		GroupB	0.403361	ACattle faeces	ACattle faeces@GroupB
GroupA	1.07563	ACattle faeces	ACattle faeces@GroupA			GroupC	1.44578	Csoil	Csoil@GroupC			GroupA	0.253012	Csoil	Csoil@GroupA		GroupB	0.344538	ACattle faeces	ACattle faeces@GroupB
GroupA	1.17647	ACattle faeces	ACattle faeces@GroupA			GroupC	1.36145	Csoil	Csoil@GroupC			GroupA	0.26506	Csoil	Csoil@GroupA		GroupB	0.420168	ACattle faeces	ACattle faeces@GroupB
GroupA	1.07563	ACattle faeces	ACattle faeces@GroupA			GroupC	1.28916	Csoil	Csoil@GroupC			GroupA	0.277108	Csoil	Csoil@GroupA		GroupB	0.428571	ACattle faeces	ACattle faeces@GroupB
GroupA	1.15966	ACattle faeces	ACattle faeces@GroupA			GroupC	1.45783	Csoil	Csoil@GroupC			GroupA	0.216867	Csoil	Csoil@GroupA		GroupB	0.445378	ACattle faeces	ACattle faeces@GroupB
GroupA	1.19328	ACattle faeces	ACattle faeces@GroupA			GroupC	1.43373	Csoil	Csoil@GroupC			GroupA	0.277108	Csoil	Csoil@GroupA		GroupB	0.487395	ACattle faeces	ACattle faeces@GroupB
GroupA	1.18487	ACattle faeces	ACattle faeces@GroupA			GroupC	1.26506	Csoil	Csoil@GroupC			GroupA	0.228916	Csoil	Csoil@GroupA		GroupB	0.630252	ACattle faeces	ACattle faeces@GroupB
GroupA	1.13445	ACattle faeces	ACattle faeces@GroupA			GroupC	1.3012	Csoil	Csoil@GroupC			GroupA	0.228916	Csoil	Csoil@GroupA		GroupB	0.621849	ACattle faeces	ACattle faeces@GroupB
GroupA	1.05042	ACattle faeces	ACattle faeces@GroupA			GroupC	1.3494	Csoil	Csoil@GroupC			GroupA	0.240964	Csoil	Csoil@GroupA		GroupB	0.386555	ACattle faeces	ACattle faeces@GroupB
GroupA	1.20168	ACattle faeces	ACattle faeces@GroupA			GroupC	1.39759	Csoil	Csoil@GroupC			GroupA	0.349398	Csoil	Csoil@GroupA		GroupB	0.546218	ACattle faeces	ACattle faeces@GroupB
GroupA	1.13445	ACattle faeces	ACattle faeces@GroupA			GroupC	1.31325	Csoil	Csoil@GroupC			GroupA	0.349398	Csoil	Csoil@GroupA		GroupB	0.529412	ACattle faeces	ACattle faeces@GroupB
GroupA	1.10924	ACattle faeces	ACattle faeces@GroupA			GroupC	1.33735	Csoil	Csoil@GroupC			GroupA	0.289157	Csoil	Csoil@GroupA		GroupB	0.478992	ACattle faeces	ACattle faeces@GroupB
GroupA	1.16807	ACattle faeces	ACattle faeces@GroupA			GroupC	1.21687	Csoil	Csoil@GroupC			GroupA	0.180723	Csoil	Csoil@GroupA		GroupB	0.453782	ACattle faeces	ACattle faeces@GroupB
GroupA	1.17647	ACattle faeces	ACattle faeces@GroupA			GroupC	1.33735	Csoil	Csoil@GroupC			GroupA	0.277108	Csoil	Csoil@GroupA		GroupB	0.394958	ACattle faeces	ACattle faeces@GroupB
GroupA	1.13445	ACattle faeces	ACattle faeces@GroupA			GroupC	1.28916	Csoil	Csoil@GroupC			GroupA	0.313253	Csoil	Csoil@GroupA		GroupB	0.554622	ACattle faeces	ACattle faeces@GroupB
GroupA	1.18487	ACattle faeces	ACattle faeces@GroupA			GroupC	1.36145	Csoil	Csoil@GroupC			GroupA	0.289157	Csoil	Csoil@GroupA		GroupB	0.445378	ACattle faeces	ACattle faeces@GroupB
GroupA	1.14286	ACattle faeces	ACattle faeces@GroupA			GroupC	1.42169	Csoil	Csoil@GroupC			GroupA	0.277108	Csoil	Csoil@GroupA		GroupB	0.588235	ACattle faeces	ACattle faeces@GroupB
GroupA	1.13445	ACattle faeces	ACattle faeces@GroupA			GroupC	1.43373	Csoil	Csoil@GroupC			GroupA	0.373494	Csoil	Csoil@GroupA		GroupB	0.478992	ACattle faeces	ACattle faeces@GroupB
GroupA	1.13445	ACattle faeces	ACattle faeces@GroupA			GroupC	1.39759	Csoil	Csoil@GroupC			GroupA	0.445783	Csoil	Csoil@GroupA		GroupB	0.529412	ACattle faeces	ACattle faeces@GroupB
GroupA	1.13445	ACattle faeces	ACattle faeces@GroupA			GroupC	1.3494	Csoil	Csoil@GroupC			GroupA	0.313253	Csoil	Csoil@GroupA		GroupB	0.420168	ACattle faeces	ACattle faeces@GroupB
GroupA	1.18487	ACattle faeces	ACattle faeces@GroupA			GroupC	1.28916	Csoil	Csoil@GroupC			GroupA	0.361446	Csoil	Csoil@GroupA		GroupB	0.428571	ACattle faeces	ACattle faeces@GroupB
GroupA	1.15966	ACattle faeces	ACattle faeces@GroupA			GroupC	1.39759	Csoil	Csoil@GroupC			GroupA	0.445783	Csoil	Csoil@GroupA		GroupB	0.436975	ACattle faeces	ACattle faeces@GroupB
GroupA	1.18487	ACattle faeces	ACattle faeces@GroupA			GroupC	1.3494	Csoil	Csoil@GroupC			GroupA	0.253012	Csoil	Csoil@GroupA		GroupB	0.529412	ACattle faeces	ACattle faeces@GroupB
GroupA	1.08403	ACattle faeces	ACattle faeces@GroupA			GroupC	1.39759	Csoil	Csoil@GroupC			GroupA	0.39759	Csoil	Csoil@GroupA		GroupB	0.504202	ACattle faeces	ACattle faeces@GroupB
GroupA	1.16807	ACattle faeces	ACattle faeces@GroupA			GroupC	1.3494	Csoil	Csoil@GroupC			GroupA	0.26506	Csoil	Csoil@GroupA		GroupB	0.386555	ACattle faeces	ACattle faeces@GroupB
GroupA	1.21008	ACattle faeces	ACattle faeces@GroupA			GroupC	1.40964	Csoil	Csoil@GroupC			GroupA	0.301205	Csoil	Csoil@GroupA		GroupB	0.369748	ACattle faeces	ACattle faeces@GroupB
GroupA	1.06723	ACattle faeces	ACattle faeces@GroupA			GroupC	1.24096	Csoil	Csoil@GroupC			GroupA	0.240964	Csoil	Csoil@GroupA		GroupB	0.336134	ACattle faeces	ACattle faeces@GroupB
GroupA	1.17647	ACattle faeces	ACattle faeces@GroupA			GroupC	1.37349	Csoil	Csoil@GroupC			GroupA	0.385542	Csoil	Csoil@GroupA		GroupB	0.647059	ACattle faeces	ACattle faeces@GroupB
GroupA	1.16807	ACattle faeces	ACattle faeces@GroupA			GroupC	1.3012	Csoil	Csoil@GroupC			GroupA	0.39759	Csoil	Csoil@GroupA		GroupB	0.478992	ACattle faeces	ACattle faeces@GroupB
GroupA	1.21849	ACattle faeces	ACattle faeces@GroupA			GroupC	1.50602	Csoil	Csoil@GroupC			GroupA	0.228916	Csoil	Csoil@GroupA		GroupB	0.453782	ACattle faeces	ACattle faeces@GroupB
GroupA	1.12605	ACattle faeces	ACattle faeces@GroupA			GroupC	1.3253	Csoil	Csoil@GroupC			GroupA	0.385542	Csoil	Csoil@GroupA		GroupB	0.453782	ACattle faeces	ACattle faeces@GroupB
GroupA	1.11765	ACattle faeces	ACattle faeces@GroupA			GroupC	1.37349	Csoil	Csoil@GroupC			GroupA	0.361446	Csoil	Csoil@GroupA		GroupB	0.521008	ACattle faeces	ACattle faeces@GroupB
GroupA	1.08403	ACattle faeces	ACattle faeces@GroupA			GroupC	1.28916	Csoil	Csoil@GroupC			GroupA	0.349398	Csoil	Csoil@GroupA		GroupB	0.436975	ACattle faeces	ACattle faeces@GroupB
GroupA	1.14286	ACattle faeces	ACattle faeces@GroupA			GroupC	1.3012	Csoil	Csoil@GroupC			GroupA	0.240964	Csoil	Csoil@GroupA		GroupB	0.714286	ACattle faeces	ACattle faeces@GroupB
GroupA	1.07563	ACattle faeces	ACattle faeces@GroupA			GroupC	1.40964	Csoil	Csoil@GroupC			GroupA	0.277108	Csoil	Csoil@GroupA		GroupB	0.546218	ACattle faeces	ACattle faeces@GroupB
GroupA	1.09244	ACattle faeces	ACattle faeces@GroupA			GroupC	1.44578	Csoil	Csoil@GroupC			GroupA	0.313253	Csoil	Csoil@GroupA		GroupB	0.445378	ACattle faeces	ACattle faeces@GroupB
GroupA	1.14286	ACattle faeces	ACattle faeces@GroupA			GroupC	1.24096	Csoil	Csoil@GroupC			GroupA	0.409639	Csoil	Csoil@GroupA		GroupB	0.512605	ACattle faeces	ACattle faeces@GroupB
GroupA	1.17647	ACattle faeces	ACattle faeces@GroupA			GroupC	1.3494	Csoil	Csoil@GroupC			GroupA	0.313253	Csoil	Csoil@GroupA		GroupB	0.487395	ACattle faeces	ACattle faeces@GroupB
GroupA	1.2605	ACattle faeces	ACattle faeces@GroupA			GroupC	1.20482	Csoil	Csoil@GroupC			GroupA	0.289157	Csoil	Csoil@GroupA		GroupB	0.529412	ACattle faeces	ACattle faeces@GroupB
GroupA	1.20168	ACattle faeces	ACattle faeces@GroupA			GroupC	1.22892	Csoil	Csoil@GroupC			GroupA	0.301205	Csoil	Csoil@GroupA		GroupB	0.537815	ACattle faeces	ACattle faeces@GroupB
GroupA	1.10924	ACattle faeces	ACattle faeces@GroupA			GroupC	1.39759	Csoil	Csoil@GroupC			GroupA	0.289157	Csoil	Csoil@GroupA		GroupB	0.470588	ACattle faeces	ACattle faeces@GroupB
GroupA	1.15966	ACattle faeces	ACattle faeces@GroupA			GroupC	1.45783	Csoil	Csoil@GroupC			GroupA	0.277108	Csoil	Csoil@GroupA		GroupB	0.647059	ACattle faeces	ACattle faeces@GroupB
GroupA	1.10084	ACattle faeces	ACattle faeces@GroupA			GroupC	1.3012	Csoil	Csoil@GroupC			GroupA	0.289157	Csoil	Csoil@GroupA		GroupB	0.386555	ACattle faeces	ACattle faeces@GroupB
GroupA	1.17647	ACattle faeces	ACattle faeces@GroupA			GroupC	1.3253	Csoil	Csoil@GroupC			GroupA	0.240964	Csoil	Csoil@GroupA		GroupB	0.445378	ACattle faeces	ACattle faeces@GroupB
GroupA	1.21849	ACattle faeces	ACattle faeces@GroupA			GroupC	1.42169	Csoil	Csoil@GroupC			GroupA	0.216867	Csoil	Csoil@GroupA		GroupB	0.411765	ACattle faeces	ACattle faeces@GroupB
GroupA	1.15126	ACattle faeces	ACattle faeces@GroupA			GroupC	1.39759	Csoil	Csoil@GroupC			GroupA	0.373494	Csoil	Csoil@GroupA		GroupB	0.537815	ACattle faeces	ACattle faeces@GroupB
GroupA	1.10924	ACattle faeces	ACattle faeces@GroupA			GroupC	1.38554	Csoil	Csoil@GroupC			GroupA	0.204819	Csoil	Csoil@GroupA		GroupB	0.453782	ACattle faeces	ACattle faeces@GroupB
GroupA	1.16807	ACattle faeces	ACattle faeces@GroupA			GroupC	1.27711	Csoil	Csoil@GroupC			GroupA	0.26506	Csoil	Csoil@GroupA		GroupB	0.428571	ACattle faeces	ACattle faeces@GroupB
GroupA	1.11765	ACattle faeces	ACattle faeces@GroupA			GroupC	1.28916	Csoil	Csoil@GroupC			GroupA	0.301205	Csoil	Csoil@GroupA		GroupB	0.546218	ACattle faeces	ACattle faeces@GroupB
GroupA	1.15126	ACattle faeces	ACattle faeces@GroupA			GroupC	1.48193	Csoil	Csoil@GroupC			GroupA	0.240964	Csoil	Csoil@GroupA		GroupB	0.378151	ACattle faeces	ACattle faeces@GroupB
GroupA	1.08403	ACattle faeces	ACattle faeces@GroupA			GroupC	1.27711	Csoil	Csoil@GroupC			GroupA	0.26506	Csoil	Csoil@GroupA		GroupB	0.403361	ACattle faeces	ACattle faeces@GroupB
GroupA	1.21849	ACattle faeces	ACattle faeces@GroupA			GroupC	1.33735	Csoil	Csoil@GroupC			GroupA	0.180723	Csoil	Csoil@GroupA		GroupB	0.453782	ACattle faeces	ACattle faeces@GroupB
GroupA	1.17647	ACattle faeces	ACattle faeces@GroupA			GroupC	1.27711	Csoil	Csoil@GroupC			GroupA	0.289157	Csoil	Csoil@GroupA		GroupB	0.512605	ACattle faeces	ACattle faeces@GroupB
GroupA	1.10924	ACattle faeces	ACattle faeces@GroupA			GroupC	1.37349	Csoil	Csoil@GroupC			GroupA	0.253012	Csoil	Csoil@GroupA		GroupB	0.579832	ACattle faeces	ACattle faeces@GroupB
GroupA	1.09244	ACattle faeces	ACattle faeces@GroupA			GroupC	1.36145	Csoil	Csoil@GroupC			GroupA	0.373494	Csoil	Csoil@GroupA		GroupB	0.453782	ACattle faeces	ACattle faeces@GroupB
GroupA	1.13445	ACattle faeces	ACattle faeces@GroupA			GroupC	1.3012	Csoil	Csoil@GroupC			GroupA	0.289157	Csoil	Csoil@GroupA		GroupB	0.546218	ACattle faeces	ACattle faeces@GroupB
GroupA	1.15126	ACattle faeces	ACattle faeces@GroupA			GroupC	1.24096	Csoil	Csoil@GroupC			GroupA	0.228916	Csoil	Csoil@GroupA		GroupB	0.436975	ACattle faeces	ACattle faeces@GroupB
GroupA	1.17647	ACattle faeces	ACattle faeces@GroupA			GroupC	1.39759	Csoil	Csoil@GroupC			GroupA	0.253012	Csoil	Csoil@GroupA		GroupB	0.352941	ACattle faeces	ACattle faeces@GroupB
GroupA	1.15966	ACattle faeces	ACattle faeces@GroupA			GroupC	1.31325	Csoil	Csoil@GroupC			GroupA	0.289157	Csoil	Csoil@GroupA		GroupB	0.470588	ACattle faeces	ACattle faeces@GroupB
GroupA	1.17647	ACattle faeces	ACattle faeces@GroupA			GroupC	1.31325	Csoil	Csoil@GroupC			GroupA	0.337349	Csoil	Csoil@GroupA		GroupB	0.621849	ACattle faeces	ACattle faeces@GroupB
GroupA	1.21008	ACattle faeces	ACattle faeces@GroupA			GroupC	1.3494	Csoil	Csoil@GroupC			GroupA	0.313253	Csoil	Csoil@GroupA		GroupB	0.478992	ACattle faeces	ACattle faeces@GroupB
GroupA	1.12605	ACattle faeces	ACattle faeces@GroupA			GroupC	1.37349	Csoil	Csoil@GroupC			GroupA	0.313253	Csoil	Csoil@GroupA		GroupB	0.369748	ACattle faeces	ACattle faeces@GroupB
GroupA	1.10924	ACattle faeces	ACattle faeces@GroupA			GroupC	1.38554	Csoil	Csoil@GroupC			GroupA	0.289157	Csoil	Csoil@GroupA		GroupB	0.605042	ACattle faeces	ACattle faeces@GroupB
GroupA	1.14286	ACattle faeces	ACattle faeces@GroupA			GroupC	1.25301	Csoil	Csoil@GroupC			GroupA	0.337349	Csoil	Csoil@GroupA		GroupB	0.462185	ACattle faeces	ACattle faeces@GroupB
GroupA	1.11765	ACattle faeces	ACattle faeces@GroupA			GroupC	1.3012	Csoil	Csoil@GroupC			GroupA	0.361446	Csoil	Csoil@GroupA		GroupB	0.521008	ACattle faeces	ACattle faeces@GroupB
GroupA	1.09244	ACattle faeces	ACattle faeces@GroupA			GroupC	1.3012	Csoil	Csoil@GroupC			GroupA	0.313253	Csoil	Csoil@GroupA		GroupB	0.487395	ACattle faeces	ACattle faeces@GroupB
GroupA	1.16807	ACattle faeces	ACattle faeces@GroupA			GroupC	1.43373	Csoil	Csoil@GroupC			GroupA	0.192771	Csoil	Csoil@GroupA		GroupB	0.487395	ACattle faeces	ACattle faeces@GroupB
GroupA	1.11765	ACattle faeces	ACattle faeces@GroupA			GroupC	1.27711	Csoil	Csoil@GroupC			GroupA	0.253012	Csoil	Csoil@GroupA		GroupB	0.554622	ACattle faeces	ACattle faeces@GroupB
GroupA	1.14286	ACattle faeces	ACattle faeces@GroupA			GroupC	1.3494	Csoil	Csoil@GroupC			GroupA	0.301205	Csoil	Csoil@GroupA		GroupB	0.571429	ACattle faeces	ACattle faeces@GroupB
GroupA	1.14286	ACattle faeces	ACattle faeces@GroupA			GroupC	1.3253	Csoil	Csoil@GroupC			GroupA	0.216867	Csoil	Csoil@GroupA		GroupB	0.453782	ACattle faeces	ACattle faeces@GroupB
GroupA	1.11765	ACattle faeces	ACattle faeces@GroupA			GroupC	1.36145	Csoil	Csoil@GroupC			GroupA	0.277108	Csoil	Csoil@GroupA		GroupB	0.436975	ACattle faeces	ACattle faeces@GroupB
GroupA	1.05882	ACattle faeces	ACattle faeces@GroupA			GroupC	1.36145	Csoil	Csoil@GroupC			GroupA	0.253012	Csoil	Csoil@GroupA		GroupB	0.521008	ACattle faeces	ACattle faeces@GroupB
GroupA	1.05882	ACattle faeces	ACattle faeces@GroupA			GroupC	1.3494	Csoil	Csoil@GroupC			GroupA	0.385542	Csoil	Csoil@GroupA		GroupB	0.487395	ACattle faeces	ACattle faeces@GroupB
GroupA	1.09244	ACattle faeces	ACattle faeces@GroupA			GroupC	1.27711	Csoil	Csoil@GroupC			GroupA	0.26506	Csoil	Csoil@GroupA		GroupB	0.453782	ACattle faeces	ACattle faeces@GroupB
GroupA	1.15966	ACattle faeces	ACattle faeces@GroupA			GroupC	1.24096	Csoil	Csoil@GroupC			GroupA	0.289157	Csoil	Csoil@GroupA		GroupB	0.394958	ACattle faeces	ACattle faeces@GroupB
GroupA	1.05042	ACattle faeces	ACattle faeces@GroupA			GroupC	1.38554	Csoil	Csoil@GroupC			GroupA	0.289157	Csoil	Csoil@GroupA		GroupB	0.596639	ACattle faeces	ACattle faeces@GroupB
GroupA	1.14286	ACattle faeces	ACattle faeces@GroupA			GroupC	1.3253	Csoil	Csoil@GroupC			GroupA	0.325301	Csoil	Csoil@GroupA		GroupB	0.403361	ACattle faeces	ACattle faeces@GroupB
GroupA	1.15126	ACattle faeces	ACattle faeces@GroupA			GroupC	1.26506	Csoil	Csoil@GroupC			GroupA	0.325301	Csoil	Csoil@GroupA		GroupB	0.596639	ACattle faeces	ACattle faeces@GroupB
GroupA	1.15966	ACattle faeces	ACattle faeces@GroupA			GroupC	1.24096	Csoil	Csoil@GroupC			GroupA	0.39759	Csoil	Csoil@GroupA		GroupB	0.487395	ACattle faeces	ACattle faeces@GroupB
GroupA	1.15126	ACattle faeces	ACattle faeces@GroupA			GroupC	1.42169	Csoil	Csoil@GroupC			GroupA	0.26506	Csoil	Csoil@GroupA		GroupB	0.361345	ACattle faeces	ACattle faeces@GroupB
GroupA	1.10924	ACattle faeces	ACattle faeces@GroupA			GroupC	1.42169	Csoil	Csoil@GroupC			GroupA	0.26506	Csoil	Csoil@GroupA		GroupB	0.453782	ACattle faeces	ACattle faeces@GroupB
GroupA	1.13445	ACattle faeces	ACattle faeces@GroupA			GroupC	1.40964	Csoil	Csoil@GroupC			GroupA	0.337349	Csoil	Csoil@GroupA		GroupB	0.588235	ACattle faeces	ACattle faeces@GroupB
GroupA	1.07563	ACattle faeces	ACattle faeces@GroupA			GroupC	1.33735	Csoil	Csoil@GroupC			GroupA	0.204819	Csoil	Csoil@GroupA		GroupB	0.563025	ACattle faeces	ACattle faeces@GroupB
GroupA	1.14286	ACattle faeces	ACattle faeces@GroupA			GroupC	1.26506	Csoil	Csoil@GroupC			GroupA	0.26506	Csoil	Csoil@GroupA		GroupB	0.546218	ACattle faeces	ACattle faeces@GroupB
GroupA	1.18487	ACattle faeces	ACattle faeces@GroupA			GroupC	1.33735	Csoil	Csoil@GroupC			GroupA	0.385542	Csoil	Csoil@GroupA		GroupB	0.470588	ACattle faeces	ACattle faeces@GroupB
GroupA	1.15126	ACattle faeces	ACattle faeces@GroupA			GroupC	1.39759	Csoil	Csoil@GroupC			GroupA	0.216867	Csoil	Csoil@GroupA		GroupB	0.378151	ACattle faeces	ACattle faeces@GroupB
GroupA	1.17647	ACattle faeces	ACattle faeces@GroupA			GroupC	1.37349	Csoil	Csoil@GroupC			GroupA	0.313253	Csoil	Csoil@GroupA		GroupB	0.563025	ACattle faeces	ACattle faeces@GroupB
GroupA	1.14286	ACattle faeces	ACattle faeces@GroupA			GroupC	1.28916	Csoil	Csoil@GroupC			GroupA	0.240964	Csoil	Csoil@GroupA		GroupB	0.630252	ACattle faeces	ACattle faeces@GroupB
GroupA	1.13445	ACattle faeces	ACattle faeces@GroupA			GroupC	1.24096	Csoil	Csoil@GroupC			GroupA	0.228916	Csoil	Csoil@GroupA		GroupB	0.462185	ACattle faeces	ACattle faeces@GroupB
GroupA	1.11765	ACattle faeces	ACattle faeces@GroupA			GroupC	1.3253	Csoil	Csoil@GroupC			GroupA	0.325301	Csoil	Csoil@GroupA		GroupB	0.613445	ACattle faeces	ACattle faeces@GroupB
GroupA	1.10924	ACattle faeces	ACattle faeces@GroupA			GroupC	1.49398	Csoil	Csoil@GroupC			GroupA	0.301205	Csoil	Csoil@GroupA		GroupB	0.420168	ACattle faeces	ACattle faeces@GroupB
GroupA	1.15966	ACattle faeces	ACattle faeces@GroupA			GroupC	1.40964	Csoil	Csoil@GroupC			GroupA	0.289157	Csoil	Csoil@GroupA		GroupB	0.579832	ACattle faeces	ACattle faeces@GroupB
GroupA	1.21008	ACattle faeces	ACattle faeces@GroupA			GroupC	1.3012	Csoil	Csoil@GroupC			GroupA	0.26506	Csoil	Csoil@GroupA		GroupB	0.579832	ACattle faeces	ACattle faeces@GroupB
GroupA	1.06723	ACattle faeces	ACattle faeces@GroupA			GroupC	1.39759	Csoil	Csoil@GroupC			GroupA	0.216867	Csoil	Csoil@GroupA		GroupB	0.596639	ACattle faeces	ACattle faeces@GroupB
GroupA	1.15966	ACattle faeces	ACattle faeces@GroupA			GroupC	1.37349	Csoil	Csoil@GroupC			GroupA	0.289157	Csoil	Csoil@GroupA		GroupB	0.554622	ACattle faeces	ACattle faeces@GroupB
GroupA	1.06723	ACattle faeces	ACattle faeces@GroupA			GroupC	1.26506	Csoil	Csoil@GroupC			GroupA	0.277108	Csoil	Csoil@GroupA		GroupB	0.453782	ACattle faeces	ACattle faeces@GroupB
GroupA	1.11765	ACattle faeces	ACattle faeces@GroupA			GroupC	1.3494	Csoil	Csoil@GroupC			GroupA	0.253012	Csoil	Csoil@GroupA		GroupB	0.386555	ACattle faeces	ACattle faeces@GroupB
GroupA	1.09244	ACattle faeces	ACattle faeces@GroupA			GroupC	1.37349	Csoil	Csoil@GroupC			GroupA	0.313253	Csoil	Csoil@GroupA		GroupB	0.563025	ACattle faeces	ACattle faeces@GroupB
GroupA	1.07563	ACattle faeces	ACattle faeces@GroupA			GroupC	1.33735	Csoil	Csoil@GroupC			GroupA	0.216867	Csoil	Csoil@GroupA		GroupB	0.445378	ACattle faeces	ACattle faeces@GroupB
GroupA	1.15126	ACattle faeces	ACattle faeces@GroupA			GroupC	1.33735	Csoil	Csoil@GroupC			GroupA	0.289157	Csoil	Csoil@GroupA		GroupB	0.521008	ACattle faeces	ACattle faeces@GroupB
GroupA	1.08403	ACattle faeces	ACattle faeces@GroupA			GroupC	1.37349	Csoil	Csoil@GroupC			GroupA	0.301205	Csoil	Csoil@GroupA		GroupB	0.445378	ACattle faeces	ACattle faeces@GroupB
GroupA	1.10084	ACattle faeces	ACattle faeces@GroupA			GroupC	1.3012	Csoil	Csoil@GroupC			GroupA	0.289157	Csoil	Csoil@GroupA		GroupB	0.638655	ACattle faeces	ACattle faeces@GroupB
GroupA	1.07563	ACattle faeces	ACattle faeces@GroupA			GroupC	1.3253	Csoil	Csoil@GroupC			GroupA	0.216867	Csoil	Csoil@GroupA		GroupB	0.436975	ACattle faeces	ACattle faeces@GroupB
GroupA	1.20168	ACattle faeces	ACattle faeces@GroupA			GroupC	1.38554	Csoil	Csoil@GroupC			GroupA	0.228916	Csoil	Csoil@GroupA		GroupB	0.428571	ACattle faeces	ACattle faeces@GroupB
GroupA	1.17647	ACattle faeces	ACattle faeces@GroupA			GroupC	1.33735	Csoil	Csoil@GroupC			GroupA	0.313253	Csoil	Csoil@GroupA		GroupB	0.462185	ACattle faeces	ACattle faeces@GroupB
GroupA	1.19328	ACattle faeces	ACattle faeces@GroupA			GroupC	1.31325	Csoil	Csoil@GroupC			GroupA	0.313253	Csoil	Csoil@GroupA		GroupB	0.478992	ACattle faeces	ACattle faeces@GroupB
GroupA	1.22689	ACattle faeces	ACattle faeces@GroupA			GroupC	1.33735	Csoil	Csoil@GroupC			GroupA	0.325301	Csoil	Csoil@GroupA		GroupB	0.487395	ACattle faeces	ACattle faeces@GroupB
GroupA	1.23529	ACattle faeces	ACattle faeces@GroupA			GroupC	1.28916	Csoil	Csoil@GroupC			GroupA	0.361446	Csoil	Csoil@GroupA		GroupB	0.445378	ACattle faeces	ACattle faeces@GroupB
GroupA	1.21008	ACattle faeces	ACattle faeces@GroupA			GroupC	1.36145	Csoil	Csoil@GroupC			GroupA	0.313253	Csoil	Csoil@GroupA		GroupB	0.478992	ACattle faeces	ACattle faeces@GroupB
GroupA	1.21008	ACattle faeces	ACattle faeces@GroupA			GroupC	1.26506	Csoil	Csoil@GroupC			GroupA	0.361446	Csoil	Csoil@GroupA		GroupB	0.537815	ACattle faeces	ACattle faeces@GroupB
GroupA	1.11765	ACattle faeces	ACattle faeces@GroupA			GroupC	1.3494	Csoil	Csoil@GroupC			GroupA	0.204819	Csoil	Csoil@GroupA		GroupB	0.462185	ACattle faeces	ACattle faeces@GroupB
GroupA	1.18487	ACattle faeces	ACattle faeces@GroupA			GroupC	1.24096	Csoil	Csoil@GroupC			GroupA	0.337349	Csoil	Csoil@GroupA		GroupB	0.478992	ACattle faeces	ACattle faeces@GroupB
GroupA	1.06723	ACattle faeces	ACattle faeces@GroupA			GroupC	1.28916	Csoil	Csoil@GroupC			GroupA	0.253012	Csoil	Csoil@GroupA		GroupB	0.495798	ACattle faeces	ACattle faeces@GroupB
GroupA	1.12605	ACattle faeces	ACattle faeces@GroupA			GroupC	1.3012	Csoil	Csoil@GroupC			GroupA	0.301205	Csoil	Csoil@GroupA		GroupB	0.537815	ACattle faeces	ACattle faeces@GroupB
GroupA	1.13445	ACattle faeces	ACattle faeces@GroupA			GroupC	1.46988	Csoil	Csoil@GroupC			GroupA	0.253012	Csoil	Csoil@GroupA		GroupB	0.462185	ACattle faeces	ACattle faeces@GroupB
GroupA	1.18487	ACattle faeces	ACattle faeces@GroupA			GroupC	1.21687	Csoil	Csoil@GroupC			GroupA	0.240964	Csoil	Csoil@GroupA		GroupB	0.478992	ACattle faeces	ACattle faeces@GroupB
GroupA	1.15966	ACattle faeces	ACattle faeces@GroupA			GroupC	1.28916	Csoil	Csoil@GroupC			GroupA	0.277108	Csoil	Csoil@GroupA		GroupB	0.621849	ACattle faeces	ACattle faeces@GroupB
GroupA	1.05042	ACattle faeces	ACattle faeces@GroupA			GroupC	1.28916	Csoil	Csoil@GroupC			GroupA	0.289157	Csoil	Csoil@GroupA		GroupB	0.596639	ACattle faeces	ACattle faeces@GroupB
GroupA	1.10084	ACattle faeces	ACattle faeces@GroupA			GroupC	1.3012	Csoil	Csoil@GroupC			GroupA	0.228916	Csoil	Csoil@GroupA		GroupB	0.436975	ACattle faeces	ACattle faeces@GroupB
GroupA	1.22689	ACattle faeces	ACattle faeces@GroupA			GroupC	1.33735	Csoil	Csoil@GroupC			GroupA	0.216867	Csoil	Csoil@GroupA		GroupB	0.588235	ACattle faeces	ACattle faeces@GroupB
GroupA	1.10924	ACattle faeces	ACattle faeces@GroupA			GroupC	1.42169	Csoil	Csoil@GroupC			GroupA	0.26506	Csoil	Csoil@GroupA		GroupB	0.537815	ACattle faeces	ACattle faeces@GroupB
GroupA	1.07563	ACattle faeces	ACattle faeces@GroupA			GroupC	1.26506	Csoil	Csoil@GroupC			GroupA	0.253012	Csoil	Csoil@GroupA		GroupB	0.521008	ACattle faeces	ACattle faeces@GroupB
GroupA	1.13445	ACattle faeces	ACattle faeces@GroupA			GroupC	1.3253	Csoil	Csoil@GroupC			GroupA	0.325301	Csoil	Csoil@GroupA		GroupB	0.445378	ACattle faeces	ACattle faeces@GroupB
GroupA	1.13445	ACattle faeces	ACattle faeces@GroupA			GroupC	1.38554	Csoil	Csoil@GroupC			GroupA	0.216867	Csoil	Csoil@GroupA		GroupB	0.411765	ACattle faeces	ACattle faeces@GroupB
GroupA	1.21008	ACattle faeces	ACattle faeces@GroupA			GroupC	1.28916	Csoil	Csoil@GroupC			GroupA	0.433735	Csoil	Csoil@GroupA		GroupB	0.529412	ACattle faeces	ACattle faeces@GroupB
GroupA	1.11765	ACattle faeces	ACattle faeces@GroupA			GroupC	1.22892	Csoil	Csoil@GroupC			GroupA	0.289157	Csoil	Csoil@GroupA		GroupB	0.361345	ACattle faeces	ACattle faeces@GroupB
GroupA	1.10924	ACattle faeces	ACattle faeces@GroupA			GroupC	1.3253	Csoil	Csoil@GroupC			GroupA	0.349398	Csoil	Csoil@GroupA		GroupB	0.605042	ACattle faeces	ACattle faeces@GroupB
GroupA	1.09244	ACattle faeces	ACattle faeces@GroupA			GroupC	1.38554	Csoil	Csoil@GroupC			GroupA	0.349398	Csoil	Csoil@GroupA		GroupB	0.436975	ACattle faeces	ACattle faeces@GroupB
GroupA	1.20168	ACattle faeces	ACattle faeces@GroupA			GroupC	1.3253	Csoil	Csoil@GroupC			GroupA	0.337349	Csoil	Csoil@GroupA		GroupB	0.630252	ACattle faeces	ACattle faeces@GroupB
GroupA	1.13445	ACattle faeces	ACattle faeces@GroupA			GroupC	1.36145	Csoil	Csoil@GroupC			GroupA	0.325301	Csoil	Csoil@GroupA		GroupB	0.588235	ACattle faeces	ACattle faeces@GroupB
GroupA	1.10924	ACattle faeces	ACattle faeces@GroupA			GroupC	1.36145	Csoil	Csoil@GroupC			GroupA	0.289157	Csoil	Csoil@GroupA		GroupB	0.478992	ACattle faeces	ACattle faeces@GroupB
GroupA	1.13445	ACattle faeces	ACattle faeces@GroupA			GroupC	1.3012	Csoil	Csoil@GroupC			GroupA	0.301205	Csoil	Csoil@GroupA		GroupB	0.512605	ACattle faeces	ACattle faeces@GroupB
GroupA	1.14286	ACattle faeces	ACattle faeces@GroupA			GroupC	1.40964	Csoil	Csoil@GroupC			GroupA	0.289157	Csoil	Csoil@GroupA		GroupB	0.546218	ACattle faeces	ACattle faeces@GroupB
GroupA	1.22689	ACattle faeces	ACattle faeces@GroupA			GroupC	1.31325	Csoil	Csoil@GroupC			GroupA	0.325301	Csoil	Csoil@GroupA		GroupB	0.512605	ACattle faeces	ACattle faeces@GroupB
GroupA	1.13445	ACattle faeces	ACattle faeces@GroupA			GroupC	1.37349	Csoil	Csoil@GroupC			GroupA	0.301205	Csoil	Csoil@GroupA		GroupB	0.521008	ACattle faeces	ACattle faeces@GroupB
GroupA	1.10924	ACattle faeces	ACattle faeces@GroupA			GroupC	1.39759	Csoil	Csoil@GroupC			GroupA	0.313253	Csoil	Csoil@GroupA		GroupB	0.521008	ACattle faeces	ACattle faeces@GroupB
GroupA	1.11765	ACattle faeces	ACattle faeces@GroupA			GroupC	1.40964	Csoil	Csoil@GroupC			GroupA	0.433735	Csoil	Csoil@GroupA		GroupB	0.453782	ACattle faeces	ACattle faeces@GroupB
GroupA	1.19328	ACattle faeces	ACattle faeces@GroupA			GroupC	1.3494	Csoil	Csoil@GroupC			GroupA	0.216867	Csoil	Csoil@GroupA		GroupB	0.621849	ACattle faeces	ACattle faeces@GroupB
GroupA	1.10084	ACattle faeces	ACattle faeces@GroupA			GroupC	1.3012	Csoil	Csoil@GroupC			GroupA	0.301205	Csoil	Csoil@GroupA		GroupB	0.495798	ACattle faeces	ACattle faeces@GroupB
GroupA	1.16807	ACattle faeces	ACattle faeces@GroupA			GroupC	1.45783	Csoil	Csoil@GroupC			GroupA	0.277108	Csoil	Csoil@GroupA		GroupB	0.394958	ACattle faeces	ACattle faeces@GroupB
GroupA	1.13445	ACattle faeces	ACattle faeces@GroupA			GroupC	1.37349	Csoil	Csoil@GroupC			GroupA	0.204819	Csoil	Csoil@GroupA		GroupB	0.579832	ACattle faeces	ACattle faeces@GroupB
GroupA	1.09244	ACattle faeces	ACattle faeces@GroupA			GroupC	1.20482	Csoil	Csoil@GroupC			GroupA	0.349398	Csoil	Csoil@GroupA		GroupB	0.462185	ACattle faeces	ACattle faeces@GroupB
GroupA	1.10924	ACattle faeces	ACattle faeces@GroupA			GroupC	1.26506	Csoil	Csoil@GroupC			GroupA	0.277108	Csoil	Csoil@GroupA		GroupB	0.579832	ACattle faeces	ACattle faeces@GroupB
GroupA	1.2521	ACattle faeces	ACattle faeces@GroupA			GroupC	1.37349	Csoil	Csoil@GroupC			GroupA	0.301205	Csoil	Csoil@GroupA		GroupB	0.487395	ACattle faeces	ACattle faeces@GroupB
GroupA	1.19328	ACattle faeces	ACattle faeces@GroupA			GroupC	1.37349	Csoil	Csoil@GroupC			GroupA	0.349398	Csoil	Csoil@GroupA		GroupB	0.504202	ACattle faeces	ACattle faeces@GroupB
GroupA	1.09244	ACattle faeces	ACattle faeces@GroupA			GroupC	1.37349	Csoil	Csoil@GroupC			GroupA	0.301205	Csoil	Csoil@GroupA		GroupB	0.453782	ACattle faeces	ACattle faeces@GroupB
GroupA	1.15126	ACattle faeces	ACattle faeces@GroupA			GroupC	1.37349	Csoil	Csoil@GroupC			GroupA	0.26506	Csoil	Csoil@GroupA		GroupB	0.453782	ACattle faeces	ACattle faeces@GroupB
GroupA	1.14286	ACattle faeces	ACattle faeces@GroupA			GroupC	1.44578	Csoil	Csoil@GroupC			GroupA	0.228916	Csoil	Csoil@GroupA		GroupB	0.521008	ACattle faeces	ACattle faeces@GroupB
GroupA	1.18487	ACattle faeces	ACattle faeces@GroupA			GroupC	1.28916	Csoil	Csoil@GroupC			GroupA	0.289157	Csoil	Csoil@GroupA		GroupB	0.428571	ACattle faeces	ACattle faeces@GroupB
GroupA	1.06723	ACattle faeces	ACattle faeces@GroupA			GroupC	1.36145	Csoil	Csoil@GroupC			GroupA	0.325301	Csoil	Csoil@GroupA		GroupB	0.462185	ACattle faeces	ACattle faeces@GroupB
GroupA	1.20168	ACattle faeces	ACattle faeces@GroupA			GroupC	1.3253	Csoil	Csoil@GroupC			GroupA	0.325301	Csoil	Csoil@GroupA		GroupB	0.394958	ACattle faeces	ACattle faeces@GroupB
GroupA	1.10924	ACattle faeces	ACattle faeces@GroupA			GroupC	1.36145	Csoil	Csoil@GroupC			GroupA	0.26506	Csoil	Csoil@GroupA		GroupB	0.462185	ACattle faeces	ACattle faeces@GroupB
GroupA	1.11765	ACattle faeces	ACattle faeces@GroupA			GroupC	1.3253	Csoil	Csoil@GroupC			GroupA	0.277108	Csoil	Csoil@GroupA		GroupB	0.445378	ACattle faeces	ACattle faeces@GroupB
GroupA	1.13445	ACattle faeces	ACattle faeces@GroupA			GroupC	1.27711	Csoil	Csoil@GroupC			GroupA	0.26506	Csoil	Csoil@GroupA		GroupB	0.411765	ACattle faeces	ACattle faeces@GroupB
GroupA	1.14286	ACattle faeces	ACattle faeces@GroupA			GroupC	1.3253	Csoil	Csoil@GroupC			GroupA	0.313253	Csoil	Csoil@GroupA		GroupB	0.487395	ACattle faeces	ACattle faeces@GroupB
GroupA	1.15966	ACattle faeces	ACattle faeces@GroupA			GroupC	1.3012	Csoil	Csoil@GroupC			GroupA	0.26506	Csoil	Csoil@GroupA		GroupB	0.462185	ACattle faeces	ACattle faeces@GroupB
GroupA	1.07563	ACattle faeces	ACattle faeces@GroupA			GroupC	1.3494	Csoil	Csoil@GroupC			GroupA	0.301205	Csoil	Csoil@GroupA		GroupB	0.420168	ACattle faeces	ACattle faeces@GroupB
GroupA	1.14286	ACattle faeces	ACattle faeces@GroupA			GroupC	1.36145	Csoil	Csoil@GroupC			GroupA	0.361446	Csoil	Csoil@GroupA		GroupB	0.352941	ACattle faeces	ACattle faeces@GroupB
GroupA	1.14286	ACattle faeces	ACattle faeces@GroupA			GroupC	1.3253	Csoil	Csoil@GroupC			GroupA	0.39759	Csoil	Csoil@GroupA		GroupB	0.663866	ACattle faeces	ACattle faeces@GroupB
GroupA	1.07563	ACattle faeces	ACattle faeces@GroupA			GroupC	1.43373	Csoil	Csoil@GroupC			GroupA	0.313253	Csoil	Csoil@GroupA		GroupB	0.462185	ACattle faeces	ACattle faeces@GroupB
GroupA	1.05882	ACattle faeces	ACattle faeces@GroupA			GroupC	1.3012	Csoil	Csoil@GroupC			GroupA	0.313253	Csoil	Csoil@GroupA		GroupB	0.436975	ACattle faeces	ACattle faeces@GroupB
GroupA	1.16807	ACattle faeces	ACattle faeces@GroupA			GroupC	1.3494	Csoil	Csoil@GroupC			GroupA	0.216867	Csoil	Csoil@GroupA		GroupB	0.428571	ACattle faeces	ACattle faeces@GroupB
GroupA	1.23529	ACattle faeces	ACattle faeces@GroupA			GroupC	1.3253	Csoil	Csoil@GroupC			GroupA	0.240964	Csoil	Csoil@GroupA		GroupB	0.563025	ACattle faeces	ACattle faeces@GroupB
GroupA	1.10924	ACattle faeces	ACattle faeces@GroupA			GroupC	1.28916	Csoil	Csoil@GroupC			GroupA	0.277108	Csoil	Csoil@GroupA		GroupB	0.638655	ACattle faeces	ACattle faeces@GroupB
GroupA	1.05882	ACattle faeces	ACattle faeces@GroupA			GroupC	1.26506	Csoil	Csoil@GroupC			GroupA	0.325301	Csoil	Csoil@GroupA		GroupB	0.571429	ACattle faeces	ACattle faeces@GroupB
GroupA	1.17647	ACattle faeces	ACattle faeces@GroupA			GroupC	1.44578	Csoil	Csoil@GroupC			GroupA	0.325301	Csoil	Csoil@GroupA		GroupB	0.504202	ACattle faeces	ACattle faeces@GroupB
GroupA	1.10924	ACattle faeces	ACattle faeces@GroupA			GroupC	1.3253	Csoil	Csoil@GroupC			GroupA	0.337349	Csoil	Csoil@GroupA		GroupB	0.504202	ACattle faeces	ACattle faeces@GroupB
GroupA	1.16807	ACattle faeces	ACattle faeces@GroupA			GroupC	1.43373	Csoil	Csoil@GroupC			GroupA	0.325301	Csoil	Csoil@GroupA		GroupB	0.462185	ACattle faeces	ACattle faeces@GroupB
GroupA	1.23529	ACattle faeces	ACattle faeces@GroupA			GroupC	1.33735	Csoil	Csoil@GroupC			GroupA	0.277108	Csoil	Csoil@GroupA		GroupB	0.537815	ACattle faeces	ACattle faeces@GroupB
GroupA	1.08403	ACattle faeces	ACattle faeces@GroupA			GroupC	1.28916	Csoil	Csoil@GroupC			GroupA	0.253012	Csoil	Csoil@GroupA		GroupB	0.571429	ACattle faeces	ACattle faeces@GroupB
GroupA	1.12605	ACattle faeces	ACattle faeces@GroupA			GroupC	1.40964	Csoil	Csoil@GroupC			GroupA	0.325301	Csoil	Csoil@GroupA		GroupB	0.554622	ACattle faeces	ACattle faeces@GroupB
GroupA	1.10924	ACattle faeces	ACattle faeces@GroupA			GroupC	1.33735	Csoil	Csoil@GroupC			GroupA	0.349398	Csoil	Csoil@GroupA		GroupB	0.470588	ACattle faeces	ACattle faeces@GroupB
GroupA	1.21849	ACattle faeces	ACattle faeces@GroupA			GroupC	1.27711	Csoil	Csoil@GroupC			GroupA	0.373494	Csoil	Csoil@GroupA		GroupB	0.403361	ACattle faeces	ACattle faeces@GroupB
GroupA	1.15966	ACattle faeces	ACattle faeces@GroupA			GroupC	1.42169	Csoil	Csoil@GroupC			GroupA	0.313253	Csoil	Csoil@GroupA		GroupB	0.512605	ACattle faeces	ACattle faeces@GroupB
GroupA	1.12605	ACattle faeces	ACattle faeces@GroupA			GroupC	1.3494	Csoil	Csoil@GroupC			GroupA	0.313253	Csoil	Csoil@GroupA		GroupB	0.579832	ACattle faeces	ACattle faeces@GroupB
GroupA	1.12605	ACattle faeces	ACattle faeces@GroupA			GroupC	1.13253	Csoil	Csoil@GroupC			GroupA	0.216867	Csoil	Csoil@GroupA		GroupB	0.470588	ACattle faeces	ACattle faeces@GroupB
GroupA	1.21008	ACattle faeces	ACattle faeces@GroupA			GroupC	1.3494	Csoil	Csoil@GroupC			GroupA	0.313253	Csoil	Csoil@GroupA		GroupB	0.462185	ACattle faeces	ACattle faeces@GroupB
GroupA	1.12605	ACattle faeces	ACattle faeces@GroupA			GroupC	1.40964	Csoil	Csoil@GroupC			GroupA	0.204819	Csoil	Csoil@GroupA		GroupB	0.504202	ACattle faeces	ACattle faeces@GroupB
GroupA	1.11765	ACattle faeces	ACattle faeces@GroupA			GroupC	1.3253	Csoil	Csoil@GroupC			GroupA	0.301205	Csoil	Csoil@GroupA		GroupB	0.504202	ACattle faeces	ACattle faeces@GroupB
GroupA	1.13445	ACattle faeces	ACattle faeces@GroupA			GroupC	1.33735	Csoil	Csoil@GroupC			GroupA	0.277108	Csoil	Csoil@GroupA		GroupB	0.579832	ACattle faeces	ACattle faeces@GroupB
GroupA	1.15126	ACattle faeces	ACattle faeces@GroupA			GroupC	1.37349	Csoil	Csoil@GroupC			GroupA	0.26506	Csoil	Csoil@GroupA		GroupB	0.411765	ACattle faeces	ACattle faeces@GroupB
GroupA	1.14286	ACattle faeces	ACattle faeces@GroupA			GroupC	1.3494	Csoil	Csoil@GroupC			GroupA	0.228916	Csoil	Csoil@GroupA		GroupB	0.521008	ACattle faeces	ACattle faeces@GroupB
GroupA	1.20168	ACattle faeces	ACattle faeces@GroupA			GroupC	1.26506	Csoil	Csoil@GroupC			GroupA	0.349398	Csoil	Csoil@GroupA		GroupB	0.394958	ACattle faeces	ACattle faeces@GroupB
GroupA	1.15126	ACattle faeces	ACattle faeces@GroupA			GroupC	1.37349	Csoil	Csoil@GroupC			GroupA	0.349398	Csoil	Csoil@GroupA		GroupB	0.596639	ACattle faeces	ACattle faeces@GroupB
GroupA	1.11765	ACattle faeces	ACattle faeces@GroupA			GroupC	1.39759	Csoil	Csoil@GroupC			GroupA	0.253012	Csoil	Csoil@GroupA		GroupB	0.378151	ACattle faeces	ACattle faeces@GroupB
[truncated: 29,338 more rows]

[truncated: 6 more sheets: Figure 3e, Figure 4a - b, Figure 4c - d, Figure 5b - d, Figure 5j, Figure 6a-f]
